# Supplementary material for: SARS-COV-2 as potential microRNA sponge in COVID-19 patients
Source: BMC Med Genomics. 2022 Apr 23;15(Suppl 2):94. doi: 10.1186/s12920-022-01243-7 (PMC9034446; doi:10.1186/s12920-022-01243-7)
Supplement: Supplementary file 1 — Additional file 1. 26 miRNA families enriched in VTMs. [file 12920_2022_1243_MOESM1_ESM.xlsx]

## Sheet: Sheet1
Category	Subcategory	Enrichment	P-value	P-adjusted	Q-value	Expected	Observed	miRNAs/precursors
Seed family (miRBase)	AAGUGCU	over-represented	7.09e-11	8.65e-9	8.65e-9	0.790663	10	hsa-miR-302a-3p; hsa-miR-302b-3p; hsa-miR-302c-3p; hsa-miR-302d-3p; hsa-miR-302e; hsa-miR-372-3p; hsa-miR-373-3p; hsa-miR-520a-3p; hsa-miR-520c-3p; hsa-miR-520d-3p
Seed family (miRBase)	AAAAACU	over-represented	4.81e-9	2.94e-7	2.94e-7	0.46122	7	hsa-miR-548ae-3p; hsa-miR-548ah-3p; hsa-miR-548aj-3p; hsa-miR-548am-3p; hsa-miR-548aq-3p; hsa-miR-548j-3p; hsa-miR-548x-3p
Seed family (miRBase)	AAAAACC	over-represented	1.18e-6	3.59e-5	3.59e-5	0.329443	5	hsa-miR-548ac; hsa-miR-548bb-3p; hsa-miR-548d-3p; hsa-miR-548h-3p; hsa-miR-548z
Seed family (miRBase)	GUAAACA	over-represented	1.18e-6	3.59e-5	3.59e-5	0.329443	5	hsa-miR-30a-5p; hsa-miR-30b-5p; hsa-miR-30c-5p; hsa-miR-30d-5p; hsa-miR-30e-5p
Seed family (miRBase)	GCAAAAG	over-represented	1.82e-5	3.71e-4	3.71e-4	0.263554	4	hsa-miR-548aj-5p; hsa-miR-548f-5p; hsa-miR-548g-5p; hsa-miR-548x-5p
Seed family (miRBase)	UCAAGUA	over-represented	1.82e-5	3.71e-4	3.71e-4	0.263554	4	hsa-miR-1297; hsa-miR-26a-5p; hsa-miR-26b-5p; hsa-miR-4465
Seed family (miRBase)	ACAUUCA	over-represented	8.65e-5	0.0015082	0.0015082	0.329443	4	hsa-miR-181a-5p; hsa-miR-181b-5p; hsa-miR-181c-5p; hsa-miR-181d-5p
Seed family (miRBase)	AAGUGCA	over-represented	2.81e-4	0.0038156	0.0038156	0.197666	3	hsa-miR-519a-3p; hsa-miR-519b-3p; hsa-miR-519c-3p
Seed family (miRBase)	CUCAAAA	over-represented	2.81e-4	0.0038156	0.0038156	0.197666	3	hsa-miR-371b-5p; hsa-miR-373-5p; hsa-miR-616-5p
Seed family (miRBase)	AAAGACU	over-represented	0.0043181	0.0219504	0.0219504	0.131777	2	hsa-miR-548u; hsa-miR-7161-5p
Seed family (miRBase)	AAAGUGA	over-represented	0.0043181	0.0219504	0.0219504	0.131777	2	hsa-miR-3609; hsa-miR-548ah-5p
Seed family (miRBase)	AACAGUC	over-represented	0.0043181	0.0219504	0.0219504	0.131777	2	hsa-miR-132-3p; hsa-miR-212-3p
Seed family (miRBase)	AAGACAU	over-represented	0.0043181	0.0219504	0.0219504	0.131777	2	hsa-miR-3617-5p; hsa-miR-641
Seed family (miRBase)	ACUGGCC	over-represented	0.0043181	0.0219504	0.0219504	0.131777	2	hsa-miR-193a-3p; hsa-miR-193b-3p
Seed family (miRBase)	AUAAAGU	over-represented	0.0043181	0.0219504	0.0219504	0.131777	2	hsa-miR-142-5p; hsa-miR-5590-3p
Seed family (miRBase)	CAAAGUG	over-represented	0.0043181	0.0219504	0.0219504	0.131777	2	hsa-miR-520g-3p; hsa-miR-520h
Seed family (miRBase)	UAUAAUA	over-represented	0.0043181	0.0219504	0.0219504	0.131777	2	hsa-miR-374a-5p; hsa-miR-374b-5p
Seed family (miRBase)	UCCUCCA	over-represented	0.0043181	0.0219504	0.0219504	0.131777	2	hsa-miR-4691-5p; hsa-miR-6792-3p
Seed family (miRBase)	UCUGGAU	over-represented	0.0043181	0.0219504	0.0219504	0.131777	2	hsa-miR-4782-5p; hsa-miR-5706
Seed family (miRBase)	UGAGUGU	over-represented	0.0043181	0.0219504	0.0219504	0.131777	2	hsa-miR-4658; hsa-miR-6790-5p
Seed family (miRBase)	UGCCAGC	over-represented	0.0043181	0.0219504	0.0219504	0.131777	2	hsa-miR-1202; hsa-miR-3972
Seed family (miRBase)	UGGAGAU	over-represented	0.0043181	0.0219504	0.0219504	0.131777	2	hsa-miR-1270; hsa-miR-620
Seed family (miRBase)	UUCUUCU	over-represented	0.0043181	0.0219504	0.0219504	0.131777	2	hsa-miR-4659a-3p; hsa-miR-4659b-3p
Seed family (miRBase)	UUGACAC	over-represented	0.0043181	0.0219504	0.0219504	0.131777	2	hsa-miR-514a-3p; hsa-miR-514b-3p
