# Supplementary material for: SARS-COV-2 as potential microRNA sponge in COVID-19 patients
Source: BMC Med Genomics. 2022 Apr 23;15(Suppl 2):94. doi: 10.1186/s12920-022-01243-7 (PMC9034446; doi:10.1186/s12920-022-01243-7)
Supplement: Supplementary file 2 — Additional file 2. 218 candidate VTM-gene pairs. [file 12920_2022_1243_MOESM2_ESM.xlsx]

## Sheet: Sheet1
Differentially expressed genes	Virus targeting miRNAs (VTMs)
AGRN	hsa-miR-1-3p
AGRN	hsa-miR-155-5p
AGRN	hsa-miR-16-5p
APOL6	hsa-miR-1202
APOL6	hsa-miR-1277-5p
APOL6	hsa-miR-142-5p
APOL6	hsa-miR-181a-5p
APOL6	hsa-miR-181b-5p
APOL6	hsa-miR-181c-5p
APOL6	hsa-miR-181d-5p
APOL6	hsa-miR-190a-3p
APOL6	hsa-miR-223-5p
APOL6	hsa-miR-3163
APOL6	hsa-miR-340-5p
APOL6	hsa-miR-3650
APOL6	hsa-miR-3675-3p
APOL6	hsa-miR-374a-5p
APOL6	hsa-miR-374b-5p
APOL6	hsa-miR-3972
APOL6	hsa-miR-4260
APOL6	hsa-miR-4659a-3p
APOL6	hsa-miR-4659b-3p
APOL6	hsa-miR-4668-3p
APOL6	hsa-miR-4691-5p
APOL6	hsa-miR-4708-5p
APOL6	hsa-miR-4742-3p
APOL6	hsa-miR-4778-3p
APOL6	hsa-miR-4999-3p
APOL6	hsa-miR-5572
APOL6	hsa-miR-5590-3p
APOL6	hsa-miR-5690
APOL6	hsa-miR-574-5p
APOL6	hsa-miR-589-5p
APOL6	hsa-miR-592
APOL6	hsa-miR-597-5p
APOL6	hsa-miR-643
APOL6	hsa-miR-668-3p
APOL6	hsa-miR-6771-3p
APOL6	hsa-miR-6792-3p
APOL6	hsa-miR-6811-3p
APOL6	hsa-miR-6849-3p
APOL6	hsa-miR-8055
CMTR1	hsa-miR-1226-3p
CMTR1	hsa-miR-193b-3p
CMTR1	hsa-miR-412-3p
CNP	hsa-miR-124-3p
CNP	hsa-miR-16-5p
CNP	hsa-miR-30a-5p
EIF4A2	hsa-let-7f-1-3p
EIF4A2	hsa-miR-218-5p
EIF4A2	hsa-miR-302c-5p
EIF4A2	hsa-miR-3143
EIF4A2	hsa-miR-3609
EIF4A2	hsa-miR-3617-5p
EIF4A2	hsa-miR-499a-5p
EIF4A2	hsa-miR-543
EIF4A2	hsa-miR-548ah-5p
EIF4A2	hsa-miR-590-3p
EIF4A2	hsa-miR-641
EIF4A2	hsa-miR-6771-3p
EIF4A2	hsa-miR-7849-3p
GBP3	hsa-miR-373-3p
IRF9	hsa-miR-302d-3p
IRF9	hsa-miR-373-3p
JADE2	hsa-miR-30a-5p
JADE2	hsa-miR-30b-5p
JADE2	hsa-miR-30c-5p
JADE2	hsa-miR-30d-5p
JADE2	hsa-miR-30e-5p
JADE2	hsa-miR-4463
JADE2	hsa-miR-548an
JADE2	hsa-miR-7108-5p
JADE2	hsa-miR-92a-1-5p
NUB1	hsa-miR-124-3p
OPTN	hsa-miR-122-5p
OPTN	hsa-miR-215-3p
PARP10	hsa-miR-132-3p
PARP10	hsa-miR-421
PARP11	hsa-miR-122-5p
PARP11	hsa-miR-132-3p
PARP11	hsa-miR-212-3p
PARP11	hsa-miR-219b-3p
PARP11	hsa-miR-26b-5p
PARP11	hsa-miR-31-5p
PARP11	hsa-miR-3123
PARP11	hsa-miR-374a-3p
PARP11	hsa-miR-421
PARP11	hsa-miR-4709-5p
PARP11	hsa-miR-6134
PNPT1	hsa-miR-136-5p
PNPT1	hsa-miR-155-5p
PNPT1	hsa-miR-31-3p
PNPT1	hsa-miR-4772-3p
PRMT7	hsa-miR-30b-5p
PRMT7	hsa-miR-6849-3p
PRMT7	hsa-miR-7856-5p
PSMA2	hsa-miR-1250-3p
PSMA2	hsa-miR-132-3p
PSMA2	hsa-miR-1468-3p
PSMA2	hsa-miR-153-5p
PSMA2	hsa-miR-186-5p
PSMA2	hsa-miR-212-3p
PSMA2	hsa-miR-29c-3p
PSMA2	hsa-miR-302c-5p
PSMA2	hsa-miR-3159
PSMA2	hsa-miR-497-3p
PSMA2	hsa-miR-548ac
PSMA2	hsa-miR-548ae-3p
PSMA2	hsa-miR-548ah-3p
PSMA2	hsa-miR-548aj-3p
PSMA2	hsa-miR-548aj-5p
PSMA2	hsa-miR-548am-3p
PSMA2	hsa-miR-548aq-3p
PSMA2	hsa-miR-548aw
PSMA2	hsa-miR-548bb-3p
PSMA2	hsa-miR-548d-3p
PSMA2	hsa-miR-548f-5p
PSMA2	hsa-miR-548g-5p
PSMA2	hsa-miR-548h-3p
PSMA2	hsa-miR-548j-3p
PSMA2	hsa-miR-548x-3p
PSMA2	hsa-miR-548x-5p
PSMA2	hsa-miR-548z
PSMA2	hsa-miR-5680
PSMA2	hsa-miR-595
PSMA2	hsa-miR-616-3p
PSMA2	hsa-miR-651-5p
PSMA6	hsa-miR-30e-5p
PSMB8	hsa-miR-26b-5p
RABGAP1L	hsa-miR-1-3p
RABGAP1L	hsa-miR-1297
RABGAP1L	hsa-miR-26a-5p
RABGAP1L	hsa-miR-26b-5p
RABGAP1L	hsa-miR-302a-3p
RABGAP1L	hsa-miR-302b-3p
RABGAP1L	hsa-miR-302c-3p
RABGAP1L	hsa-miR-302d-3p
RABGAP1L	hsa-miR-302e
RABGAP1L	hsa-miR-34c-3p
RABGAP1L	hsa-miR-371b-5p
RABGAP1L	hsa-miR-372-3p
RABGAP1L	hsa-miR-372-5p
RABGAP1L	hsa-miR-373-3p
RABGAP1L	hsa-miR-373-5p
RABGAP1L	hsa-miR-4465
RABGAP1L	hsa-miR-4504
RABGAP1L	hsa-miR-4778-3p
RABGAP1L	hsa-miR-520a-3p
RABGAP1L	hsa-miR-520c-3p
RABGAP1L	hsa-miR-520d-3p
RABGAP1L	hsa-miR-520g-3p
RABGAP1L	hsa-miR-520h
RABGAP1L	hsa-miR-616-5p
RABGAP1L	hsa-miR-6513-3p
RABGAP1L	hsa-miR-676-5p
RABGAP1L	hsa-miR-6800-5p
RABGAP1L	hsa-miR-6802-5p
RABGAP1L	hsa-miR-8062
RBCK1	hsa-miR-124-3p
RBCK1	hsa-miR-3659
RBCK1	hsa-miR-4658
RBCK1	hsa-miR-514a-3p
RBCK1	hsa-miR-514b-3p
RBCK1	hsa-miR-5683
RBCK1	hsa-miR-574-5p
RBCK1	hsa-miR-6790-5p
SLC25A28	hsa-miR-26b-5p
SLC25A28	hsa-miR-4534
SLC25A28	hsa-miR-5192
SLC25A28	hsa-miR-655-5p
TDRD7	hsa-miR-26b-5p
TGM2	hsa-miR-155-5p
TGM2	hsa-miR-30a-5p
TMSB10	hsa-miR-27a-3p
TMSB10	hsa-miR-27b-3p
TRAFD1	hsa-miR-181a-2-3p
TRAFD1	hsa-miR-1911-3p
TRAFD1	hsa-miR-193a-3p
TRAFD1	hsa-miR-193b-3p
TRAFD1	hsa-miR-26b-5p
TRAFD1	hsa-miR-378a-3p
TRAFD1	hsa-miR-8063
TRIM14	hsa-miR-15b-5p
TRIM14	hsa-miR-21-3p
TRIM14	hsa-miR-4261
TRIM14	hsa-miR-656-5p
TRIM14	hsa-miR-659-3p
ZNFX1	hsa-miR-1270
ZNFX1	hsa-miR-142-5p
ZNFX1	hsa-miR-153-3p
ZNFX1	hsa-miR-23b-3p
ZNFX1	hsa-miR-302a-3p
ZNFX1	hsa-miR-302b-3p
ZNFX1	hsa-miR-302c-3p
ZNFX1	hsa-miR-302d-3p
ZNFX1	hsa-miR-302e
ZNFX1	hsa-miR-3609
ZNFX1	hsa-miR-372-3p
ZNFX1	hsa-miR-373-3p
ZNFX1	hsa-miR-376c-3p
ZNFX1	hsa-miR-4496
ZNFX1	hsa-miR-4782-5p
ZNFX1	hsa-miR-519a-3p
ZNFX1	hsa-miR-519b-3p
ZNFX1	hsa-miR-519c-3p
ZNFX1	hsa-miR-520a-3p
ZNFX1	hsa-miR-520c-3p
ZNFX1	hsa-miR-520d-3p
ZNFX1	hsa-miR-548ah-5p
ZNFX1	hsa-miR-548u
ZNFX1	hsa-miR-5590-3p
ZNFX1	hsa-miR-5684
ZNFX1	hsa-miR-5700
ZNFX1	hsa-miR-5706
ZNFX1	hsa-miR-577
ZNFX1	hsa-miR-584-3p
ZNFX1	hsa-miR-620
ZNFX1	hsa-miR-7161-5p
