# Supplementary material for: SARS-COV-2 as potential microRNA sponge in COVID-19 patients
Source: BMC Med Genomics. 2022 Apr 23;15(Suppl 2):94. doi: 10.1186/s12920-022-01243-7 (PMC9034446; doi:10.1186/s12920-022-01243-7)
Supplement: Supplementary file 3 — Additional file 3. 885 genes significantly enriched by targeting VTMs. [file 12920_2022_1243_MOESM3_ESM.xlsx]

## Sheet: Sheet1
Category	Subcategory	Enrichment	P-value	P-adjusted	Q-value	Expected	Observed	miRNAs/precursors
Target genes (miRTarBase)	NUFIP2	over-represented	1.83e-5	3.33e-4	3.33e-4	22.4044	42	hsa-miR-124-3p; hsa-miR-1250-3p; hsa-miR-1277-5p; hsa-miR-1297; hsa-miR-15b-5p; hsa-miR-16-5p; hsa-miR-186-5p; hsa-miR-190a-3p; hsa-miR-193a-3p; hsa-miR-193b-3p; hsa-miR-218-5p; hsa-miR-219b-3p; hsa-miR-23b-3p; hsa-miR-26a-5p; hsa-miR-26b-5p; hsa-miR-27a-3p; hsa-miR-27b-3p; hsa-miR-30a-5p; hsa-miR-3159; hsa-miR-3163; hsa-miR-340-5p; hsa-miR-3609; hsa-miR-3617-5p; hsa-miR-374a-5p; hsa-miR-374b-5p;…
Target genes (miRTarBase)	APOL6	over-represented	1.63e-17	2.17e-14	2.17e-14	8.53825	39	hsa-miR-1202; hsa-miR-1277-5p; hsa-miR-142-5p; hsa-miR-181a-5p; hsa-miR-181b-5p; hsa-miR-181c-5p; hsa-miR-181d-5p; hsa-miR-190a-3p; hsa-miR-223-5p; hsa-miR-3163; hsa-miR-340-5p; hsa-miR-3650; hsa-miR-3675-3p; hsa-miR-374a-5p; hsa-miR-374b-5p; hsa-miR-3972; hsa-miR-4260; hsa-miR-4659a-3p; hsa-miR-4659b-3p; hsa-miR-4668-3p; hsa-miR-4691-5p; hsa-miR-4708-5p; hsa-miR-4742-3p; hsa-miR-4778-3p; hsa-miR…
Target genes (miRTarBase)	IGF1R	over-represented	1.11e-7	4.44e-6	4.44e-6	16.5984	39	hsa-miR-122-5p; hsa-miR-1226-3p; hsa-miR-1277-5p; hsa-miR-1468-3p; hsa-miR-16-5p; hsa-miR-181b-5p; hsa-miR-190a-3p; hsa-miR-218-5p; hsa-miR-223-5p; hsa-miR-26b-5p; hsa-miR-302a-3p; hsa-miR-302b-3p; hsa-miR-302c-3p; hsa-miR-302d-3p; hsa-miR-302e; hsa-miR-30a-5p; hsa-miR-3163; hsa-miR-340-5p; hsa-miR-3609; hsa-miR-372-3p; hsa-miR-373-3p; hsa-miR-376c-3p; hsa-miR-378a-3p; hsa-miR-4260; hsa-miR-520a-…
Target genes (miRTarBase)	KLHL15	over-represented	1.03e-5	2.02e-4	2.02e-4	19.6721	39	hsa-let-7f-1-3p; hsa-miR-1202; hsa-miR-1297; hsa-miR-15b-5p; hsa-miR-16-5p; hsa-miR-181a-2-3p; hsa-miR-181a-5p; hsa-miR-181b-5p; hsa-miR-181c-5p; hsa-miR-181d-5p; hsa-miR-223-5p; hsa-miR-26a-5p; hsa-miR-26b-5p; hsa-miR-30b-5p; hsa-miR-30c-5p; hsa-miR-31-5p; hsa-miR-3143; hsa-miR-3163; hsa-miR-340-5p; hsa-miR-3609; hsa-miR-372-5p; hsa-miR-374a-5p; hsa-miR-374b-5p; hsa-miR-378a-3p; hsa-miR-3972; hs…
Target genes (miRTarBase)	KLHDC10	over-represented	4.88e-17	5.18e-14	5.18e-14	8.33333	38	hsa-miR-15b-5p; hsa-miR-16-5p; hsa-miR-190a-3p; hsa-miR-26a-5p; hsa-miR-26b-5p; hsa-miR-302a-3p; hsa-miR-302b-3p; hsa-miR-302c-3p; hsa-miR-302d-3p; hsa-miR-302e; hsa-miR-30a-5p; hsa-miR-30b-5p; hsa-miR-30c-5p; hsa-miR-30d-5p; hsa-miR-30e-5p; hsa-miR-31-5p; hsa-miR-372-3p; hsa-miR-373-3p; hsa-miR-4463; hsa-miR-519a-3p; hsa-miR-519b-3p; hsa-miR-519c-3p; hsa-miR-520a-3p; hsa-miR-520c-3p; hsa-miR-520…
Target genes (miRTarBase)	LDLR	over-represented	2.61e-12	5.22e-10	5.22e-10	11.2705	38	hsa-let-7f-1-3p; hsa-miR-124-3p; hsa-miR-1277-5p; hsa-miR-132-3p; hsa-miR-1468-3p; hsa-miR-181a-5p; hsa-miR-181b-5p; hsa-miR-181c-5p; hsa-miR-181d-5p; hsa-miR-190a-3p; hsa-miR-212-3p; hsa-miR-223-5p; hsa-miR-27a-3p; hsa-miR-27b-3p; hsa-miR-30a-5p; hsa-miR-30b-5p; hsa-miR-30c-5p; hsa-miR-30d-5p; hsa-miR-30e-5p; hsa-miR-3617-5p; hsa-miR-4668-3p; hsa-miR-4709-5p; hsa-miR-519a-3p; hsa-miR-519b-3p; hs…
Target genes (miRTarBase)	UBN2	over-represented	3.83e-11	4.85e-9	4.85e-9	12.2268	38	hsa-miR-1250-3p; hsa-miR-1297; hsa-miR-1468-3p; hsa-miR-153-5p; hsa-miR-15b-5p; hsa-miR-16-5p; hsa-miR-181a-2-3p; hsa-miR-190a-3p; hsa-miR-218-5p; hsa-miR-223-5p; hsa-miR-26a-5p; hsa-miR-26b-5p; hsa-miR-302a-3p; hsa-miR-302b-3p; hsa-miR-302c-3p; hsa-miR-302d-3p; hsa-miR-302e; hsa-miR-3163; hsa-miR-3617-5p; hsa-miR-372-3p; hsa-miR-373-3p; hsa-miR-4465; hsa-miR-499a-5p; hsa-miR-519a-3p; hsa-miR-519…
Target genes (miRTarBase)	LCLAT1	over-represented	3.48e-21	9.24e-18	9.24e-18	6.21585	37	hsa-miR-124-3p; hsa-miR-142-5p; hsa-miR-1468-3p; hsa-miR-155-5p; hsa-miR-181a-5p; hsa-miR-181b-5p; hsa-miR-181c-5p; hsa-miR-181d-5p; hsa-miR-186-5p; hsa-miR-21-3p; hsa-miR-302a-3p; hsa-miR-302b-3p; hsa-miR-302c-3p; hsa-miR-302c-5p; hsa-miR-302d-3p; hsa-miR-302e; hsa-miR-30a-5p; hsa-miR-30b-5p; hsa-miR-30c-5p; hsa-miR-30d-5p; hsa-miR-30e-5p; hsa-miR-340-5p; hsa-miR-372-3p; hsa-miR-373-3p; hsa-miR-…
Target genes (miRTarBase)	CCND2	over-represented	1.19e-10	1.35e-8	1.35e-8	12.0902	37	hsa-miR-124-3p; hsa-miR-1277-5p; hsa-miR-1297; hsa-miR-1468-3p; hsa-miR-155-5p; hsa-miR-15b-5p; hsa-miR-16-5p; hsa-miR-26a-5p; hsa-miR-26b-5p; hsa-miR-29c-3p; hsa-miR-302a-3p; hsa-miR-302b-3p; hsa-miR-302c-3p; hsa-miR-302d-3p; hsa-miR-302e; hsa-miR-30c-5p; hsa-miR-3163; hsa-miR-340-5p; hsa-miR-372-3p; hsa-miR-373-3p; hsa-miR-378a-3p; hsa-miR-4465; hsa-miR-4668-3p; hsa-miR-5192; hsa-miR-519a-3p; h…
Target genes (miRTarBase)	ZBTB18	over-represented	5.57e-12	9.86e-10	9.86e-10	10.4508	36	hsa-miR-1250-3p; hsa-miR-1277-5p; hsa-miR-1297; hsa-miR-1468-3p; hsa-miR-155-5p; hsa-miR-190a-3p; hsa-miR-26a-5p; hsa-miR-26b-5p; hsa-miR-27a-3p; hsa-miR-27b-3p; hsa-miR-302a-3p; hsa-miR-302b-3p; hsa-miR-302c-3p; hsa-miR-302d-3p; hsa-miR-302e; hsa-miR-340-5p; hsa-miR-3609; hsa-miR-372-3p; hsa-miR-373-3p; hsa-miR-374a-3p; hsa-miR-4465; hsa-miR-519a-3p; hsa-miR-519b-3p; hsa-miR-519c-3p; hsa-miR-520…
Target genes (miRTarBase)	ITGA2	over-represented	6.44e-17	5.71e-14	5.71e-14	7.10383	35	hsa-miR-1297; hsa-miR-1468-3p; hsa-miR-15b-5p; hsa-miR-16-5p; hsa-miR-26a-5p; hsa-miR-26b-5p; hsa-miR-302a-3p; hsa-miR-302b-3p; hsa-miR-302c-3p; hsa-miR-302d-3p; hsa-miR-302e; hsa-miR-30a-5p; hsa-miR-371b-5p; hsa-miR-372-3p; hsa-miR-372-5p; hsa-miR-373-3p; hsa-miR-373-5p; hsa-miR-4465; hsa-miR-520a-3p; hsa-miR-520c-3p; hsa-miR-520d-3p; hsa-miR-548ac; hsa-miR-548aj-5p; hsa-miR-548aw; hsa-miR-548bb…
Target genes (miRTarBase)	CREBRF	over-represented	1.51e-11	2.26e-9	2.26e-9	10.2459	35	hsa-let-7f-1-3p; hsa-miR-124-3p; hsa-miR-1277-5p; hsa-miR-1297; hsa-miR-142-5p; hsa-miR-155-5p; hsa-miR-15b-5p; hsa-miR-16-5p; hsa-miR-186-5p; hsa-miR-190a-3p; hsa-miR-223-5p; hsa-miR-26a-5p; hsa-miR-26b-5p; hsa-miR-302a-3p; hsa-miR-302b-3p; hsa-miR-302c-3p; hsa-miR-302d-3p; hsa-miR-302e; hsa-miR-340-5p; hsa-miR-3617-5p; hsa-miR-372-3p; hsa-miR-373-3p; hsa-miR-421; hsa-miR-4465; hsa-miR-4778-3p; …
Target genes (miRTarBase)	WEE1	over-represented	3.40e-9	2.49e-7	2.49e-7	12.2951	35	hsa-let-7f-1-3p; hsa-miR-1-3p; hsa-miR-1277-5p; hsa-miR-155-5p; hsa-miR-15b-5p; hsa-miR-16-5p; hsa-miR-186-5p; hsa-miR-190a-3p; hsa-miR-23b-3p; hsa-miR-26a-5p; hsa-miR-27a-3p; hsa-miR-27b-3p; hsa-miR-302a-3p; hsa-miR-302b-3p; hsa-miR-302c-3p; hsa-miR-302d-3p; hsa-miR-302e; hsa-miR-3163; hsa-miR-372-3p; hsa-miR-373-3p; hsa-miR-4668-3p; hsa-miR-520a-3p; hsa-miR-520c-3p; hsa-miR-520d-3p; hsa-miR-520…
Target genes (miRTarBase)	HMGB1	over-represented	2.32e-9	1.81e-7	1.81e-7	11.5437	34	hsa-miR-153-3p; hsa-miR-181b-5p; hsa-miR-181d-5p; hsa-miR-1911-3p; hsa-miR-193a-3p; hsa-miR-193b-3p; hsa-miR-218-5p; hsa-miR-26b-5p; hsa-miR-302a-3p; hsa-miR-302b-3p; hsa-miR-302c-3p; hsa-miR-302d-3p; hsa-miR-302e; hsa-miR-372-3p; hsa-miR-373-3p; hsa-miR-4691-5p; hsa-miR-4772-3p; hsa-miR-4778-3p; hsa-miR-520a-3p; hsa-miR-520c-3p; hsa-miR-520d-3p; hsa-miR-520g-3p; hsa-miR-520h; hsa-miR-548ae-3p; h…
Target genes (miRTarBase)	SOX4	over-represented	5.76e-9	3.78e-7	3.78e-7	11.3388	33	hsa-miR-132-3p; hsa-miR-1468-3p; hsa-miR-21-3p; hsa-miR-212-3p; hsa-miR-30a-5p; hsa-miR-30b-5p; hsa-miR-30c-5p; hsa-miR-30d-5p; hsa-miR-30e-5p; hsa-miR-31-5p; hsa-miR-3163; hsa-miR-340-5p; hsa-miR-519a-3p; hsa-miR-519b-3p; hsa-miR-519c-3p; hsa-miR-548ac; hsa-miR-548ae-3p; hsa-miR-548ah-3p; hsa-miR-548aj-3p; hsa-miR-548aj-5p; hsa-miR-548am-3p; hsa-miR-548aq-3p; hsa-miR-548aw; hsa-miR-548bb-3p; hsa…
Target genes (miRTarBase)	UBXN2A	over-represented	4.87e-8	2.27e-6	2.27e-6	12.2951	33	hsa-miR-1270; hsa-miR-1277-5p; hsa-miR-132-3p; hsa-miR-142-5p; hsa-miR-153-5p; hsa-miR-212-3p; hsa-miR-302a-3p; hsa-miR-302b-3p; hsa-miR-302c-3p; hsa-miR-302d-3p; hsa-miR-302e; hsa-miR-340-5p; hsa-miR-3609; hsa-miR-372-3p; hsa-miR-373-3p; hsa-miR-519a-3p; hsa-miR-519b-3p; hsa-miR-519c-3p; hsa-miR-520a-3p; hsa-miR-520c-3p; hsa-miR-520d-3p; hsa-miR-548ah-5p; hsa-miR-548aj-5p; hsa-miR-548f-5p; hsa-m…
Target genes (miRTarBase)	ZNF264	over-represented	2.02e-5	3.64e-4	3.64e-4	15.847	33	hsa-let-7f-1-3p; hsa-miR-1-3p; hsa-miR-122-5p; hsa-miR-1250-3p; hsa-miR-1277-5p; hsa-miR-142-5p; hsa-miR-153-5p; hsa-miR-190a-3p; hsa-miR-302a-3p; hsa-miR-302b-3p; hsa-miR-302c-3p; hsa-miR-302d-3p; hsa-miR-302e; hsa-miR-30a-5p; hsa-miR-30b-5p; hsa-miR-30c-5p; hsa-miR-30d-5p; hsa-miR-30e-5p; hsa-miR-3163; hsa-miR-340-5p; hsa-miR-3609; hsa-miR-372-3p; hsa-miR-373-3p; hsa-miR-520a-3p; hsa-miR-520c-3…
Target genes (miRTarBase)	MBNL3	over-represented	5.50e-21	1.17e-17	1.17e-17	4.5765	32	hsa-miR-1277-5p; hsa-miR-1468-3p; hsa-miR-155-5p; hsa-miR-190a-3p; hsa-miR-302a-3p; hsa-miR-302b-3p; hsa-miR-302c-3p; hsa-miR-302d-3p; hsa-miR-302e; hsa-miR-30a-5p; hsa-miR-30b-5p; hsa-miR-30e-5p; hsa-miR-3650; hsa-miR-372-3p; hsa-miR-373-3p; hsa-miR-519a-3p; hsa-miR-519b-3p; hsa-miR-519c-3p; hsa-miR-520a-3p; hsa-miR-520c-3p; hsa-miR-520d-3p; hsa-miR-548ac; hsa-miR-548aj-5p; hsa-miR-548aw; hsa-mi…
Target genes (miRTarBase)	GIGYF1	over-represented	1.68e-4	0.0020533	0.0020533	16.8033	32	hsa-miR-1468-3p; hsa-miR-181a-5p; hsa-miR-181b-5p; hsa-miR-181c-5p; hsa-miR-181d-5p; hsa-miR-193b-3p; hsa-miR-302a-3p; hsa-miR-302b-3p; hsa-miR-302c-3p; hsa-miR-302d-3p; hsa-miR-302e; hsa-miR-30a-5p; hsa-miR-30b-5p; hsa-miR-30c-5p; hsa-miR-30d-5p; hsa-miR-30e-5p; hsa-miR-31-5p; hsa-miR-3123; hsa-miR-3609; hsa-miR-372-3p; hsa-miR-373-3p; hsa-miR-412-3p; hsa-miR-4668-3p; hsa-miR-520a-3p; hsa-miR-52…
Target genes (miRTarBase)	CCND1	over-represented	2.29e-4	0.0026561	0.0026561	17.0765	32	hsa-miR-1-3p; hsa-miR-142-5p; hsa-miR-155-5p; hsa-miR-15b-5p; hsa-miR-16-5p; hsa-miR-193a-3p; hsa-miR-193b-3p; hsa-miR-21-3p; hsa-miR-223-5p; hsa-miR-26b-5p; hsa-miR-27a-3p; hsa-miR-302a-3p; hsa-miR-302c-3p; hsa-miR-340-5p; hsa-miR-3609; hsa-miR-374a-5p; hsa-miR-374b-5p; hsa-miR-4261; hsa-miR-4691-5p; hsa-miR-4708-5p; hsa-miR-4782-5p; hsa-miR-520a-3p; hsa-miR-548ah-5p; hsa-miR-548an; hsa-miR-5572…
Target genes (miRTarBase)	PSMA2	over-represented	1.49e-32	1.58e-28	1.58e-28	2.45902	31	hsa-miR-1250-3p; hsa-miR-132-3p; hsa-miR-1468-3p; hsa-miR-153-5p; hsa-miR-186-5p; hsa-miR-212-3p; hsa-miR-29c-3p; hsa-miR-302c-5p; hsa-miR-3159; hsa-miR-497-3p; hsa-miR-548ac; hsa-miR-548ae-3p; hsa-miR-548ah-3p; hsa-miR-548aj-3p; hsa-miR-548aj-5p; hsa-miR-548am-3p; hsa-miR-548aq-3p; hsa-miR-548aw; hsa-miR-548bb-3p; hsa-miR-548d-3p; hsa-miR-548f-5p; hsa-miR-548g-5p; hsa-miR-548h-3p; hsa-miR-548j-3…
Target genes (miRTarBase)	ZNFX1	over-represented	2.21e-21	7.83e-18	7.83e-18	4.16667	31	hsa-miR-1270; hsa-miR-142-5p; hsa-miR-153-3p; hsa-miR-23b-3p; hsa-miR-302a-3p; hsa-miR-302b-3p; hsa-miR-302c-3p; hsa-miR-302d-3p; hsa-miR-302e; hsa-miR-3609; hsa-miR-372-3p; hsa-miR-373-3p; hsa-miR-376c-3p; hsa-miR-4496; hsa-miR-4782-5p; hsa-miR-519a-3p; hsa-miR-519b-3p; hsa-miR-519c-3p; hsa-miR-520a-3p; hsa-miR-520c-3p; hsa-miR-520d-3p; hsa-miR-548ah-5p; hsa-miR-548u; hsa-miR-5590-3p; hsa-miR-56…
Target genes (miRTarBase)	ID4	over-represented	1.95e-14	8.31e-12	8.31e-12	6.14754	30	hsa-miR-124-3p; hsa-miR-181a-5p; hsa-miR-181b-5p; hsa-miR-181c-5p; hsa-miR-181d-5p; hsa-miR-186-5p; hsa-miR-190a-3p; hsa-miR-223-5p; hsa-miR-27a-3p; hsa-miR-27b-3p; hsa-miR-3123; hsa-miR-3163; hsa-miR-340-5p; hsa-miR-3617-5p; hsa-miR-421; hsa-miR-548ac; hsa-miR-548ae-3p; hsa-miR-548ah-3p; hsa-miR-548aj-3p; hsa-miR-548am-3p; hsa-miR-548aq-3p; hsa-miR-548bb-3p; hsa-miR-548d-3p; hsa-miR-548h-3p; hsa…
Target genes (miRTarBase)	ZFHX3	over-represented	5.35e-14	1.83e-11	1.83e-11	6.35246	30	hsa-miR-1250-3p; hsa-miR-1277-5p; hsa-miR-142-5p; hsa-miR-1468-3p; hsa-miR-16-5p; hsa-miR-181b-5p; hsa-miR-186-5p; hsa-miR-190a-3p; hsa-miR-27a-3p; hsa-miR-27b-3p; hsa-miR-3163; hsa-miR-340-5p; hsa-miR-4668-3p; hsa-miR-520g-3p; hsa-miR-520h; hsa-miR-548ac; hsa-miR-548ae-3p; hsa-miR-548ah-3p; hsa-miR-548aj-3p; hsa-miR-548am-3p; hsa-miR-548aq-3p; hsa-miR-548bb-3p; hsa-miR-548d-3p; hsa-miR-548h-3p; …
Target genes (miRTarBase)	HSPA1B	over-represented	1.61e-11	2.38e-9	2.38e-9	7.71858	30	hsa-miR-1226-3p; hsa-miR-132-3p; hsa-miR-15b-5p; hsa-miR-16-5p; hsa-miR-181a-5p; hsa-miR-181b-5p; hsa-miR-181c-5p; hsa-miR-181d-5p; hsa-miR-193b-3p; hsa-miR-212-3p; hsa-miR-30d-5p; hsa-miR-3163; hsa-miR-340-5p; hsa-miR-378a-3p; hsa-miR-4496; hsa-miR-4709-5p; hsa-miR-548ac; hsa-miR-548ae-3p; hsa-miR-548ah-3p; hsa-miR-548aj-3p; hsa-miR-548am-3p; hsa-miR-548aq-3p; hsa-miR-548bb-3p; hsa-miR-548d-3p; …
Target genes (miRTarBase)	PNRC1	over-represented	1.07e-10	1.23e-8	1.23e-8	8.26503	30	hsa-miR-122-5p; hsa-miR-1226-3p; hsa-miR-1250-3p; hsa-miR-26a-5p; hsa-miR-26b-5p; hsa-miR-302a-3p; hsa-miR-302b-3p; hsa-miR-302c-3p; hsa-miR-302d-3p; hsa-miR-302e; hsa-miR-372-3p; hsa-miR-373-3p; hsa-miR-520a-3p; hsa-miR-520c-3p; hsa-miR-520d-3p; hsa-miR-520g-3p; hsa-miR-520h; hsa-miR-548ac; hsa-miR-548ae-3p; hsa-miR-548ah-3p; hsa-miR-548aj-3p; hsa-miR-548am-3p; hsa-miR-548aq-3p; hsa-miR-548bb-3p…
Target genes (miRTarBase)	RABGAP1L	over-represented	3.97e-14	1.51e-11	1.51e-11	5.87432	29	hsa-miR-1-3p; hsa-miR-1297; hsa-miR-26a-5p; hsa-miR-26b-5p; hsa-miR-302a-3p; hsa-miR-302b-3p; hsa-miR-302c-3p; hsa-miR-302d-3p; hsa-miR-302e; hsa-miR-34c-3p; hsa-miR-371b-5p; hsa-miR-372-3p; hsa-miR-372-5p; hsa-miR-373-3p; hsa-miR-373-5p; hsa-miR-4465; hsa-miR-4504; hsa-miR-4778-3p; hsa-miR-520a-3p; hsa-miR-520c-3p; hsa-miR-520d-3p; hsa-miR-520g-3p; hsa-miR-520h; hsa-miR-616-5p; hsa-miR-6513-3p; …
Target genes (miRTarBase)	MICA	over-represented	1.49e-8	8.58e-7	8.58e-7	9.42623	29	hsa-miR-1297; hsa-miR-1468-3p; hsa-miR-26a-5p; hsa-miR-26b-5p; hsa-miR-302a-3p; hsa-miR-302b-3p; hsa-miR-302c-3p; hsa-miR-302d-3p; hsa-miR-302e; hsa-miR-31-5p; hsa-miR-372-3p; hsa-miR-373-3p; hsa-miR-4465; hsa-miR-4772-3p; hsa-miR-520a-3p; hsa-miR-520c-3p; hsa-miR-520d-3p; hsa-miR-520g-3p; hsa-miR-520h; hsa-miR-548ae-3p; hsa-miR-548ah-3p; hsa-miR-548aj-3p; hsa-miR-548am-3p; hsa-miR-548aq-3p; hsa-…
Target genes (miRTarBase)	RPRD2	over-represented	4.08e-7	1.36e-5	1.36e-5	10.8607	29	hsa-miR-1-3p; hsa-miR-15b-5p; hsa-miR-16-5p; hsa-miR-181a-2-3p; hsa-miR-219b-3p; hsa-miR-23b-3p; hsa-miR-26b-5p; hsa-miR-302a-3p; hsa-miR-302b-3p; hsa-miR-302c-3p; hsa-miR-302d-3p; hsa-miR-302e; hsa-miR-3123; hsa-miR-3609; hsa-miR-372-3p; hsa-miR-373-3p; hsa-miR-519a-3p; hsa-miR-519b-3p; hsa-miR-519c-3p; hsa-miR-520a-3p; hsa-miR-520c-3p; hsa-miR-520d-3p; hsa-miR-548ah-5p; hsa-miR-548aj-5p; hsa-mi…
Target genes (miRTarBase)	LRRC58	over-represented	2.98e-5	4.91e-4	4.91e-4	13.3197	29	hsa-miR-124-3p; hsa-miR-1468-3p; hsa-miR-302a-3p; hsa-miR-302b-3p; hsa-miR-302c-3p; hsa-miR-302d-3p; hsa-miR-302e; hsa-miR-3659; hsa-miR-372-3p; hsa-miR-373-3p; hsa-miR-4658; hsa-miR-520a-3p; hsa-miR-520c-3p; hsa-miR-520d-3p; hsa-miR-520g-3p; hsa-miR-520h; hsa-miR-548ac; hsa-miR-548bb-3p; hsa-miR-548d-3p; hsa-miR-548h-3p; hsa-miR-548u; hsa-miR-548z; hsa-miR-5680; hsa-miR-574-5p; hsa-miR-590-3p; h…
Target genes (miRTarBase)	TNRC6B	over-represented	3.29e-5	5.27e-4	5.27e-4	13.388	29	hsa-miR-124-3p; hsa-miR-1297; hsa-miR-15b-5p; hsa-miR-16-5p; hsa-miR-181a-5p; hsa-miR-181b-5p; hsa-miR-181c-5p; hsa-miR-181d-5p; hsa-miR-23b-3p; hsa-miR-26a-5p; hsa-miR-26b-5p; hsa-miR-302a-3p; hsa-miR-302b-3p; hsa-miR-302c-3p; hsa-miR-302d-3p; hsa-miR-302e; hsa-miR-31-5p; hsa-miR-372-3p; hsa-miR-373-3p; hsa-miR-4465; hsa-miR-4659a-3p; hsa-miR-4659b-3p; hsa-miR-520a-3p; hsa-miR-520c-3p; hsa-miR-5…
Target genes (miRTarBase)	GATA6	over-represented	8.52e-5	0.0011702	0.0011702	14.071	29	hsa-miR-1-3p; hsa-miR-124-3p; hsa-miR-1468-3p; hsa-miR-181a-5p; hsa-miR-181b-5p; hsa-miR-181c-5p; hsa-miR-302a-3p; hsa-miR-302b-3p; hsa-miR-302c-3p; hsa-miR-302d-3p; hsa-miR-302e; hsa-miR-3609; hsa-miR-372-3p; hsa-miR-373-3p; hsa-miR-4772-3p; hsa-miR-519a-3p; hsa-miR-519b-3p; hsa-miR-519c-3p; hsa-miR-520a-3p; hsa-miR-520c-3p; hsa-miR-520d-3p; hsa-miR-548ah-5p; hsa-miR-548aj-5p; hsa-miR-548aw; hsa…
Target genes (miRTarBase)	TAOK1	over-represented	3.31e-4	0.003386	0.003386	15.1639	29	hsa-miR-1277-5p; hsa-miR-15b-5p; hsa-miR-16-5p; hsa-miR-181a-2-3p; hsa-miR-190a-3p; hsa-miR-223-5p; hsa-miR-27a-3p; hsa-miR-27b-3p; hsa-miR-302a-3p; hsa-miR-302b-3p; hsa-miR-302c-3p; hsa-miR-302d-3p; hsa-miR-302e; hsa-miR-30a-5p; hsa-miR-30b-5p; hsa-miR-30c-5p; hsa-miR-30d-5p; hsa-miR-30e-5p; hsa-miR-372-3p; hsa-miR-373-3p; hsa-miR-519a-3p; hsa-miR-519b-3p; hsa-miR-519c-3p; hsa-miR-520a-3p; hsa-m…
Target genes (miRTarBase)	SUZ12	over-represented	4.14e-19	6.29e-16	6.29e-16	3.82514	28	hsa-miR-155-5p; hsa-miR-302a-3p; hsa-miR-302b-3p; hsa-miR-302c-3p; hsa-miR-302d-3p; hsa-miR-302e; hsa-miR-30c-5p; hsa-miR-371b-5p; hsa-miR-372-3p; hsa-miR-372-5p; hsa-miR-373-3p; hsa-miR-373-5p; hsa-miR-520a-3p; hsa-miR-520c-3p; hsa-miR-520d-3p; hsa-miR-548ac; hsa-miR-548ae-3p; hsa-miR-548ah-3p; hsa-miR-548aj-3p; hsa-miR-548am-3p; hsa-miR-548aq-3p; hsa-miR-548bb-3p; hsa-miR-548d-3p; hsa-miR-548h-…
Target genes (miRTarBase)	ADAM17	over-represented	6.30e-17	5.71e-14	5.71e-14	4.43989	28	hsa-miR-122-5p; hsa-miR-1297; hsa-miR-181a-5p; hsa-miR-181b-5p; hsa-miR-181c-5p; hsa-miR-181d-5p; hsa-miR-218-5p; hsa-miR-23b-3p; hsa-miR-26a-5p; hsa-miR-26b-5p; hsa-miR-302a-3p; hsa-miR-302b-3p; hsa-miR-302c-3p; hsa-miR-302d-3p; hsa-miR-302e; hsa-miR-372-3p; hsa-miR-373-3p; hsa-miR-4465; hsa-miR-520a-3p; hsa-miR-520c-3p; hsa-miR-520d-3p; hsa-miR-548ae-3p; hsa-miR-548ah-3p; hsa-miR-548aj-3p; hsa-…
Target genes (miRTarBase)	ELK4	over-represented	3.49e-11	4.58e-9	4.58e-9	6.96721	28	hsa-miR-1270; hsa-miR-142-5p; hsa-miR-155-5p; hsa-miR-15b-5p; hsa-miR-16-5p; hsa-miR-181a-5p; hsa-miR-181b-5p; hsa-miR-181c-5p; hsa-miR-181d-5p; hsa-miR-190a-3p; hsa-miR-302a-3p; hsa-miR-302b-3p; hsa-miR-302c-3p; hsa-miR-302d-3p; hsa-miR-302e; hsa-miR-3163; hsa-miR-372-3p; hsa-miR-373-3p; hsa-miR-4708-5p; hsa-miR-520a-3p; hsa-miR-520c-3p; hsa-miR-520d-3p; hsa-miR-520g-3p; hsa-miR-520h; hsa-miR-55…
Target genes (miRTarBase)	KPNA6	over-represented	6.21e-10	5.74e-8	5.74e-8	7.78689	28	hsa-miR-1468-3p; hsa-miR-26a-5p; hsa-miR-26b-5p; hsa-miR-302a-3p; hsa-miR-302b-3p; hsa-miR-302c-3p; hsa-miR-302d-3p; hsa-miR-302e; hsa-miR-30a-5p; hsa-miR-30b-5p; hsa-miR-30c-5p; hsa-miR-30d-5p; hsa-miR-30e-5p; hsa-miR-3617-5p; hsa-miR-372-3p; hsa-miR-373-3p; hsa-miR-378a-3p; hsa-miR-520a-3p; hsa-miR-520c-3p; hsa-miR-520d-3p; hsa-miR-520g-3p; hsa-miR-520h; hsa-miR-548aj-5p; hsa-miR-548aw; hsa-miR…
Target genes (miRTarBase)	ACOT9	over-represented	2.73e-9	2.06e-7	2.06e-7	8.26503	28	hsa-miR-122-5p; hsa-miR-136-5p; hsa-miR-193b-3p; hsa-miR-215-3p; hsa-miR-302a-3p; hsa-miR-302b-3p; hsa-miR-302c-3p; hsa-miR-302d-3p; hsa-miR-302e; hsa-miR-372-3p; hsa-miR-373-3p; hsa-miR-421; hsa-miR-4534; hsa-miR-4708-5p; hsa-miR-520a-3p; hsa-miR-520c-3p; hsa-miR-520d-3p; hsa-miR-520g-3p; hsa-miR-520h; hsa-miR-548ac; hsa-miR-548bb-3p; hsa-miR-548d-3p; hsa-miR-548h-3p; hsa-miR-548u; hsa-miR-548z;…
Target genes (miRTarBase)	ZNF426	over-represented	1.07e-8	6.43e-7	6.43e-7	8.74317	28	hsa-miR-1297; hsa-miR-181a-5p; hsa-miR-186-5p; hsa-miR-23b-3p; hsa-miR-26a-5p; hsa-miR-26b-5p; hsa-miR-302a-3p; hsa-miR-302b-3p; hsa-miR-302c-3p; hsa-miR-302d-3p; hsa-miR-302e; hsa-miR-371b-5p; hsa-miR-372-3p; hsa-miR-372-5p; hsa-miR-373-3p; hsa-miR-373-5p; hsa-miR-4465; hsa-miR-4534; hsa-miR-4708-5p; hsa-miR-520a-3p; hsa-miR-520c-3p; hsa-miR-520d-3p; hsa-miR-520g-3p; hsa-miR-520h; hsa-miR-616-5p…
Target genes (miRTarBase)	ZNF652	over-represented	1.39e-7	5.39e-6	5.39e-6	9.76776	28	hsa-let-7f-1-3p; hsa-miR-132-3p; hsa-miR-155-5p; hsa-miR-181a-5p; hsa-miR-186-5p; hsa-miR-218-5p; hsa-miR-26b-5p; hsa-miR-421; hsa-miR-4658; hsa-miR-4691-5p; hsa-miR-519a-3p; hsa-miR-519b-3p; hsa-miR-519c-3p; hsa-miR-548ac; hsa-miR-548ae-3p; hsa-miR-548ah-3p; hsa-miR-548aj-3p; hsa-miR-548am-3p; hsa-miR-548aq-3p; hsa-miR-548bb-3p; hsa-miR-548d-3p; hsa-miR-548h-3p; hsa-miR-548j-3p; hsa-miR-548x-3p;…
Target genes (miRTarBase)	PTPDC1	over-represented	1.87e-15	1.34e-12	1.34e-12	4.5765	27	hsa-miR-122-5p; hsa-miR-142-5p; hsa-miR-16-5p; hsa-miR-181a-5p; hsa-miR-181b-5p; hsa-miR-181c-5p; hsa-miR-181d-5p; hsa-miR-23b-3p; hsa-miR-302a-3p; hsa-miR-302b-3p; hsa-miR-302c-3p; hsa-miR-302d-3p; hsa-miR-302e; hsa-miR-31-3p; hsa-miR-340-5p; hsa-miR-3609; hsa-miR-372-3p; hsa-miR-373-3p; hsa-miR-4782-5p; hsa-miR-520a-3p; hsa-miR-520c-3p; hsa-miR-520d-3p; hsa-miR-543; hsa-miR-548ah-5p; hsa-miR-55…
Target genes (miRTarBase)	CSNK1A1	over-represented	1.60e-14	7.72e-12	7.72e-12	4.91803	27	hsa-miR-1297; hsa-miR-136-5p; hsa-miR-153-3p; hsa-miR-155-5p; hsa-miR-181a-5p; hsa-miR-181b-5p; hsa-miR-181c-5p; hsa-miR-181d-5p; hsa-miR-186-5p; hsa-miR-26a-5p; hsa-miR-26b-5p; hsa-miR-302a-3p; hsa-miR-302b-3p; hsa-miR-302c-3p; hsa-miR-302d-3p; hsa-miR-302e; hsa-miR-372-3p; hsa-miR-373-3p; hsa-miR-421; hsa-miR-4465; hsa-miR-4709-5p; hsa-miR-519a-3p; hsa-miR-519b-3p; hsa-miR-519c-3p; hsa-miR-520a…
Target genes (miRTarBase)	ESR1	over-represented	1.60e-14	7.72e-12	7.72e-12	4.91803	27	hsa-miR-193b-3p; hsa-miR-26a-5p; hsa-miR-302a-3p; hsa-miR-302b-3p; hsa-miR-302c-3p; hsa-miR-302d-3p; hsa-miR-302e; hsa-miR-372-3p; hsa-miR-373-3p; hsa-miR-519a-3p; hsa-miR-519b-3p; hsa-miR-519c-3p; hsa-miR-520a-3p; hsa-miR-520c-3p; hsa-miR-520d-3p; hsa-miR-548ac; hsa-miR-548ae-3p; hsa-miR-548ah-3p; hsa-miR-548aj-3p; hsa-miR-548am-3p; hsa-miR-548aq-3p; hsa-miR-548bb-3p; hsa-miR-548d-3p; hsa-miR-54…
Target genes (miRTarBase)	SLC7A11	over-represented	9.68e-11	1.13e-8	1.13e-8	6.7623	27	hsa-miR-122-5p; hsa-miR-1277-5p; hsa-miR-155-5p; hsa-miR-181a-5p; hsa-miR-190a-3p; hsa-miR-218-5p; hsa-miR-223-5p; hsa-miR-26b-5p; hsa-miR-27a-3p; hsa-miR-302a-3p; hsa-miR-302b-3p; hsa-miR-302c-3p; hsa-miR-302d-3p; hsa-miR-302e; hsa-miR-30a-5p; hsa-miR-3163; hsa-miR-340-5p; hsa-miR-372-3p; hsa-miR-373-3p; hsa-miR-520a-3p; hsa-miR-520c-3p; hsa-miR-520d-3p; hsa-miR-520g-3p; hsa-miR-520h; hsa-miR-56…
Target genes (miRTarBase)	FAXC	over-represented	1.33e-9	1.12e-7	1.12e-7	7.51366	27	hsa-miR-1297; hsa-miR-15b-5p; hsa-miR-215-3p; hsa-miR-26a-5p; hsa-miR-26b-5p; hsa-miR-3609; hsa-miR-371b-5p; hsa-miR-372-5p; hsa-miR-373-5p; hsa-miR-4465; hsa-miR-4534; hsa-miR-4659a-3p; hsa-miR-4659b-3p; hsa-miR-4668-3p; hsa-miR-4708-5p; hsa-miR-4778-3p; hsa-miR-548ae-3p; hsa-miR-548ah-3p; hsa-miR-548ah-5p; hsa-miR-548aj-3p; hsa-miR-548am-3p; hsa-miR-548aq-3p; hsa-miR-548j-3p; hsa-miR-548x-3p; h…
Target genes (miRTarBase)	FEM1C	over-represented	2.06e-9	1.64e-7	1.64e-7	7.65027	27	hsa-miR-142-5p; hsa-miR-153-3p; hsa-miR-16-5p; hsa-miR-302a-3p; hsa-miR-302b-3p; hsa-miR-302c-3p; hsa-miR-302d-3p; hsa-miR-302e; hsa-miR-3123; hsa-miR-3609; hsa-miR-372-3p; hsa-miR-373-3p; hsa-miR-520a-3p; hsa-miR-520c-3p; hsa-miR-520d-3p; hsa-miR-548ae-3p; hsa-miR-548ah-3p; hsa-miR-548ah-5p; hsa-miR-548aj-3p; hsa-miR-548am-3p; hsa-miR-548aq-3p; hsa-miR-548j-3p; hsa-miR-548x-3p; hsa-miR-5590-3p; …
Target genes (miRTarBase)	FZD6	over-represented	3.88e-9	2.80e-7	2.80e-7	7.85519	27	hsa-miR-132-3p; hsa-miR-1468-3p; hsa-miR-15b-5p; hsa-miR-16-5p; hsa-miR-212-3p; hsa-miR-302a-3p; hsa-miR-302b-3p; hsa-miR-302c-3p; hsa-miR-302d-3p; hsa-miR-302e; hsa-miR-372-3p; hsa-miR-373-3p; hsa-miR-374a-5p; hsa-miR-374b-5p; hsa-miR-376c-3p; hsa-miR-519a-3p; hsa-miR-519b-3p; hsa-miR-519c-3p; hsa-miR-520a-3p; hsa-miR-520c-3p; hsa-miR-520d-3p; hsa-miR-548aj-5p; hsa-miR-548aw; hsa-miR-548f-5p; hs…
Target genes (miRTarBase)	SKIL	over-represented	5.83e-9	3.80e-7	3.80e-7	7.9918	27	hsa-miR-124-3p; hsa-miR-1468-3p; hsa-miR-26b-5p; hsa-miR-30b-5p; hsa-miR-3159; hsa-miR-376c-3p; hsa-miR-519a-3p; hsa-miR-519b-3p; hsa-miR-519c-3p; hsa-miR-548ac; hsa-miR-548ae-3p; hsa-miR-548ah-3p; hsa-miR-548aj-3p; hsa-miR-548aj-5p; hsa-miR-548am-3p; hsa-miR-548aq-3p; hsa-miR-548aw; hsa-miR-548bb-3p; hsa-miR-548d-3p; hsa-miR-548f-5p; hsa-miR-548g-5p; hsa-miR-548h-3p; hsa-miR-548j-3p; hsa-miR-548…
Target genes (miRTarBase)	MBNL1	over-represented	1.06e-8	6.41e-7	6.41e-7	8.19672	27	hsa-let-7f-1-3p; hsa-miR-1468-3p; hsa-miR-153-5p; hsa-miR-218-5p; hsa-miR-302a-3p; hsa-miR-302b-3p; hsa-miR-302c-3p; hsa-miR-302d-3p; hsa-miR-302e; hsa-miR-30a-5p; hsa-miR-30b-5p; hsa-miR-30e-5p; hsa-miR-372-3p; hsa-miR-373-3p; hsa-miR-519a-3p; hsa-miR-519b-3p; hsa-miR-519c-3p; hsa-miR-520a-3p; hsa-miR-520c-3p; hsa-miR-520d-3p; hsa-miR-548aj-5p; hsa-miR-548aw; hsa-miR-548f-5p; hsa-miR-548g-5p; hs…
Target genes (miRTarBase)	PPP1R15B	over-represented	1.22e-5	2.36e-4	2.36e-4	11.4071	27	hsa-miR-1277-5p; hsa-miR-1297; hsa-miR-1468-3p; hsa-miR-186-5p; hsa-miR-26a-5p; hsa-miR-26b-5p; hsa-miR-30a-5p; hsa-miR-30b-5p; hsa-miR-30c-5p; hsa-miR-30d-5p; hsa-miR-30e-5p; hsa-miR-3609; hsa-miR-4465; hsa-miR-4668-3p; hsa-miR-519a-3p; hsa-miR-519b-3p; hsa-miR-519c-3p; hsa-miR-548ah-5p; hsa-miR-548aj-5p; hsa-miR-548aw; hsa-miR-548f-5p; hsa-miR-548g-5p; hsa-miR-548x-5p; hsa-miR-5690; hsa-miR-590…
Target genes (miRTarBase)	ABI2	over-represented	9.02e-5	0.0012335	0.0012335	12.7049	27	hsa-miR-1-3p; hsa-miR-1277-5p; hsa-miR-136-5p; hsa-miR-155-5p; hsa-miR-190a-3p; hsa-miR-193a-3p; hsa-miR-193b-3p; hsa-miR-223-5p; hsa-miR-302a-3p; hsa-miR-302b-3p; hsa-miR-302c-3p; hsa-miR-302d-3p; hsa-miR-302e; hsa-miR-30c-5p; hsa-miR-372-3p; hsa-miR-373-3p; hsa-miR-374a-3p; hsa-miR-4659a-3p; hsa-miR-4659b-3p; hsa-miR-4778-3p; hsa-miR-520a-3p; hsa-miR-520c-3p; hsa-miR-520d-3p; hsa-miR-574-5p; hs…
Target genes (miRTarBase)	TNRC6A	over-represented	9.92e-5	0.0013334	0.0013334	12.7732	27	hsa-miR-122-5p; hsa-miR-1297; hsa-miR-23b-3p; hsa-miR-26a-5p; hsa-miR-26b-5p; hsa-miR-302c-5p; hsa-miR-30a-5p; hsa-miR-30b-5p; hsa-miR-30c-5p; hsa-miR-30d-5p; hsa-miR-30e-5p; hsa-miR-3123; hsa-miR-3163; hsa-miR-371b-5p; hsa-miR-372-5p; hsa-miR-373-5p; hsa-miR-374a-5p; hsa-miR-374b-5p; hsa-miR-4260; hsa-miR-4465; hsa-miR-4534; hsa-miR-520g-3p; hsa-miR-520h; hsa-miR-5572; hsa-miR-577; hsa-miR-616-5…
Target genes (miRTarBase)	MKNK2	over-represented	1.73e-4	0.0021059	0.0021059	13.1831	27	hsa-miR-153-3p; hsa-miR-27a-3p; hsa-miR-27b-3p; hsa-miR-302a-3p; hsa-miR-302b-3p; hsa-miR-302c-3p; hsa-miR-302d-3p; hsa-miR-302e; hsa-miR-3609; hsa-miR-3650; hsa-miR-372-3p; hsa-miR-373-3p; hsa-miR-4691-5p; hsa-miR-4742-3p; hsa-miR-520a-3p; hsa-miR-520c-3p; hsa-miR-520d-3p; hsa-miR-548ae-3p; hsa-miR-548ah-3p; hsa-miR-548ah-5p; hsa-miR-548aj-3p; hsa-miR-548am-3p; hsa-miR-548aq-3p; hsa-miR-548j-3p;…
Target genes (miRTarBase)	SKI	over-represented	5.60e-4	0.0052905	0.0052905	14.1393	27	hsa-miR-155-5p; hsa-miR-15b-5p; hsa-miR-16-5p; hsa-miR-340-5p; hsa-miR-371b-5p; hsa-miR-372-5p; hsa-miR-373-5p; hsa-miR-374a-5p; hsa-miR-4260; hsa-miR-520g-3p; hsa-miR-520h; hsa-miR-548ac; hsa-miR-548ae-3p; hsa-miR-548ah-3p; hsa-miR-548aj-3p; hsa-miR-548am-3p; hsa-miR-548aq-3p; hsa-miR-548bb-3p; hsa-miR-548d-3p; hsa-miR-548h-3p; hsa-miR-548j-3p; hsa-miR-548x-3p; hsa-miR-548z; hsa-miR-584-3p; hsa-…
Target genes (miRTarBase)	INO80D	over-represented	3.27e-15	2.04e-12	2.04e-12	4.30328	26	hsa-miR-124-3p; hsa-miR-1277-5p; hsa-miR-153-5p; hsa-miR-16-5p; hsa-miR-181a-5p; hsa-miR-181b-5p; hsa-miR-181c-5p; hsa-miR-181d-5p; hsa-miR-193a-3p; hsa-miR-193b-3p; hsa-miR-27a-3p; hsa-miR-302a-3p; hsa-miR-302b-3p; hsa-miR-302c-3p; hsa-miR-302d-3p; hsa-miR-302e; hsa-miR-340-5p; hsa-miR-372-3p; hsa-miR-373-3p; hsa-miR-519a-3p; hsa-miR-519b-3p; hsa-miR-519c-3p; hsa-miR-520a-3p; hsa-miR-520c-3p; hs…
Target genes (miRTarBase)	MIGA2	over-represented	1.95e-14	8.31e-12	8.31e-12	4.5765	26	hsa-miR-1468-3p; hsa-miR-181a-5p; hsa-miR-181b-5p; hsa-miR-181c-5p; hsa-miR-181d-5p; hsa-miR-27a-3p; hsa-miR-27b-3p; hsa-miR-302a-3p; hsa-miR-302b-3p; hsa-miR-302c-3p; hsa-miR-302d-3p; hsa-miR-302e; hsa-miR-372-3p; hsa-miR-373-3p; hsa-miR-519a-3p; hsa-miR-519b-3p; hsa-miR-519c-3p; hsa-miR-520a-3p; hsa-miR-520c-3p; hsa-miR-520d-3p; hsa-miR-548aj-5p; hsa-miR-548aw; hsa-miR-548f-5p; hsa-miR-548g-5p;…
Target genes (miRTarBase)	NFIB	over-represented	5.62e-10	5.43e-8	5.43e-8	6.7623	26	hsa-miR-124-3p; hsa-miR-1277-5p; hsa-miR-1468-3p; hsa-miR-190a-3p; hsa-miR-302a-3p; hsa-miR-302b-3p; hsa-miR-302c-3p; hsa-miR-302d-3p; hsa-miR-302e; hsa-miR-372-3p; hsa-miR-373-3p; hsa-miR-4668-3p; hsa-miR-519a-3p; hsa-miR-519b-3p; hsa-miR-519c-3p; hsa-miR-520a-3p; hsa-miR-520c-3p; hsa-miR-520d-3p; hsa-miR-548aj-5p; hsa-miR-548aw; hsa-miR-548f-5p; hsa-miR-548g-5p; hsa-miR-548x-5p; hsa-miR-590-3p;…
Target genes (miRTarBase)	DDX3X	over-represented	3.27e-8	1.66e-6	1.66e-6	8.06011	26	hsa-miR-124-3p; hsa-miR-1277-5p; hsa-miR-1297; hsa-miR-1468-3p; hsa-miR-15b-5p; hsa-miR-16-5p; hsa-miR-181a-5p; hsa-miR-181b-5p; hsa-miR-181c-5p; hsa-miR-181d-5p; hsa-miR-190a-3p; hsa-miR-26a-5p; hsa-miR-26b-5p; hsa-miR-3163; hsa-miR-3617-5p; hsa-miR-421; hsa-miR-4465; hsa-miR-4496; hsa-miR-4659a-3p; hsa-miR-4659b-3p; hsa-miR-4999-3p; hsa-miR-543; hsa-miR-5680; hsa-miR-641; hsa-miR-651-5p; hsa-mi…
Target genes (miRTarBase)	DAZAP2	over-represented	5.68e-8	2.56e-6	2.56e-6	8.26503	26	hsa-miR-132-3p; hsa-miR-153-5p; hsa-miR-181a-5p; hsa-miR-181b-5p; hsa-miR-181c-5p; hsa-miR-181d-5p; hsa-miR-193b-3p; hsa-miR-212-3p; hsa-miR-27a-3p; hsa-miR-27b-3p; hsa-miR-302a-3p; hsa-miR-302b-3p; hsa-miR-302c-3p; hsa-miR-302d-3p; hsa-miR-302e; hsa-miR-3163; hsa-miR-372-3p; hsa-miR-373-3p; hsa-miR-4260; hsa-miR-519a-3p; hsa-miR-519b-3p; hsa-miR-519c-3p; hsa-miR-520a-3p; hsa-miR-520c-3p; hsa-miR…
Target genes (miRTarBase)	ZNF347	over-represented	1.15e-7	4.58e-6	4.58e-6	8.53825	26	hsa-miR-122-5p; hsa-miR-1250-3p; hsa-miR-1277-5p; hsa-miR-1297; hsa-miR-153-5p; hsa-miR-190a-3p; hsa-miR-26a-5p; hsa-miR-26b-5p; hsa-miR-302a-3p; hsa-miR-302b-3p; hsa-miR-302c-3p; hsa-miR-302d-3p; hsa-miR-302e; hsa-miR-372-3p; hsa-miR-373-3p; hsa-miR-4465; hsa-miR-4534; hsa-miR-520a-3p; hsa-miR-520c-3p; hsa-miR-520d-3p; hsa-miR-520g-3p; hsa-miR-520h; hsa-miR-5680; hsa-miR-616-3p; hsa-miR-6513-3p;…
Target genes (miRTarBase)	PMAIP1	over-represented	3.25e-6	7.67e-5	7.67e-5	10.041	26	hsa-miR-1297; hsa-miR-181a-5p; hsa-miR-181b-5p; hsa-miR-181c-5p; hsa-miR-181d-5p; hsa-miR-186-5p; hsa-miR-190a-3p; hsa-miR-193a-3p; hsa-miR-193b-3p; hsa-miR-223-5p; hsa-miR-26a-5p; hsa-miR-26b-5p; hsa-miR-27a-3p; hsa-miR-27b-3p; hsa-miR-3609; hsa-miR-3617-5p; hsa-miR-4465; hsa-miR-499a-5p; hsa-miR-548ah-5p; hsa-miR-5683; hsa-miR-5700; hsa-miR-577; hsa-miR-589-5p; hsa-miR-590-3p; hsa-miR-641; hsa-…
Target genes (miRTarBase)	POU2F1	over-represented	4.23e-6	9.63e-5	9.63e-5	10.1776	26	hsa-miR-1277-5p; hsa-miR-15b-5p; hsa-miR-190a-3p; hsa-miR-26b-5p; hsa-miR-302a-3p; hsa-miR-302b-3p; hsa-miR-302c-3p; hsa-miR-302d-3p; hsa-miR-302e; hsa-miR-30c-5p; hsa-miR-3163; hsa-miR-3609; hsa-miR-372-3p; hsa-miR-373-3p; hsa-miR-497-3p; hsa-miR-5192; hsa-miR-519a-3p; hsa-miR-519b-3p; hsa-miR-519c-3p; hsa-miR-520a-3p; hsa-miR-520c-3p; hsa-miR-520d-3p; hsa-miR-548ah-5p; hsa-miR-5680; hsa-miR-590…
Target genes (miRTarBase)	SYNJ2BP	over-represented	1.46e-5	2.74e-4	2.74e-4	10.8607	26	hsa-miR-1202; hsa-miR-124-3p; hsa-miR-186-5p; hsa-miR-302a-3p; hsa-miR-302b-3p; hsa-miR-302c-3p; hsa-miR-302d-3p; hsa-miR-302e; hsa-miR-3675-3p; hsa-miR-371b-5p; hsa-miR-372-3p; hsa-miR-372-5p; hsa-miR-373-3p; hsa-miR-373-5p; hsa-miR-3972; hsa-miR-4659a-3p; hsa-miR-4659b-3p; hsa-miR-4668-3p; hsa-miR-520a-3p; hsa-miR-520c-3p; hsa-miR-520d-3p; hsa-miR-520g-3p; hsa-miR-520h; hsa-miR-5680; hsa-miR-61…
Target genes (miRTarBase)	KIAA1551	over-represented	1.85e-5	3.35e-4	3.35e-4	10.9973	26	hsa-miR-181a-5p; hsa-miR-181b-5p; hsa-miR-181c-5p; hsa-miR-181d-5p; hsa-miR-27a-3p; hsa-miR-27b-3p; hsa-miR-302a-3p; hsa-miR-302b-3p; hsa-miR-302c-3p; hsa-miR-302d-3p; hsa-miR-302e; hsa-miR-372-3p; hsa-miR-373-3p; hsa-miR-520a-3p; hsa-miR-520c-3p; hsa-miR-520d-3p; hsa-miR-520g-3p; hsa-miR-520h; hsa-miR-548ae-3p; hsa-miR-548ah-3p; hsa-miR-548aj-3p; hsa-miR-548am-3p; hsa-miR-548aq-3p; hsa-miR-548j-…
Target genes (miRTarBase)	SF3B3	over-represented	2.32e-5	4.05e-4	4.05e-4	11.1339	26	hsa-miR-1468-3p; hsa-miR-15b-5p; hsa-miR-16-5p; hsa-miR-1911-3p; hsa-miR-193b-3p; hsa-miR-26b-5p; hsa-miR-302a-3p; hsa-miR-302b-3p; hsa-miR-302c-3p; hsa-miR-302d-3p; hsa-miR-302e; hsa-miR-30a-5p; hsa-miR-3650; hsa-miR-372-3p; hsa-miR-373-3p; hsa-miR-4261; hsa-miR-520a-3p; hsa-miR-520c-3p; hsa-miR-520d-3p; hsa-miR-520g-3p; hsa-miR-520h; hsa-miR-548aj-5p; hsa-miR-548aw; hsa-miR-548f-5p; hsa-miR-548…
Target genes (miRTarBase)	CRK	over-represented	3.61e-5	5.69e-4	5.69e-4	11.4071	26	hsa-miR-1-3p; hsa-miR-132-3p; hsa-miR-142-5p; hsa-miR-15b-5p; hsa-miR-16-5p; hsa-miR-186-5p; hsa-miR-190a-3p; hsa-miR-302a-3p; hsa-miR-302b-3p; hsa-miR-302c-3p; hsa-miR-302d-3p; hsa-miR-302e; hsa-miR-31-3p; hsa-miR-3163; hsa-miR-3609; hsa-miR-372-3p; hsa-miR-373-3p; hsa-miR-4260; hsa-miR-4463; hsa-miR-520a-3p; hsa-miR-520c-3p; hsa-miR-520d-3p; hsa-miR-548ah-5p; hsa-miR-5572; hsa-miR-5590-3p; hsa-…
Target genes (miRTarBase)	NUDT3	over-represented	1.95e-4	0.0023183	0.0023183	12.5683	26	hsa-miR-122-5p; hsa-miR-136-5p; hsa-miR-16-5p; hsa-miR-302a-3p; hsa-miR-302b-3p; hsa-miR-302c-3p; hsa-miR-302d-3p; hsa-miR-302e; hsa-miR-31-5p; hsa-miR-371b-5p; hsa-miR-372-3p; hsa-miR-372-5p; hsa-miR-373-3p; hsa-miR-373-5p; hsa-miR-4534; hsa-miR-4659a-3p; hsa-miR-4659b-3p; hsa-miR-4708-5p; hsa-miR-520a-3p; hsa-miR-520c-3p; hsa-miR-520d-3p; hsa-miR-520g-3p; hsa-miR-520h; hsa-miR-616-5p; hsa-miR-6…
Target genes (miRTarBase)	DNAJC10	over-represented	4.66e-4	0.0045055	0.0045055	13.2514	26	hsa-miR-1-3p; hsa-miR-15b-5p; hsa-miR-16-5p; hsa-miR-21-3p; hsa-miR-302a-3p; hsa-miR-302b-3p; hsa-miR-302c-3p; hsa-miR-302d-3p; hsa-miR-302e; hsa-miR-3609; hsa-miR-372-3p; hsa-miR-373-3p; hsa-miR-4668-3p; hsa-miR-5192; hsa-miR-520a-3p; hsa-miR-520c-3p; hsa-miR-520d-3p; hsa-miR-520g-3p; hsa-miR-520h; hsa-miR-548ah-5p; hsa-miR-548u; hsa-miR-5683; hsa-miR-574-5p; hsa-miR-590-3p; hsa-miR-7161-5p; hsa…
Target genes (miRTarBase)	CAPRIN2	over-represented	1.43e-14	7.59e-12	7.59e-12	4.16667	25	hsa-miR-124-3p; hsa-miR-142-5p; hsa-miR-181a-5p; hsa-miR-181b-5p; hsa-miR-181c-5p; hsa-miR-181d-5p; hsa-miR-302a-3p; hsa-miR-302b-3p; hsa-miR-302c-3p; hsa-miR-302d-3p; hsa-miR-302e; hsa-miR-3159; hsa-miR-340-5p; hsa-miR-3609; hsa-miR-372-3p; hsa-miR-373-3p; hsa-miR-519a-3p; hsa-miR-519b-3p; hsa-miR-519c-3p; hsa-miR-520a-3p; hsa-miR-520c-3p; hsa-miR-520d-3p; hsa-miR-548ah-5p; hsa-miR-5590-3p; hsa-…
Target genes (miRTarBase)	MAP1B	over-represented	2.84e-13	8.39e-11	8.39e-11	4.64481	25	hsa-miR-1297; hsa-miR-132-3p; hsa-miR-23b-3p; hsa-miR-26a-5p; hsa-miR-26b-5p; hsa-miR-27a-3p; hsa-miR-27b-3p; hsa-miR-302a-3p; hsa-miR-302b-3p; hsa-miR-302c-3p; hsa-miR-302d-3p; hsa-miR-302e; hsa-miR-30d-5p; hsa-miR-3617-5p; hsa-miR-372-3p; hsa-miR-373-3p; hsa-miR-4463; hsa-miR-4465; hsa-miR-519a-3p; hsa-miR-519b-3p; hsa-miR-519c-3p; hsa-miR-520a-3p; hsa-miR-520c-3p; hsa-miR-520d-3p; hsa-miR-641
Target genes (miRTarBase)	GRK2	over-represented	7.30e-12	1.23e-9	1.23e-9	5.25956	25	hsa-miR-1297; hsa-miR-153-5p; hsa-miR-181a-5p; hsa-miR-181b-5p; hsa-miR-181c-5p; hsa-miR-181d-5p; hsa-miR-23b-3p; hsa-miR-26a-5p; hsa-miR-26b-5p; hsa-miR-3163; hsa-miR-340-5p; hsa-miR-4465; hsa-miR-4668-3p; hsa-miR-548ac; hsa-miR-548ae-3p; hsa-miR-548ah-3p; hsa-miR-548aj-3p; hsa-miR-548am-3p; hsa-miR-548aq-3p; hsa-miR-548bb-3p; hsa-miR-548d-3p; hsa-miR-548h-3p; hsa-miR-548j-3p; hsa-miR-548x-3p; h…
Target genes (miRTarBase)	ZBTB33	over-represented	6.40e-11	7.55e-9	7.55e-9	5.7377	25	hsa-miR-1468-3p; hsa-miR-15b-5p; hsa-miR-16-5p; hsa-miR-181a-5p; hsa-miR-181b-5p; hsa-miR-181c-5p; hsa-miR-181d-5p; hsa-miR-186-5p; hsa-miR-302a-3p; hsa-miR-302b-3p; hsa-miR-302c-3p; hsa-miR-302d-3p; hsa-miR-302e; hsa-miR-3609; hsa-miR-372-3p; hsa-miR-373-3p; hsa-miR-520a-3p; hsa-miR-520c-3p; hsa-miR-520d-3p; hsa-miR-548ah-5p; hsa-miR-548aj-5p; hsa-miR-548aw; hsa-miR-548f-5p; hsa-miR-548g-5p; hsa…
Target genes (miRTarBase)	PAK2	over-represented	2.58e-10	2.72e-8	2.72e-8	6.07923	25	hsa-miR-155-5p; hsa-miR-15b-5p; hsa-miR-16-5p; hsa-miR-193b-3p; hsa-miR-218-5p; hsa-miR-219b-3p; hsa-miR-27a-3p; hsa-miR-27b-3p; hsa-miR-302a-3p; hsa-miR-302b-3p; hsa-miR-302c-3p; hsa-miR-302d-3p; hsa-miR-302e; hsa-miR-3163; hsa-miR-372-3p; hsa-miR-373-3p; hsa-miR-519a-3p; hsa-miR-519b-3p; hsa-miR-519c-3p; hsa-miR-520a-3p; hsa-miR-520c-3p; hsa-miR-520d-3p; hsa-miR-595; hsa-miR-668-3p; hsa-miR-8063
Target genes (miRTarBase)	PAPD5	over-represented	1.53e-9	1.26e-7	1.26e-7	6.55738	25	hsa-miR-1277-5p; hsa-miR-181a-5p; hsa-miR-181b-5p; hsa-miR-181c-5p; hsa-miR-181d-5p; hsa-miR-186-5p; hsa-miR-190a-3p; hsa-miR-302a-3p; hsa-miR-302b-3p; hsa-miR-302c-3p; hsa-miR-302d-3p; hsa-miR-302e; hsa-miR-30a-5p; hsa-miR-30b-5p; hsa-miR-30c-5p; hsa-miR-30d-5p; hsa-miR-30e-5p; hsa-miR-3163; hsa-miR-372-3p; hsa-miR-373-3p; hsa-miR-520a-3p; hsa-miR-520c-3p; hsa-miR-520d-3p; hsa-miR-520g-3p; hsa-m…
Target genes (miRTarBase)	AVL9	over-represented	1.75e-8	9.83e-7	9.83e-7	7.30874	25	hsa-miR-1226-3p; hsa-miR-15b-5p; hsa-miR-16-5p; hsa-miR-186-5p; hsa-miR-218-5p; hsa-miR-219b-3p; hsa-miR-302a-3p; hsa-miR-302b-3p; hsa-miR-302c-3p; hsa-miR-302d-3p; hsa-miR-302e; hsa-miR-30a-5p; hsa-miR-30b-5p; hsa-miR-30c-5p; hsa-miR-30d-5p; hsa-miR-30e-5p; hsa-miR-372-3p; hsa-miR-373-3p; hsa-miR-4534; hsa-miR-4772-3p; hsa-miR-520a-3p; hsa-miR-520c-3p; hsa-miR-520d-3p; hsa-miR-6811-3p; hsa-miR-6…
Target genes (miRTarBase)	FEM1B	over-represented	1.75e-8	9.83e-7	9.83e-7	7.30874	25	hsa-miR-1250-3p; hsa-miR-153-5p; hsa-miR-186-5p; hsa-miR-27a-3p; hsa-miR-27b-3p; hsa-miR-29c-3p; hsa-miR-302c-3p; hsa-miR-30b-5p; hsa-miR-30c-5p; hsa-miR-30d-5p; hsa-miR-340-5p; hsa-miR-3609; hsa-miR-371b-5p; hsa-miR-372-5p; hsa-miR-373-5p; hsa-miR-4659a-3p; hsa-miR-4659b-3p; hsa-miR-514a-3p; hsa-miR-514b-3p; hsa-miR-519a-3p; hsa-miR-519b-3p; hsa-miR-519c-3p; hsa-miR-548ah-5p; hsa-miR-616-5p; hsa…
Target genes (miRTarBase)	PTEN	over-represented	2.39e-7	8.67e-6	8.67e-6	8.26503	25	hsa-miR-1250-3p; hsa-miR-142-5p; hsa-miR-153-3p; hsa-miR-155-5p; hsa-miR-181a-5p; hsa-miR-181b-5p; hsa-miR-181c-5p; hsa-miR-193a-3p; hsa-miR-193b-3p; hsa-miR-21-3p; hsa-miR-23b-3p; hsa-miR-26a-5p; hsa-miR-26b-5p; hsa-miR-29c-3p; hsa-miR-302a-3p; hsa-miR-519a-3p; hsa-miR-519c-3p; hsa-miR-543; hsa-miR-548ac; hsa-miR-548bb-3p; hsa-miR-548d-3p; hsa-miR-548h-3p; hsa-miR-548z; hsa-miR-7856-5p; hsa-miR-…
Target genes (miRTarBase)	BRI3BP	over-represented	2.83e-7	1.01e-5	1.01e-5	8.33333	25	hsa-let-7f-1-3p; hsa-miR-1-3p; hsa-miR-122-5p; hsa-miR-1277-5p; hsa-miR-155-5p; hsa-miR-190a-3p; hsa-miR-223-5p; hsa-miR-302a-3p; hsa-miR-302b-3p; hsa-miR-302c-3p; hsa-miR-302d-3p; hsa-miR-302e; hsa-miR-3609; hsa-miR-372-3p; hsa-miR-373-3p; hsa-miR-519a-3p; hsa-miR-519b-3p; hsa-miR-519c-3p; hsa-miR-520a-3p; hsa-miR-520c-3p; hsa-miR-520d-3p; hsa-miR-548ah-5p; hsa-miR-574-5p; hsa-miR-595; hsa-miR-8…
Target genes (miRTarBase)	SAMD8	over-represented	3.35e-7	1.18e-5	1.18e-5	8.40164	25	hsa-miR-1468-3p; hsa-miR-302a-3p; hsa-miR-302b-3p; hsa-miR-302c-3p; hsa-miR-302d-3p; hsa-miR-302e; hsa-miR-3609; hsa-miR-372-3p; hsa-miR-373-3p; hsa-miR-519a-3p; hsa-miR-519b-3p; hsa-miR-519c-3p; hsa-miR-520a-3p; hsa-miR-520c-3p; hsa-miR-520d-3p; hsa-miR-520g-3p; hsa-miR-520h; hsa-miR-548ah-5p; hsa-miR-548aj-5p; hsa-miR-548aw; hsa-miR-548f-5p; hsa-miR-548g-5p; hsa-miR-548x-5p; hsa-miR-5684; hsa-m…
Target genes (miRTarBase)	GLO1	over-represented	1.60e-6	4.26e-5	4.26e-5	9.0847	25	hsa-miR-1250-3p; hsa-miR-142-5p; hsa-miR-153-5p; hsa-miR-193b-3p; hsa-miR-302a-3p; hsa-miR-302b-3p; hsa-miR-302c-3p; hsa-miR-302d-3p; hsa-miR-302e; hsa-miR-3609; hsa-miR-372-3p; hsa-miR-373-3p; hsa-miR-4261; hsa-miR-4496; hsa-miR-4691-5p; hsa-miR-520a-3p; hsa-miR-520c-3p; hsa-miR-520d-3p; hsa-miR-548ah-5p; hsa-miR-548an; hsa-miR-5590-3p; hsa-miR-590-3p; hsa-miR-6792-3p; hsa-miR-6800-5p; hsa-miR-6…
Target genes (miRTarBase)	HMGN2	over-represented	6.72e-5	9.57e-4	9.57e-4	11.1339	25	hsa-miR-153-5p; hsa-miR-30b-5p; hsa-miR-30c-5p; hsa-miR-3163; hsa-miR-340-5p; hsa-miR-371b-5p; hsa-miR-372-5p; hsa-miR-373-5p; hsa-miR-520g-3p; hsa-miR-520h; hsa-miR-548ac; hsa-miR-548ae-3p; hsa-miR-548ah-3p; hsa-miR-548aj-3p; hsa-miR-548am-3p; hsa-miR-548aq-3p; hsa-miR-548bb-3p; hsa-miR-548d-3p; hsa-miR-548h-3p; hsa-miR-548j-3p; hsa-miR-548x-3p; hsa-miR-548z; hsa-miR-592; hsa-miR-597-5p; hsa-miR…
Target genes (miRTarBase)	SLC1A5	over-represented	1.51e-4	0.0018797	0.0018797	11.6803	25	hsa-miR-122-5p; hsa-miR-1226-3p; hsa-miR-155-5p; hsa-miR-15b-5p; hsa-miR-16-5p; hsa-miR-193b-3p; hsa-miR-218-5p; hsa-miR-302a-3p; hsa-miR-302b-3p; hsa-miR-302c-3p; hsa-miR-302d-3p; hsa-miR-302e; hsa-miR-3159; hsa-miR-372-3p; hsa-miR-373-3p; hsa-miR-4742-3p; hsa-miR-4772-3p; hsa-miR-520a-3p; hsa-miR-520c-3p; hsa-miR-520d-3p; hsa-miR-520g-3p; hsa-miR-520h; hsa-miR-590-3p; hsa-miR-6811-3p; hsa-miR-6…
Target genes (miRTarBase)	MAPKAPK5	over-represented	2.42e-4	0.002756	0.002756	12.0219	25	hsa-miR-122-5p; hsa-miR-215-3p; hsa-miR-302a-3p; hsa-miR-302b-3p; hsa-miR-302c-3p; hsa-miR-302d-3p; hsa-miR-302e; hsa-miR-372-3p; hsa-miR-373-3p; hsa-miR-520a-3p; hsa-miR-520c-3p; hsa-miR-520d-3p; hsa-miR-520g-3p; hsa-miR-520h; hsa-miR-548ae-3p; hsa-miR-548ah-3p; hsa-miR-548aj-3p; hsa-miR-548am-3p; hsa-miR-548an; hsa-miR-548aq-3p; hsa-miR-548j-3p; hsa-miR-548x-3p; hsa-miR-6134; hsa-miR-6771-3p; h…
Target genes (miRTarBase)	HOOK3	over-represented	2.65e-4	0.0029769	0.0029769	12.0902	25	hsa-miR-132-3p; hsa-miR-181a-5p; hsa-miR-212-3p; hsa-miR-219b-3p; hsa-miR-302a-3p; hsa-miR-302b-3p; hsa-miR-302c-3p; hsa-miR-302d-3p; hsa-miR-302e; hsa-miR-371b-5p; hsa-miR-372-3p; hsa-miR-372-5p; hsa-miR-373-3p; hsa-miR-373-5p; hsa-miR-4534; hsa-miR-4708-5p; hsa-miR-520a-3p; hsa-miR-520c-3p; hsa-miR-520d-3p; hsa-miR-520g-3p; hsa-miR-520h; hsa-miR-616-5p; hsa-miR-6513-3p; hsa-miR-7108-5p; hsa-miR…
Target genes (miRTarBase)	YIPF4	over-represented	2.65e-4	0.0029769	0.0029769	12.0902	25	hsa-miR-122-5p; hsa-miR-16-5p; hsa-miR-215-3p; hsa-miR-27a-3p; hsa-miR-27b-3p; hsa-miR-302a-3p; hsa-miR-302b-3p; hsa-miR-302c-3p; hsa-miR-302d-3p; hsa-miR-302e; hsa-miR-371b-5p; hsa-miR-372-3p; hsa-miR-372-5p; hsa-miR-373-3p; hsa-miR-373-5p; hsa-miR-4260; hsa-miR-520a-3p; hsa-miR-520c-3p; hsa-miR-520d-3p; hsa-miR-5572; hsa-miR-5690; hsa-miR-590-3p; hsa-miR-616-5p; hsa-miR-6849-3p; hsa-miR-8055
Target genes (miRTarBase)	ARPP19	over-represented	3.78e-4	0.0038224	0.0038224	12.3634	25	hsa-miR-1-3p; hsa-miR-1468-3p; hsa-miR-181a-2-3p; hsa-miR-218-5p; hsa-miR-26a-5p; hsa-miR-26b-5p; hsa-miR-30a-5p; hsa-miR-30b-5p; hsa-miR-30c-5p; hsa-miR-30d-5p; hsa-miR-30e-5p; hsa-miR-3659; hsa-miR-4658; hsa-miR-4659a-3p; hsa-miR-4659b-3p; hsa-miR-4742-3p; hsa-miR-548aj-5p; hsa-miR-548aw; hsa-miR-548f-5p; hsa-miR-548g-5p; hsa-miR-548x-5p; hsa-miR-574-5p; hsa-miR-577; hsa-miR-6134; hsa-miR-6790-…
Target genes (miRTarBase)	TUBB2A	over-represented	8.69e-4	0.0075565	0.0075565	13.0464	25	hsa-miR-1270; hsa-miR-1468-3p; hsa-miR-15b-5p; hsa-miR-16-5p; hsa-miR-181a-5p; hsa-miR-181b-5p; hsa-miR-181c-5p; hsa-miR-181d-5p; hsa-miR-29c-3p; hsa-miR-3163; hsa-miR-371b-5p; hsa-miR-372-5p; hsa-miR-373-5p; hsa-miR-421; hsa-miR-4708-5p; hsa-miR-548aj-5p; hsa-miR-548aw; hsa-miR-548f-5p; hsa-miR-548g-5p; hsa-miR-548x-5p; hsa-miR-5680; hsa-miR-6134; hsa-miR-616-5p; hsa-miR-620; hsa-miR-651-5p
Target genes (miRTarBase)	ZFYVE26	over-represented	1.51e-13	5.03e-11	5.03e-11	4.16667	24	hsa-miR-124-3p; hsa-miR-142-5p; hsa-miR-1468-3p; hsa-miR-218-5p; hsa-miR-302a-3p; hsa-miR-302b-3p; hsa-miR-302c-3p; hsa-miR-302d-3p; hsa-miR-302e; hsa-miR-340-5p; hsa-miR-3609; hsa-miR-372-3p; hsa-miR-373-3p; hsa-miR-520a-3p; hsa-miR-520c-3p; hsa-miR-520d-3p; hsa-miR-548ah-5p; hsa-miR-548aj-5p; hsa-miR-548an; hsa-miR-548aw; hsa-miR-548f-5p; hsa-miR-548g-5p; hsa-miR-548x-5p; hsa-miR-5590-3p
Target genes (miRTarBase)	ELAVL2	over-represented	7.98e-13	2.12e-10	2.12e-10	4.43989	24	hsa-miR-26a-5p; hsa-miR-26b-5p; hsa-miR-302a-3p; hsa-miR-302b-3p; hsa-miR-302c-3p; hsa-miR-302d-3p; hsa-miR-302e; hsa-miR-3609; hsa-miR-371b-5p; hsa-miR-372-3p; hsa-miR-372-5p; hsa-miR-373-3p; hsa-miR-373-5p; hsa-miR-519a-3p; hsa-miR-519b-3p; hsa-miR-519c-3p; hsa-miR-520a-3p; hsa-miR-520c-3p; hsa-miR-520d-3p; hsa-miR-520g-3p; hsa-miR-520h; hsa-miR-548ah-5p; hsa-miR-616-5p; hsa-miR-8063
Target genes (miRTarBase)	EFCAB14	over-represented	5.23e-12	9.44e-10	9.44e-10	4.78142	24	hsa-miR-124-3p; hsa-miR-1297; hsa-miR-142-5p; hsa-miR-181a-5p; hsa-miR-181b-5p; hsa-miR-181c-5p; hsa-miR-181d-5p; hsa-miR-26a-5p; hsa-miR-26b-5p; hsa-miR-3163; hsa-miR-340-5p; hsa-miR-3609; hsa-miR-374b-5p; hsa-miR-4465; hsa-miR-519a-3p; hsa-miR-519b-3p; hsa-miR-519c-3p; hsa-miR-520g-3p; hsa-miR-520h; hsa-miR-548ah-5p; hsa-miR-5590-3p; hsa-miR-590-3p; hsa-miR-676-5p; hsa-miR-7856-5p
Target genes (miRTarBase)	PPP2R5E	over-represented	5.23e-12	9.44e-10	9.44e-10	4.78142	24	hsa-miR-1277-5p; hsa-miR-1468-3p; hsa-miR-181a-5p; hsa-miR-181b-5p; hsa-miR-181c-5p; hsa-miR-181d-5p; hsa-miR-190a-3p; hsa-miR-218-5p; hsa-miR-3163; hsa-miR-4708-5p; hsa-miR-520g-3p; hsa-miR-520h; hsa-miR-548ae-3p; hsa-miR-548ah-3p; hsa-miR-548aj-3p; hsa-miR-548aj-5p; hsa-miR-548am-3p; hsa-miR-548aq-3p; hsa-miR-548aw; hsa-miR-548f-5p; hsa-miR-548g-5p; hsa-miR-548j-3p; hsa-miR-548x-3p; hsa-miR-548…
Target genes (miRTarBase)	PSAT1	over-represented	5.38e-11	6.65e-9	6.65e-9	5.25956	24	hsa-miR-1-3p; hsa-miR-1277-5p; hsa-miR-1297; hsa-miR-1468-3p; hsa-miR-155-5p; hsa-miR-15b-5p; hsa-miR-16-5p; hsa-miR-186-5p; hsa-miR-26a-5p; hsa-miR-26b-5p; hsa-miR-4465; hsa-miR-548ac; hsa-miR-548ae-3p; hsa-miR-548ah-3p; hsa-miR-548aj-3p; hsa-miR-548am-3p; hsa-miR-548an; hsa-miR-548aq-3p; hsa-miR-548bb-3p; hsa-miR-548d-3p; hsa-miR-548h-3p; hsa-miR-548j-3p; hsa-miR-548x-3p; hsa-miR-548z
Target genes (miRTarBase)	RHOB	over-represented	2.54e-9	1.94e-7	1.94e-7	6.21585	24	hsa-miR-1250-3p; hsa-miR-153-5p; hsa-miR-186-5p; hsa-miR-218-5p; hsa-miR-30a-5p; hsa-miR-3163; hsa-miR-421; hsa-miR-548ac; hsa-miR-548ae-3p; hsa-miR-548ah-3p; hsa-miR-548aj-3p; hsa-miR-548am-3p; hsa-miR-548aq-3p; hsa-miR-548bb-3p; hsa-miR-548d-3p; hsa-miR-548h-3p; hsa-miR-548j-3p; hsa-miR-548x-3p; hsa-miR-548z; hsa-miR-590-3p; hsa-miR-595; hsa-miR-6513-3p; hsa-miR-655-5p; hsa-miR-7849-3p
Target genes (miRTarBase)	C1orf50	over-represented	4.11e-9	2.93e-7	2.93e-7	6.35246	24	hsa-miR-1277-5p; hsa-miR-1297; hsa-miR-190a-3p; hsa-miR-26a-5p; hsa-miR-26b-5p; hsa-miR-302a-3p; hsa-miR-302b-3p; hsa-miR-302c-3p; hsa-miR-302d-3p; hsa-miR-302e; hsa-miR-3163; hsa-miR-372-3p; hsa-miR-373-3p; hsa-miR-4465; hsa-miR-4534; hsa-miR-4708-5p; hsa-miR-520a-3p; hsa-miR-520c-3p; hsa-miR-520d-3p; hsa-miR-520g-3p; hsa-miR-520h; hsa-miR-548u; hsa-miR-7161-5p; hsa-miR-8055
Target genes (miRTarBase)	OTUD4	over-represented	1.29e-8	7.54e-7	7.54e-7	6.69399	24	hsa-miR-1297; hsa-miR-219b-3p; hsa-miR-26a-5p; hsa-miR-26b-5p; hsa-miR-27a-3p; hsa-miR-27b-3p; hsa-miR-29c-3p; hsa-miR-30a-5p; hsa-miR-30b-5p; hsa-miR-30c-5p; hsa-miR-30d-5p; hsa-miR-30e-5p; hsa-miR-31-5p; hsa-miR-3163; hsa-miR-4465; hsa-miR-4778-3p; hsa-miR-548ae-3p; hsa-miR-548ah-3p; hsa-miR-548aj-3p; hsa-miR-548am-3p; hsa-miR-548aq-3p; hsa-miR-548j-3p; hsa-miR-548x-3p; hsa-miR-6513-3p
Target genes (miRTarBase)	REST	over-represented	1.60e-8	9.13e-7	9.13e-7	6.7623	24	hsa-miR-124-3p; hsa-miR-1270; hsa-miR-142-5p; hsa-miR-190a-3p; hsa-miR-29c-3p; hsa-miR-302a-3p; hsa-miR-302b-3p; hsa-miR-302c-3p; hsa-miR-302d-3p; hsa-miR-302e; hsa-miR-3609; hsa-miR-3617-5p; hsa-miR-372-3p; hsa-miR-373-3p; hsa-miR-378a-3p; hsa-miR-421; hsa-miR-520a-3p; hsa-miR-520c-3p; hsa-miR-520d-3p; hsa-miR-548ah-5p; hsa-miR-5590-3p; hsa-miR-620; hsa-miR-641; hsa-miR-676-5p
Target genes (miRTarBase)	IFNAR2	over-represented	6.73e-8	2.95e-6	2.95e-6	7.24044	24	hsa-miR-122-5p; hsa-miR-124-3p; hsa-miR-218-5p; hsa-miR-302a-3p; hsa-miR-302b-3p; hsa-miR-302c-3p; hsa-miR-302d-3p; hsa-miR-302e; hsa-miR-30a-5p; hsa-miR-30b-5p; hsa-miR-30c-5p; hsa-miR-30d-5p; hsa-miR-30e-5p; hsa-miR-372-3p; hsa-miR-373-3p; hsa-miR-519a-3p; hsa-miR-519b-3p; hsa-miR-519c-3p; hsa-miR-520a-3p; hsa-miR-520c-3p; hsa-miR-520d-3p; hsa-miR-5690; hsa-miR-651-5p; hsa-miR-655-5p
Target genes (miRTarBase)	SPRED1	over-represented	2.95e-7	1.05e-5	1.05e-5	7.78689	24	hsa-miR-1-3p; hsa-miR-1277-5p; hsa-miR-132-3p; hsa-miR-155-5p; hsa-miR-15b-5p; hsa-miR-16-5p; hsa-miR-190a-3p; hsa-miR-302a-3p; hsa-miR-302b-3p; hsa-miR-302c-3p; hsa-miR-302d-3p; hsa-miR-302e; hsa-miR-31-3p; hsa-miR-31-5p; hsa-miR-372-3p; hsa-miR-373-3p; hsa-miR-4668-3p; hsa-miR-520a-3p; hsa-miR-520c-3p; hsa-miR-520d-3p; hsa-miR-520g-3p; hsa-miR-520h; hsa-miR-5700; hsa-miR-8063
Target genes (miRTarBase)	SERBP1	over-represented	9.51e-7	2.82e-5	2.82e-5	8.26503	24	hsa-miR-15b-5p; hsa-miR-16-5p; hsa-miR-219b-3p; hsa-miR-26a-5p; hsa-miR-27a-3p; hsa-miR-30b-5p; hsa-miR-374a-5p; hsa-miR-548ac; hsa-miR-548ae-3p; hsa-miR-548ah-3p; hsa-miR-548aj-3p; hsa-miR-548am-3p; hsa-miR-548aq-3p; hsa-miR-548bb-3p; hsa-miR-548d-3p; hsa-miR-548h-3p; hsa-miR-548j-3p; hsa-miR-548x-3p; hsa-miR-548z; hsa-miR-589-5p; hsa-miR-6134; hsa-miR-651-5p; hsa-miR-6800-5p; hsa-miR-6802-5p
Target genes (miRTarBase)	SIX4	over-represented	1.11e-6	3.25e-5	3.25e-5	8.33333	24	hsa-miR-124-3p; hsa-miR-153-3p; hsa-miR-30a-5p; hsa-miR-30b-5p; hsa-miR-30c-5p; hsa-miR-30d-5p; hsa-miR-30e-5p; hsa-miR-4668-3p; hsa-miR-548ac; hsa-miR-548ae-3p; hsa-miR-548ah-3p; hsa-miR-548aj-3p; hsa-miR-548am-3p; hsa-miR-548aq-3p; hsa-miR-548bb-3p; hsa-miR-548d-3p; hsa-miR-548h-3p; hsa-miR-548j-3p; hsa-miR-548x-3p; hsa-miR-548z; hsa-miR-656-5p; hsa-miR-6771-3p; hsa-miR-6849-3p; hsa-miR-7849-3p
Target genes (miRTarBase)	FAM126B	over-represented	1.10e-5	2.14e-4	2.14e-4	9.42623	24	hsa-miR-1297; hsa-miR-142-5p; hsa-miR-26a-5p; hsa-miR-26b-5p; hsa-miR-29c-3p; hsa-miR-3609; hsa-miR-3659; hsa-miR-4465; hsa-miR-4534; hsa-miR-548ac; hsa-miR-548ae-3p; hsa-miR-548ah-3p; hsa-miR-548ah-5p; hsa-miR-548aj-3p; hsa-miR-548am-3p; hsa-miR-548aq-3p; hsa-miR-548bb-3p; hsa-miR-548d-3p; hsa-miR-548h-3p; hsa-miR-548j-3p; hsa-miR-548x-3p; hsa-miR-548z; hsa-miR-5590-3p; hsa-miR-6849-3p
Target genes (miRTarBase)	ZMAT3	over-represented	2.34e-5	4.07e-4	4.07e-4	9.83607	24	hsa-miR-1277-5p; hsa-miR-1468-3p; hsa-miR-15b-5p; hsa-miR-16-5p; hsa-miR-190a-3p; hsa-miR-193a-3p; hsa-miR-193b-3p; hsa-miR-302a-3p; hsa-miR-302b-3p; hsa-miR-302c-3p; hsa-miR-302d-3p; hsa-miR-302e; hsa-miR-371b-5p; hsa-miR-372-3p; hsa-miR-373-3p; hsa-miR-373-5p; hsa-miR-374a-3p; hsa-miR-520a-3p; hsa-miR-520c-3p; hsa-miR-520d-3p; hsa-miR-520g-3p; hsa-miR-520h; hsa-miR-616-5p; hsa-miR-6513-3p
Target genes (miRTarBase)	DCAF7	over-represented	4.69e-4	0.0045269	0.0045269	11.8169	24	hsa-miR-122-5p; hsa-miR-1270; hsa-miR-155-5p; hsa-miR-16-5p; hsa-miR-193a-3p; hsa-miR-193b-3p; hsa-miR-26a-5p; hsa-miR-27a-3p; hsa-miR-27b-3p; hsa-miR-3617-5p; hsa-miR-4261; hsa-miR-4659a-3p; hsa-miR-4659b-3p; hsa-miR-4691-5p; hsa-miR-4778-3p; hsa-miR-548aj-5p; hsa-miR-548f-5p; hsa-miR-548g-5p; hsa-miR-548x-5p; hsa-miR-5680; hsa-miR-590-3p; hsa-miR-620; hsa-miR-641; hsa-miR-6792-3p
Target genes (miRTarBase)	HAS3	over-represented	1.26e-22	6.71e-19	6.71e-19	1.98087	23	hsa-miR-302a-3p; hsa-miR-302b-3p; hsa-miR-302c-3p; hsa-miR-302d-3p; hsa-miR-302e; hsa-miR-3163; hsa-miR-372-3p; hsa-miR-373-3p; hsa-miR-514a-3p; hsa-miR-514b-3p; hsa-miR-519a-3p; hsa-miR-519b-3p; hsa-miR-519c-3p; hsa-miR-520a-3p; hsa-miR-520c-3p; hsa-miR-520d-3p; hsa-miR-548ae-3p; hsa-miR-548ah-3p; hsa-miR-548aj-3p; hsa-miR-548am-3p; hsa-miR-548aq-3p; hsa-miR-548j-3p; hsa-miR-548x-3p
Target genes (miRTarBase)	GALNT3	over-represented	7.99e-16	6.53e-13	6.53e-13	3.14208	23	hsa-miR-122-5p; hsa-miR-124-3p; hsa-miR-1297; hsa-miR-16-5p; hsa-miR-223-5p; hsa-miR-26a-5p; hsa-miR-26b-5p; hsa-miR-302a-3p; hsa-miR-302b-3p; hsa-miR-302c-3p; hsa-miR-302d-3p; hsa-miR-302e; hsa-miR-340-5p; hsa-miR-372-3p; hsa-miR-373-3p; hsa-miR-4465; hsa-miR-519a-3p; hsa-miR-519b-3p; hsa-miR-519c-3p; hsa-miR-520a-3p; hsa-miR-520c-3p; hsa-miR-520d-3p; hsa-miR-6513-3p
Target genes (miRTarBase)	HSPA13	over-represented	7.10e-12	1.23e-9	1.23e-9	4.43989	23	hsa-miR-1277-5p; hsa-miR-181a-5p; hsa-miR-190a-3p; hsa-miR-26a-5p; hsa-miR-26b-5p; hsa-miR-302a-3p; hsa-miR-302b-3p; hsa-miR-302c-3p; hsa-miR-302d-3p; hsa-miR-302e; hsa-miR-372-3p; hsa-miR-373-3p; hsa-miR-374a-5p; hsa-miR-374b-5p; hsa-miR-4742-3p; hsa-miR-519a-3p; hsa-miR-519b-3p; hsa-miR-519c-3p; hsa-miR-520a-3p; hsa-miR-520c-3p; hsa-miR-520d-3p; hsa-miR-548aw; hsa-miR-590-3p
Target genes (miRTarBase)	LIMA1	over-represented	1.10e-10	1.26e-8	1.26e-8	4.98634	23	hsa-miR-16-5p; hsa-miR-186-5p; hsa-miR-190a-3p; hsa-miR-27a-3p; hsa-miR-302a-3p; hsa-miR-302b-3p; hsa-miR-302c-3p; hsa-miR-302d-3p; hsa-miR-302e; hsa-miR-30c-5p; hsa-miR-3609; hsa-miR-371b-5p; hsa-miR-372-3p; hsa-miR-373-3p; hsa-miR-373-5p; hsa-miR-519a-3p; hsa-miR-519b-3p; hsa-miR-519c-3p; hsa-miR-520a-3p; hsa-miR-520c-3p; hsa-miR-520d-3p; hsa-miR-548ah-5p; hsa-miR-616-5p
Target genes (miRTarBase)	NHLRC2	over-represented	4.20e-9	2.96e-7	2.96e-7	5.87432	23	hsa-miR-1468-3p; hsa-miR-193b-3p; hsa-miR-219b-3p; hsa-miR-4668-3p; hsa-miR-548ac; hsa-miR-548ae-3p; hsa-miR-548ah-3p; hsa-miR-548aj-3p; hsa-miR-548aj-5p; hsa-miR-548am-3p; hsa-miR-548aq-3p; hsa-miR-548aw; hsa-miR-548bb-3p; hsa-miR-548d-3p; hsa-miR-548f-5p; hsa-miR-548g-5p; hsa-miR-548h-3p; hsa-miR-548j-3p; hsa-miR-548x-3p; hsa-miR-548x-5p; hsa-miR-548z; hsa-miR-590-3p; hsa-miR-8063
Target genes (miRTarBase)	SLC28A1	over-represented	4.20e-9	2.96e-7	2.96e-7	5.87432	23	hsa-miR-186-5p; hsa-miR-26b-5p; hsa-miR-302a-3p; hsa-miR-302b-3p; hsa-miR-302c-3p; hsa-miR-302d-3p; hsa-miR-302e; hsa-miR-371b-5p; hsa-miR-372-3p; hsa-miR-372-5p; hsa-miR-373-3p; hsa-miR-373-5p; hsa-miR-421; hsa-miR-4709-5p; hsa-miR-497-3p; hsa-miR-520a-3p; hsa-miR-520c-3p; hsa-miR-520d-3p; hsa-miR-520g-3p; hsa-miR-520h; hsa-miR-5683; hsa-miR-616-5p; hsa-miR-6849-3p
Target genes (miRTarBase)	BTBD3	over-represented	5.38e-9	3.55e-7	3.55e-7	5.94262	23	hsa-miR-181a-5p; hsa-miR-181c-5p; hsa-miR-26a-5p; hsa-miR-3163; hsa-miR-374a-5p; hsa-miR-374b-5p; hsa-miR-5192; hsa-miR-548ac; hsa-miR-548ae-3p; hsa-miR-548ah-3p; hsa-miR-548aj-3p; hsa-miR-548am-3p; hsa-miR-548aq-3p; hsa-miR-548bb-3p; hsa-miR-548d-3p; hsa-miR-548h-3p; hsa-miR-548j-3p; hsa-miR-548x-3p; hsa-miR-548z; hsa-miR-5680; hsa-miR-592; hsa-miR-597-5p; hsa-miR-668-3p
Target genes (miRTarBase)	STX4	over-represented	5.38e-9	3.55e-7	3.55e-7	5.94262	23	hsa-miR-16-5p; hsa-miR-302a-3p; hsa-miR-302b-3p; hsa-miR-302c-3p; hsa-miR-302d-3p; hsa-miR-302e; hsa-miR-372-3p; hsa-miR-373-3p; hsa-miR-520a-3p; hsa-miR-520c-3p; hsa-miR-520d-3p; hsa-miR-520g-3p; hsa-miR-520h; hsa-miR-548ae-3p; hsa-miR-548ah-3p; hsa-miR-548aj-3p; hsa-miR-548am-3p; hsa-miR-548aq-3p; hsa-miR-548j-3p; hsa-miR-548x-3p; hsa-miR-5684; hsa-miR-5690; hsa-miR-6811-3p
Target genes (miRTarBase)	IPP	over-represented	1.41e-7	5.43e-6	5.43e-6	6.96721	23	hsa-miR-302a-3p; hsa-miR-302b-3p; hsa-miR-302c-3p; hsa-miR-302d-3p; hsa-miR-302e; hsa-miR-31-5p; hsa-miR-3159; hsa-miR-371b-5p; hsa-miR-372-3p; hsa-miR-372-5p; hsa-miR-373-3p; hsa-miR-373-5p; hsa-miR-4463; hsa-miR-520a-3p; hsa-miR-520c-3p; hsa-miR-520d-3p; hsa-miR-520g-3p; hsa-miR-520h; hsa-miR-616-5p; hsa-miR-651-5p; hsa-miR-6513-3p; hsa-miR-6849-3p; hsa-miR-8062
Target genes (miRTarBase)	KIAA0513	over-represented	2.07e-7	7.66e-6	7.66e-6	7.10383	23	hsa-miR-1468-3p; hsa-miR-219b-3p; hsa-miR-302a-3p; hsa-miR-302b-3p; hsa-miR-302c-3p; hsa-miR-302d-3p; hsa-miR-302e; hsa-miR-3609; hsa-miR-3675-3p; hsa-miR-372-3p; hsa-miR-373-3p; hsa-miR-520a-3p; hsa-miR-520c-3p; hsa-miR-520d-3p; hsa-miR-548ah-5p; hsa-miR-548aj-5p; hsa-miR-548aw; hsa-miR-548f-5p; hsa-miR-548g-5p; hsa-miR-548x-5p; hsa-miR-592; hsa-miR-6134; hsa-miR-6771-3p
Target genes (miRTarBase)	EIF1AX	over-represented	1.20e-6	3.41e-5	3.41e-5	7.78689	23	hsa-miR-1-3p; hsa-miR-1250-3p; hsa-miR-15b-5p; hsa-miR-16-5p; hsa-miR-26b-5p; hsa-miR-3123; hsa-miR-371b-5p; hsa-miR-373-5p; hsa-miR-4496; hsa-miR-4659a-3p; hsa-miR-4659b-3p; hsa-miR-497-3p; hsa-miR-548ae-3p; hsa-miR-548ah-3p; hsa-miR-548aj-3p; hsa-miR-548am-3p; hsa-miR-548aq-3p; hsa-miR-548j-3p; hsa-miR-548x-3p; hsa-miR-5700; hsa-miR-616-5p; hsa-miR-7849-3p; hsa-miR-8063
Target genes (miRTarBase)	ABHD2	over-represented	1.41e-6	3.92e-5	3.92e-5	7.85519	23	hsa-miR-15b-5p; hsa-miR-16-5p; hsa-miR-186-5p; hsa-miR-218-5p; hsa-miR-26a-5p; hsa-miR-26b-5p; hsa-miR-4772-3p; hsa-miR-514a-3p; hsa-miR-514b-3p; hsa-miR-548ac; hsa-miR-548ae-3p; hsa-miR-548ah-3p; hsa-miR-548aj-3p; hsa-miR-548am-3p; hsa-miR-548aq-3p; hsa-miR-548aw; hsa-miR-548bb-3p; hsa-miR-548d-3p; hsa-miR-548h-3p; hsa-miR-548j-3p; hsa-miR-548x-3p; hsa-miR-548z; hsa-miR-6134
Target genes (miRTarBase)	SON	over-represented	3.08e-6	7.34e-5	7.34e-5	8.19672	23	hsa-miR-142-5p; hsa-miR-153-5p; hsa-miR-16-5p; hsa-miR-186-5p; hsa-miR-21-3p; hsa-miR-302a-3p; hsa-miR-302b-3p; hsa-miR-302c-3p; hsa-miR-302d-3p; hsa-miR-302e; hsa-miR-30a-5p; hsa-miR-3163; hsa-miR-340-5p; hsa-miR-372-3p; hsa-miR-373-3p; hsa-miR-374b-5p; hsa-miR-412-3p; hsa-miR-520a-3p; hsa-miR-520c-3p; hsa-miR-520d-3p; hsa-miR-5590-3p; hsa-miR-574-5p; hsa-miR-7849-3p
Target genes (miRTarBase)	PTP4A1	over-represented	2.43e-5	4.22e-4	4.22e-4	9.22131	23	hsa-miR-124-3p; hsa-miR-1277-5p; hsa-miR-142-5p; hsa-miR-186-5p; hsa-miR-218-5p; hsa-miR-26b-5p; hsa-miR-29c-3p; hsa-miR-30a-5p; hsa-miR-30b-5p; hsa-miR-30c-5p; hsa-miR-30d-5p; hsa-miR-30e-5p; hsa-miR-3143; hsa-miR-340-5p; hsa-miR-3609; hsa-miR-3617-5p; hsa-miR-543; hsa-miR-548ah-5p; hsa-miR-548u; hsa-miR-5590-3p; hsa-miR-5683; hsa-miR-641; hsa-miR-7161-5p
Target genes (miRTarBase)	DCTN5	over-represented	1.10e-4	0.0014311	0.0014311	10.1093	23	hsa-miR-122-5p; hsa-miR-15b-5p; hsa-miR-16-5p; hsa-miR-193a-3p; hsa-miR-193b-3p; hsa-miR-302a-3p; hsa-miR-302b-3p; hsa-miR-302c-3p; hsa-miR-302d-3p; hsa-miR-302e; hsa-miR-340-5p; hsa-miR-372-3p; hsa-miR-373-3p; hsa-miR-4691-5p; hsa-miR-4772-3p; hsa-miR-520a-3p; hsa-miR-520c-3p; hsa-miR-520d-3p; hsa-miR-520g-3p; hsa-miR-520h; hsa-miR-548aw; hsa-miR-577; hsa-miR-6792-3p
Target genes (miRTarBase)	RNF11	over-represented	1.22e-4	0.0015656	0.0015656	10.1776	23	hsa-let-7f-1-3p; hsa-miR-1202; hsa-miR-1297; hsa-miR-1468-3p; hsa-miR-26a-5p; hsa-miR-26b-5p; hsa-miR-3163; hsa-miR-340-5p; hsa-miR-3972; hsa-miR-4465; hsa-miR-4496; hsa-miR-4742-3p; hsa-miR-4772-3p; hsa-miR-497-3p; hsa-miR-548aj-5p; hsa-miR-548aw; hsa-miR-548f-5p; hsa-miR-548g-5p; hsa-miR-548x-5p; hsa-miR-590-3p; hsa-miR-6513-3p; hsa-miR-7849-3p; hsa-miR-7856-5p
Target genes (miRTarBase)	SLC35F6	over-represented	1.85e-4	0.0022295	0.0022295	10.4508	23	hsa-miR-1226-3p; hsa-miR-1277-5p; hsa-miR-190a-3p; hsa-miR-219b-3p; hsa-miR-223-5p; hsa-miR-302a-3p; hsa-miR-302b-3p; hsa-miR-302c-3p; hsa-miR-302d-3p; hsa-miR-302e; hsa-miR-372-3p; hsa-miR-373-3p; hsa-miR-4534; hsa-miR-4708-5p; hsa-miR-520a-3p; hsa-miR-520c-3p; hsa-miR-520d-3p; hsa-miR-520g-3p; hsa-miR-520h; hsa-miR-574-5p; hsa-miR-590-3p; hsa-miR-6811-3p; hsa-miR-8055
Target genes (miRTarBase)	LCOR	over-represented	2.50e-4	0.0028404	0.0028404	10.6557	23	hsa-let-7f-1-3p; hsa-miR-193b-3p; hsa-miR-27b-3p; hsa-miR-30a-5p; hsa-miR-30b-5p; hsa-miR-30c-5p; hsa-miR-30d-5p; hsa-miR-30e-5p; hsa-miR-4260; hsa-miR-520g-3p; hsa-miR-520h; hsa-miR-548ac; hsa-miR-548bb-3p; hsa-miR-548d-3p; hsa-miR-548h-3p; hsa-miR-548u; hsa-miR-548z; hsa-miR-5572; hsa-miR-5680; hsa-miR-574-5p; hsa-miR-7161-5p; hsa-miR-7849-3p; hsa-miR-7856-5p
Target genes (miRTarBase)	GSKIP	over-represented	1.90e-15	1.34e-12	1.34e-12	2.93716	22	hsa-miR-1250-3p; hsa-miR-153-5p; hsa-miR-181a-5p; hsa-miR-181b-5p; hsa-miR-181c-5p; hsa-miR-181d-5p; hsa-miR-374a-5p; hsa-miR-374b-5p; hsa-miR-548ac; hsa-miR-548ae-3p; hsa-miR-548ah-3p; hsa-miR-548aj-3p; hsa-miR-548am-3p; hsa-miR-548aq-3p; hsa-miR-548bb-3p; hsa-miR-548d-3p; hsa-miR-548h-3p; hsa-miR-548j-3p; hsa-miR-548x-3p; hsa-miR-548z; hsa-miR-590-3p; hsa-miR-7856-5p
Target genes (miRTarBase)	ATP6V1C1	over-represented	3.67e-14	1.44e-11	1.44e-11	3.27869	22	hsa-miR-1-3p; hsa-miR-155-5p; hsa-miR-302a-3p; hsa-miR-302b-3p; hsa-miR-302c-3p; hsa-miR-302d-3p; hsa-miR-302e; hsa-miR-30a-5p; hsa-miR-30c-5p; hsa-miR-372-3p; hsa-miR-373-3p; hsa-miR-374b-5p; hsa-miR-4668-3p; hsa-miR-519a-3p; hsa-miR-519b-3p; hsa-miR-519c-3p; hsa-miR-520a-3p; hsa-miR-520c-3p; hsa-miR-520d-3p; hsa-miR-548u; hsa-miR-7161-5p; hsa-miR-8063
Target genes (miRTarBase)	KIF13A	over-represented	1.15e-12	2.65e-10	2.65e-10	3.75683	22	hsa-miR-124-3p; hsa-miR-1468-3p; hsa-miR-302a-3p; hsa-miR-302b-3p; hsa-miR-302c-3p; hsa-miR-302d-3p; hsa-miR-302e; hsa-miR-3650; hsa-miR-372-3p; hsa-miR-373-3p; hsa-miR-519a-3p; hsa-miR-519b-3p; hsa-miR-519c-3p; hsa-miR-520a-3p; hsa-miR-520c-3p; hsa-miR-520d-3p; hsa-miR-548aj-5p; hsa-miR-548aw; hsa-miR-548f-5p; hsa-miR-548g-5p; hsa-miR-548x-5p; hsa-miR-5680
Target genes (miRTarBase)	NR2F2	over-represented	1.15e-12	2.65e-10	2.65e-10	3.75683	22	hsa-miR-27a-3p; hsa-miR-27b-3p; hsa-miR-302a-3p; hsa-miR-302b-3p; hsa-miR-302c-3p; hsa-miR-302d-3p; hsa-miR-302e; hsa-miR-372-3p; hsa-miR-373-3p; hsa-miR-4709-5p; hsa-miR-519a-3p; hsa-miR-519b-3p; hsa-miR-519c-3p; hsa-miR-520a-3p; hsa-miR-520c-3p; hsa-miR-520d-3p; hsa-miR-548ac; hsa-miR-548bb-3p; hsa-miR-548d-3p; hsa-miR-548h-3p; hsa-miR-548z; hsa-miR-5680
Target genes (miRTarBase)	ULK1	over-represented	1.36e-11	2.10e-9	2.10e-9	4.16667	22	hsa-miR-142-5p; hsa-miR-16-5p; hsa-miR-181a-5p; hsa-miR-181b-5p; hsa-miR-181c-5p; hsa-miR-181d-5p; hsa-miR-186-5p; hsa-miR-302a-3p; hsa-miR-302b-3p; hsa-miR-302c-3p; hsa-miR-302d-3p; hsa-miR-302e; hsa-miR-3609; hsa-miR-372-3p; hsa-miR-373-3p; hsa-miR-520a-3p; hsa-miR-520c-3p; hsa-miR-520d-3p; hsa-miR-548ah-5p; hsa-miR-5590-3p; hsa-miR-595; hsa-miR-651-5p
Target genes (miRTarBase)	RAP1B	over-represented	4.13e-11	5.16e-9	5.16e-9	4.37158	22	hsa-miR-1-3p; hsa-miR-155-5p; hsa-miR-181a-5p; hsa-miR-181b-5p; hsa-miR-181c-5p; hsa-miR-181d-5p; hsa-miR-26b-5p; hsa-miR-27a-3p; hsa-miR-27b-3p; hsa-miR-30a-5p; hsa-miR-30b-5p; hsa-miR-30c-5p; hsa-miR-30d-5p; hsa-miR-30e-5p; hsa-miR-3609; hsa-miR-374a-5p; hsa-miR-374b-5p; hsa-miR-378a-3p; hsa-miR-4261; hsa-miR-4496; hsa-miR-548ah-5p; hsa-miR-8062
Target genes (miRTarBase)	KIF1B	over-represented	5.88e-11	7.10e-9	7.10e-9	4.43989	22	hsa-miR-124-3p; hsa-miR-16-5p; hsa-miR-193b-3p; hsa-miR-26b-5p; hsa-miR-27b-3p; hsa-miR-371b-5p; hsa-miR-372-5p; hsa-miR-373-5p; hsa-miR-548ac; hsa-miR-548ae-3p; hsa-miR-548ah-3p; hsa-miR-548aj-3p; hsa-miR-548am-3p; hsa-miR-548aq-3p; hsa-miR-548bb-3p; hsa-miR-548d-3p; hsa-miR-548h-3p; hsa-miR-548j-3p; hsa-miR-548x-3p; hsa-miR-548z; hsa-miR-574-5p; hsa-miR-616-5p
Target genes (miRTarBase)	CELSR3	over-represented	4.20e-10	4.13e-8	4.13e-8	4.84973	22	hsa-miR-30a-5p; hsa-miR-30b-5p; hsa-miR-30c-5p; hsa-miR-30d-5p; hsa-miR-30e-5p; hsa-miR-4691-5p; hsa-miR-520g-3p; hsa-miR-520h; hsa-miR-548ac; hsa-miR-548ae-3p; hsa-miR-548ah-3p; hsa-miR-548aj-3p; hsa-miR-548am-3p; hsa-miR-548aq-3p; hsa-miR-548bb-3p; hsa-miR-548d-3p; hsa-miR-548h-3p; hsa-miR-548j-3p; hsa-miR-548x-3p; hsa-miR-548z; hsa-miR-6792-3p; hsa-miR-8055
Target genes (miRTarBase)	ALG1	over-represented	5.69e-10	5.45e-8	5.45e-8	4.91803	22	hsa-miR-122-5p; hsa-miR-1250-3p; hsa-miR-1297; hsa-miR-223-5p; hsa-miR-26a-5p; hsa-miR-26b-5p; hsa-miR-3675-3p; hsa-miR-4465; hsa-miR-4772-3p; hsa-miR-548ac; hsa-miR-548ae-3p; hsa-miR-548ah-3p; hsa-miR-548aj-3p; hsa-miR-548am-3p; hsa-miR-548aq-3p; hsa-miR-548bb-3p; hsa-miR-548d-3p; hsa-miR-548h-3p; hsa-miR-548j-3p; hsa-miR-548x-3p; hsa-miR-548z; hsa-miR-6771-3p
Target genes (miRTarBase)	ARF1	over-represented	5.32e-9	3.55e-7	3.55e-7	5.46448	22	hsa-miR-1297; hsa-miR-153-3p; hsa-miR-26a-5p; hsa-miR-26b-5p; hsa-miR-30b-5p; hsa-miR-30c-5p; hsa-miR-31-5p; hsa-miR-4261; hsa-miR-4465; hsa-miR-548ac; hsa-miR-548ae-3p; hsa-miR-548ah-3p; hsa-miR-548aj-3p; hsa-miR-548am-3p; hsa-miR-548aq-3p; hsa-miR-548bb-3p; hsa-miR-548d-3p; hsa-miR-548h-3p; hsa-miR-548j-3p; hsa-miR-548x-3p; hsa-miR-548z; hsa-miR-6513-3p
Target genes (miRTarBase)	CBX3	over-represented	5.32e-9	3.55e-7	3.55e-7	5.46448	22	hsa-miR-1468-3p; hsa-miR-186-5p; hsa-miR-30a-5p; hsa-miR-30b-5p; hsa-miR-30c-5p; hsa-miR-30d-5p; hsa-miR-30e-5p; hsa-miR-31-3p; hsa-miR-3163; hsa-miR-520g-3p; hsa-miR-520h; hsa-miR-548ac; hsa-miR-548aj-5p; hsa-miR-548aw; hsa-miR-548bb-3p; hsa-miR-548d-3p; hsa-miR-548f-5p; hsa-miR-548g-5p; hsa-miR-548h-3p; hsa-miR-548x-5p; hsa-miR-548z; hsa-miR-6771-3p
Target genes (miRTarBase)	TSPAN6	over-represented	5.32e-9	3.55e-7	3.55e-7	5.46448	22	hsa-miR-124-3p; hsa-miR-132-3p; hsa-miR-302a-3p; hsa-miR-302b-3p; hsa-miR-302c-3p; hsa-miR-302d-3p; hsa-miR-302e; hsa-miR-3650; hsa-miR-371b-5p; hsa-miR-372-3p; hsa-miR-372-5p; hsa-miR-373-3p; hsa-miR-373-5p; hsa-miR-376c-3p; hsa-miR-4772-3p; hsa-miR-520a-3p; hsa-miR-520c-3p; hsa-miR-520d-3p; hsa-miR-520g-3p; hsa-miR-520h; hsa-miR-616-5p; hsa-miR-7849-3p
Target genes (miRTarBase)	ETNK1	over-represented	2.93e-8	1.53e-6	1.53e-6	5.94262	22	hsa-miR-1-3p; hsa-miR-142-5p; hsa-miR-15b-5p; hsa-miR-16-5p; hsa-miR-218-5p; hsa-miR-23b-3p; hsa-miR-302a-3p; hsa-miR-302b-3p; hsa-miR-302c-3p; hsa-miR-302d-3p; hsa-miR-302e; hsa-miR-372-3p; hsa-miR-373-3p; hsa-miR-374a-5p; hsa-miR-374b-5p; hsa-miR-519a-3p; hsa-miR-519b-3p; hsa-miR-519c-3p; hsa-miR-520a-3p; hsa-miR-520c-3p; hsa-miR-520d-3p; hsa-miR-5590-3p
Target genes (miRTarBase)	ENAH	over-represented	4.60e-8	2.19e-6	2.19e-6	6.07923	22	hsa-miR-124-3p; hsa-miR-1468-3p; hsa-miR-181a-5p; hsa-miR-193b-3p; hsa-miR-372-5p; hsa-miR-412-3p; hsa-miR-4778-3p; hsa-miR-548ae-3p; hsa-miR-548ah-3p; hsa-miR-548aj-3p; hsa-miR-548aj-5p; hsa-miR-548am-3p; hsa-miR-548aq-3p; hsa-miR-548aw; hsa-miR-548f-5p; hsa-miR-548g-5p; hsa-miR-548j-3p; hsa-miR-548x-3p; hsa-miR-548x-5p; hsa-miR-5680; hsa-miR-590-3p; hsa-miR-6849-3p
Target genes (miRTarBase)	TNFAIP8L1	over-represented	3.57e-7	1.25e-5	1.25e-5	6.7623	22	hsa-miR-1297; hsa-miR-26a-5p; hsa-miR-26b-5p; hsa-miR-302a-3p; hsa-miR-302b-3p; hsa-miR-302c-3p; hsa-miR-302d-3p; hsa-miR-302e; hsa-miR-371b-5p; hsa-miR-372-3p; hsa-miR-372-5p; hsa-miR-373-3p; hsa-miR-373-5p; hsa-miR-4465; hsa-miR-4772-3p; hsa-miR-520a-3p; hsa-miR-520c-3p; hsa-miR-520d-3p; hsa-miR-520g-3p; hsa-miR-520h; hsa-miR-616-5p; hsa-miR-7856-5p
Target genes (miRTarBase)	TM9SF3	over-represented	8.90e-7	2.66e-5	2.66e-5	7.10383	22	hsa-miR-124-3p; hsa-miR-1277-5p; hsa-miR-15b-5p; hsa-miR-181a-5p; hsa-miR-186-5p; hsa-miR-193b-3p; hsa-miR-26b-5p; hsa-miR-30c-5p; hsa-miR-3163; hsa-miR-4778-3p; hsa-miR-548ac; hsa-miR-548ae-3p; hsa-miR-548ah-3p; hsa-miR-548aj-3p; hsa-miR-548am-3p; hsa-miR-548aq-3p; hsa-miR-548bb-3p; hsa-miR-548d-3p; hsa-miR-548h-3p; hsa-miR-548j-3p; hsa-miR-548x-3p; hsa-miR-548z
Target genes (miRTarBase)	TNFRSF10B	over-represented	1.76e-6	4.65e-5	4.65e-5	7.37705	22	hsa-miR-302a-3p; hsa-miR-302b-3p; hsa-miR-302c-3p; hsa-miR-302d-3p; hsa-miR-302e; hsa-miR-30a-5p; hsa-miR-30b-5p; hsa-miR-30c-5p; hsa-miR-30d-5p; hsa-miR-30e-5p; hsa-miR-340-5p; hsa-miR-372-3p; hsa-miR-373-3p; hsa-miR-376c-3p; hsa-miR-519a-3p; hsa-miR-519b-3p; hsa-miR-519c-3p; hsa-miR-520a-3p; hsa-miR-520c-3p; hsa-miR-520d-3p; hsa-miR-5684; hsa-miR-651-5p
Target genes (miRTarBase)	ACOX1	over-represented	2.87e-6	7.00e-5	7.00e-5	7.58197	22	hsa-miR-153-5p; hsa-miR-155-5p; hsa-miR-15b-5p; hsa-miR-16-5p; hsa-miR-219b-3p; hsa-miR-302a-3p; hsa-miR-302b-3p; hsa-miR-302c-3p; hsa-miR-302d-3p; hsa-miR-302e; hsa-miR-3123; hsa-miR-372-3p; hsa-miR-373-3p; hsa-miR-520a-3p; hsa-miR-520c-3p; hsa-miR-520d-3p; hsa-miR-520g-3p; hsa-miR-520h; hsa-miR-595; hsa-miR-6134; hsa-miR-6771-3p; hsa-miR-6849-3p
Target genes (miRTarBase)	DCTN6	over-represented	2.87e-6	7.00e-5	7.00e-5	7.58197	22	hsa-miR-1468-3p; hsa-miR-302a-3p; hsa-miR-302b-3p; hsa-miR-302c-3p; hsa-miR-302d-3p; hsa-miR-302e; hsa-miR-3163; hsa-miR-371b-5p; hsa-miR-372-3p; hsa-miR-372-5p; hsa-miR-373-3p; hsa-miR-373-5p; hsa-miR-4534; hsa-miR-4708-5p; hsa-miR-520a-3p; hsa-miR-520c-3p; hsa-miR-520d-3p; hsa-miR-590-3p; hsa-miR-616-5p; hsa-miR-6849-3p; hsa-miR-8055; hsa-miR-8063
Target genes (miRTarBase)	CNKSR3	over-represented	1.06e-4	0.0014018	0.0014018	9.42623	22	hsa-miR-124-3p; hsa-miR-1277-5p; hsa-miR-15b-5p; hsa-miR-16-5p; hsa-miR-302a-3p; hsa-miR-302b-3p; hsa-miR-302c-3p; hsa-miR-302d-3p; hsa-miR-302e; hsa-miR-3163; hsa-miR-372-3p; hsa-miR-373-3p; hsa-miR-4260; hsa-miR-4772-3p; hsa-miR-520a-3p; hsa-miR-520c-3p; hsa-miR-520d-3p; hsa-miR-520g-3p; hsa-miR-520h; hsa-miR-5572; hsa-miR-6513-3p; hsa-miR-8062
Target genes (miRTarBase)	MRPS10	over-represented	1.33e-4	0.0016852	0.0016852	9.56284	22	hsa-miR-16-5p; hsa-miR-302a-3p; hsa-miR-302b-3p; hsa-miR-302c-3p; hsa-miR-302d-3p; hsa-miR-302e; hsa-miR-372-3p; hsa-miR-373-3p; hsa-miR-520a-3p; hsa-miR-520c-3p; hsa-miR-520d-3p; hsa-miR-548ae-3p; hsa-miR-548ah-3p; hsa-miR-548aj-3p; hsa-miR-548am-3p; hsa-miR-548aq-3p; hsa-miR-548j-3p; hsa-miR-548x-3p; hsa-miR-590-3p; hsa-miR-676-5p; hsa-miR-6849-3p; hsa-miR-8063
Target genes (miRTarBase)	TSC22D2	over-represented	3.72e-4	0.0037703	0.0037703	10.2459	22	hsa-miR-1297; hsa-miR-15b-5p; hsa-miR-16-5p; hsa-miR-186-5p; hsa-miR-223-5p; hsa-miR-26a-5p; hsa-miR-26b-5p; hsa-miR-4465; hsa-miR-548ac; hsa-miR-548ae-3p; hsa-miR-548ah-3p; hsa-miR-548aj-3p; hsa-miR-548am-3p; hsa-miR-548aq-3p; hsa-miR-548bb-3p; hsa-miR-548d-3p; hsa-miR-548h-3p; hsa-miR-548j-3p; hsa-miR-548x-3p; hsa-miR-548z; hsa-miR-574-5p; hsa-miR-7856-5p
Target genes (miRTarBase)	MPP5	over-represented	8.47e-15	4.73e-12	4.73e-12	2.80055	21	hsa-miR-155-5p; hsa-miR-181a-5p; hsa-miR-181b-5p; hsa-miR-181c-5p; hsa-miR-181d-5p; hsa-miR-302a-3p; hsa-miR-302b-3p; hsa-miR-302c-3p; hsa-miR-302d-3p; hsa-miR-302e; hsa-miR-372-3p; hsa-miR-373-3p; hsa-miR-374a-5p; hsa-miR-374b-5p; hsa-miR-519a-3p; hsa-miR-519b-3p; hsa-miR-519c-3p; hsa-miR-520a-3p; hsa-miR-520c-3p; hsa-miR-520d-3p; hsa-miR-5683
Target genes (miRTarBase)	GRB10	over-represented	1.23e-12	2.79e-10	2.79e-10	3.4153	21	hsa-miR-1468-3p; hsa-miR-302a-3p; hsa-miR-302b-3p; hsa-miR-302c-3p; hsa-miR-302d-3p; hsa-miR-302e; hsa-miR-3609; hsa-miR-372-3p; hsa-miR-373-3p; hsa-miR-519a-3p; hsa-miR-519b-3p; hsa-miR-519c-3p; hsa-miR-520a-3p; hsa-miR-520c-3p; hsa-miR-520d-3p; hsa-miR-548ah-5p; hsa-miR-548aj-5p; hsa-miR-548aw; hsa-miR-548f-5p; hsa-miR-548g-5p; hsa-miR-548x-5p
Target genes (miRTarBase)	TSPAN3	over-represented	4.87e-12	9.24e-10	9.24e-10	3.62022	21	hsa-miR-142-5p; hsa-miR-155-5p; hsa-miR-15b-5p; hsa-miR-16-5p; hsa-miR-26b-5p; hsa-miR-340-5p; hsa-miR-497-3p; hsa-miR-548ac; hsa-miR-548ae-3p; hsa-miR-548ah-3p; hsa-miR-548aj-3p; hsa-miR-548am-3p; hsa-miR-548aq-3p; hsa-miR-548bb-3p; hsa-miR-548d-3p; hsa-miR-548h-3p; hsa-miR-548j-3p; hsa-miR-548x-3p; hsa-miR-548z; hsa-miR-5590-3p; hsa-miR-6802-5p
Target genes (miRTarBase)	MAPK8	over-represented	2.57e-11	3.54e-9	3.54e-9	3.89344	21	hsa-miR-1277-5p; hsa-miR-1468-3p; hsa-miR-193a-3p; hsa-miR-193b-3p; hsa-miR-30a-5p; hsa-miR-30b-5p; hsa-miR-30c-5p; hsa-miR-30d-5p; hsa-miR-30e-5p; hsa-miR-3163; hsa-miR-371b-5p; hsa-miR-373-5p; hsa-miR-421; hsa-miR-497-3p; hsa-miR-548aj-5p; hsa-miR-548aw; hsa-miR-548f-5p; hsa-miR-548g-5p; hsa-miR-548x-5p; hsa-miR-590-3p; hsa-miR-616-5p
Target genes (miRTarBase)	MYBL1	over-represented	2.57e-11	3.54e-9	3.54e-9	3.89344	21	hsa-miR-1277-5p; hsa-miR-1468-3p; hsa-miR-155-5p; hsa-miR-190a-3p; hsa-miR-193b-3p; hsa-miR-3163; hsa-miR-373-3p; hsa-miR-5192; hsa-miR-548ac; hsa-miR-548aj-5p; hsa-miR-548aw; hsa-miR-548bb-3p; hsa-miR-548d-3p; hsa-miR-548f-5p; hsa-miR-548g-5p; hsa-miR-548h-3p; hsa-miR-548x-5p; hsa-miR-548z; hsa-miR-574-5p; hsa-miR-592; hsa-miR-597-5p
Target genes (miRTarBase)	VDR	over-represented	3.79e-11	4.85e-9	4.85e-9	3.96175	21	hsa-miR-122-5p; hsa-miR-124-3p; hsa-miR-1250-3p; hsa-miR-153-5p; hsa-miR-27b-3p; hsa-miR-4659a-3p; hsa-miR-4659b-3p; hsa-miR-4691-5p; hsa-miR-548ac; hsa-miR-548ae-3p; hsa-miR-548ah-3p; hsa-miR-548aj-3p; hsa-miR-548am-3p; hsa-miR-548aq-3p; hsa-miR-548bb-3p; hsa-miR-548d-3p; hsa-miR-548h-3p; hsa-miR-548j-3p; hsa-miR-548x-3p; hsa-miR-548z; hsa-miR-6792-3p
Target genes (miRTarBase)	BLCAP	over-represented	1.17e-9	9.99e-8	9.99e-8	4.64481	21	hsa-miR-1-3p; hsa-miR-1468-3p; hsa-miR-218-5p; hsa-miR-302a-3p; hsa-miR-302b-3p; hsa-miR-302c-3p; hsa-miR-302d-3p; hsa-miR-302e; hsa-miR-372-3p; hsa-miR-373-3p; hsa-miR-519a-3p; hsa-miR-519b-3p; hsa-miR-519c-3p; hsa-miR-520a-3p; hsa-miR-520c-3p; hsa-miR-520d-3p; hsa-miR-548aj-5p; hsa-miR-548aw; hsa-miR-548f-5p; hsa-miR-548g-5p; hsa-miR-548x-5p
Target genes (miRTarBase)	KBTBD6	over-represented	4.99e-9	3.40e-7	3.40e-7	4.98634	21	hsa-miR-215-3p; hsa-miR-302a-3p; hsa-miR-302b-3p; hsa-miR-302c-3p; hsa-miR-302d-3p; hsa-miR-302e; hsa-miR-30a-5p; hsa-miR-30b-5p; hsa-miR-30c-5p; hsa-miR-30d-5p; hsa-miR-30e-5p; hsa-miR-372-3p; hsa-miR-373-3p; hsa-miR-519a-3p; hsa-miR-519b-3p; hsa-miR-519c-3p; hsa-miR-520a-3p; hsa-miR-520c-3p; hsa-miR-520d-3p; hsa-miR-7108-5p; hsa-miR-8055
Target genes (miRTarBase)	UBE2V2	over-represented	6.55e-9	4.20e-7	4.20e-7	5.05464	21	hsa-miR-26b-5p; hsa-miR-302a-3p; hsa-miR-302b-3p; hsa-miR-302c-3p; hsa-miR-302c-5p; hsa-miR-302d-3p; hsa-miR-302e; hsa-miR-3143; hsa-miR-3617-5p; hsa-miR-372-3p; hsa-miR-373-3p; hsa-miR-4534; hsa-miR-4708-5p; hsa-miR-499a-5p; hsa-miR-520a-3p; hsa-miR-520c-3p; hsa-miR-520d-3p; hsa-miR-520g-3p; hsa-miR-520h; hsa-miR-641; hsa-miR-8055
Target genes (miRTarBase)	SATB2	over-represented	8.57e-9	5.29e-7	5.29e-7	5.12295	21	hsa-miR-218-5p; hsa-miR-302a-3p; hsa-miR-302b-3p; hsa-miR-302c-3p; hsa-miR-302d-3p; hsa-miR-302e; hsa-miR-31-5p; hsa-miR-3609; hsa-miR-372-3p; hsa-miR-373-3p; hsa-miR-519a-3p; hsa-miR-519b-3p; hsa-miR-519c-3p; hsa-miR-520a-3p; hsa-miR-520c-3p; hsa-miR-520d-3p; hsa-miR-520g-3p; hsa-miR-520h; hsa-miR-548ah-5p; hsa-miR-548an; hsa-miR-5680
Target genes (miRTarBase)	RAN	over-represented	1.86e-8	1.03e-6	1.03e-6	5.32787	21	hsa-miR-1250-3p; hsa-miR-1468-3p; hsa-miR-153-5p; hsa-miR-16-5p; hsa-miR-181a-5p; hsa-miR-181b-5p; hsa-miR-181c-5p; hsa-miR-181d-5p; hsa-miR-186-5p; hsa-miR-302c-5p; hsa-miR-31-3p; hsa-miR-519a-3p; hsa-miR-519b-3p; hsa-miR-519c-3p; hsa-miR-548aj-5p; hsa-miR-548aw; hsa-miR-548f-5p; hsa-miR-548g-5p; hsa-miR-548x-5p; hsa-miR-5683; hsa-miR-577
Target genes (miRTarBase)	KDM5A	over-represented	3.04e-8	1.55e-6	1.55e-6	5.46448	21	hsa-miR-136-5p; hsa-miR-181a-5p; hsa-miR-181b-5p; hsa-miR-181c-5p; hsa-miR-181d-5p; hsa-miR-3123; hsa-miR-4772-3p; hsa-miR-4778-3p; hsa-miR-548ac; hsa-miR-548ae-3p; hsa-miR-548ah-3p; hsa-miR-548aj-3p; hsa-miR-548am-3p; hsa-miR-548aq-3p; hsa-miR-548bb-3p; hsa-miR-548d-3p; hsa-miR-548h-3p; hsa-miR-548j-3p; hsa-miR-548x-3p; hsa-miR-548z; hsa-miR-5684
Target genes (miRTarBase)	KPNA2	over-represented	4.89e-8	2.27e-6	2.27e-6	5.60109	21	hsa-miR-1297; hsa-miR-16-5p; hsa-miR-181b-5p; hsa-miR-193b-3p; hsa-miR-26a-5p; hsa-miR-26b-5p; hsa-miR-302a-3p; hsa-miR-302b-3p; hsa-miR-302c-3p; hsa-miR-302d-3p; hsa-miR-302e; hsa-miR-3123; hsa-miR-3617-5p; hsa-miR-372-3p; hsa-miR-373-3p; hsa-miR-4465; hsa-miR-497-3p; hsa-miR-520a-3p; hsa-miR-520c-3p; hsa-miR-520d-3p; hsa-miR-641
Target genes (miRTarBase)	SAR1B	over-represented	4.89e-8	2.27e-6	2.27e-6	5.60109	21	hsa-miR-1277-5p; hsa-miR-302a-3p; hsa-miR-302b-3p; hsa-miR-302c-3p; hsa-miR-302c-5p; hsa-miR-302d-3p; hsa-miR-302e; hsa-miR-3143; hsa-miR-372-3p; hsa-miR-373-3p; hsa-miR-520a-3p; hsa-miR-520c-3p; hsa-miR-520d-3p; hsa-miR-548ae-3p; hsa-miR-548ah-3p; hsa-miR-548aj-3p; hsa-miR-548am-3p; hsa-miR-548aq-3p; hsa-miR-548j-3p; hsa-miR-548x-3p; hsa-miR-6134
Target genes (miRTarBase)	TSR1	over-represented	4.89e-8	2.27e-6	2.27e-6	5.60109	21	hsa-miR-142-5p; hsa-miR-16-5p; hsa-miR-186-5p; hsa-miR-23b-3p; hsa-miR-27b-3p; hsa-miR-302a-3p; hsa-miR-302b-3p; hsa-miR-302c-3p; hsa-miR-302d-3p; hsa-miR-302e; hsa-miR-340-5p; hsa-miR-3609; hsa-miR-372-3p; hsa-miR-373-3p; hsa-miR-412-3p; hsa-miR-421; hsa-miR-520a-3p; hsa-miR-520c-3p; hsa-miR-520d-3p; hsa-miR-548ah-5p; hsa-miR-5590-3p
Target genes (miRTarBase)	G3BP2	over-represented	6.17e-8	2.76e-6	2.76e-6	5.6694	21	hsa-miR-1-3p; hsa-miR-124-3p; hsa-miR-1277-5p; hsa-miR-136-5p; hsa-miR-1468-3p; hsa-miR-16-5p; hsa-miR-181a-5p; hsa-miR-181b-5p; hsa-miR-181c-5p; hsa-miR-181d-5p; hsa-miR-190a-3p; hsa-miR-23b-3p; hsa-miR-26b-5p; hsa-miR-4261; hsa-miR-548aj-5p; hsa-miR-548aw; hsa-miR-548f-5p; hsa-miR-548g-5p; hsa-miR-548x-5p; hsa-miR-584-3p; hsa-miR-656-5p
Target genes (miRTarBase)	WDR92	over-represented	7.74e-8	3.32e-6	3.32e-6	5.7377	21	hsa-miR-1277-5p; hsa-miR-1297; hsa-miR-190a-3p; hsa-miR-26a-5p; hsa-miR-26b-5p; hsa-miR-302a-3p; hsa-miR-302b-3p; hsa-miR-302c-3p; hsa-miR-302d-3p; hsa-miR-302e; hsa-miR-372-3p; hsa-miR-373-3p; hsa-miR-4465; hsa-miR-4772-3p; hsa-miR-520a-3p; hsa-miR-520c-3p; hsa-miR-520d-3p; hsa-miR-520g-3p; hsa-miR-520h; hsa-miR-6849-3p; hsa-miR-8055
Target genes (miRTarBase)	SMAD4	over-represented	1.50e-7	5.72e-6	5.72e-6	5.94262	21	hsa-miR-1468-3p; hsa-miR-186-5p; hsa-miR-26a-5p; hsa-miR-27a-3p; hsa-miR-27b-3p; hsa-miR-31-5p; hsa-miR-371b-5p; hsa-miR-373-5p; hsa-miR-421; hsa-miR-519a-3p; hsa-miR-519b-3p; hsa-miR-519c-3p; hsa-miR-548aj-5p; hsa-miR-548aw; hsa-miR-548f-5p; hsa-miR-548g-5p; hsa-miR-548x-5p; hsa-miR-574-5p; hsa-miR-616-3p; hsa-miR-616-5p; hsa-miR-8062
Target genes (miRTarBase)	PURA	over-represented	5.07e-7	1.66e-5	1.66e-5	6.35246	21	hsa-let-7f-1-3p; hsa-miR-1277-5p; hsa-miR-15b-5p; hsa-miR-16-5p; hsa-miR-190a-3p; hsa-miR-215-3p; hsa-miR-223-5p; hsa-miR-3163; hsa-miR-548ac; hsa-miR-548ae-3p; hsa-miR-548ah-3p; hsa-miR-548aj-3p; hsa-miR-548am-3p; hsa-miR-548aq-3p; hsa-miR-548bb-3p; hsa-miR-548d-3p; hsa-miR-548h-3p; hsa-miR-548j-3p; hsa-miR-548x-3p; hsa-miR-548z; hsa-miR-5700
Target genes (miRTarBase)	TIMM10	over-represented	6.15e-7	1.92e-5	1.92e-5	6.42077	21	hsa-miR-1277-5p; hsa-miR-190a-3p; hsa-miR-26b-5p; hsa-miR-27a-3p; hsa-miR-27b-3p; hsa-miR-302a-3p; hsa-miR-302b-3p; hsa-miR-302c-3p; hsa-miR-302d-3p; hsa-miR-302e; hsa-miR-30a-5p; hsa-miR-372-3p; hsa-miR-373-3p; hsa-miR-4668-3p; hsa-miR-520a-3p; hsa-miR-520c-3p; hsa-miR-520d-3p; hsa-miR-520g-3p; hsa-miR-520h; hsa-miR-668-3p; hsa-miR-6849-3p
Target genes (miRTarBase)	FKBP14	over-represented	3.05e-6	7.34e-5	7.34e-5	7.03552	21	hsa-miR-124-3p; hsa-miR-1277-5p; hsa-miR-181a-5p; hsa-miR-181b-5p; hsa-miR-181c-5p; hsa-miR-181d-5p; hsa-miR-190a-3p; hsa-miR-26b-5p; hsa-miR-302a-3p; hsa-miR-302b-3p; hsa-miR-302c-3p; hsa-miR-302d-3p; hsa-miR-302e; hsa-miR-372-3p; hsa-miR-373-3p; hsa-miR-520a-3p; hsa-miR-520c-3p; hsa-miR-520d-3p; hsa-miR-520g-3p; hsa-miR-520h; hsa-miR-577
Target genes (miRTarBase)	MRO	over-represented	6.80e-6	1.44e-4	1.44e-4	7.37705	21	hsa-miR-30a-5p; hsa-miR-30b-5p; hsa-miR-30c-5p; hsa-miR-30d-5p; hsa-miR-30e-5p; hsa-miR-548ac; hsa-miR-548ae-3p; hsa-miR-548ah-3p; hsa-miR-548aj-3p; hsa-miR-548am-3p; hsa-miR-548aq-3p; hsa-miR-548bb-3p; hsa-miR-548d-3p; hsa-miR-548h-3p; hsa-miR-548j-3p; hsa-miR-548x-3p; hsa-miR-548z; hsa-miR-6134; hsa-miR-616-3p; hsa-miR-6771-3p; hsa-miR-6849-3p
Target genes (miRTarBase)	MYLIP	over-represented	1.43e-5	2.68e-4	2.68e-4	7.71858	21	hsa-miR-124-3p; hsa-miR-1250-3p; hsa-miR-153-5p; hsa-miR-186-5p; hsa-miR-302c-5p; hsa-miR-30a-5p; hsa-miR-30b-5p; hsa-miR-30c-5p; hsa-miR-30d-5p; hsa-miR-30e-5p; hsa-miR-3143; hsa-miR-3163; hsa-miR-340-5p; hsa-miR-3609; hsa-miR-374a-5p; hsa-miR-374b-5p; hsa-miR-4659a-3p; hsa-miR-4659b-3p; hsa-miR-514a-3p; hsa-miR-514b-3p; hsa-miR-548ah-5p
Target genes (miRTarBase)	RNF115	over-represented	1.43e-5	2.68e-4	2.68e-4	7.71858	21	hsa-miR-193b-3p; hsa-miR-223-5p; hsa-miR-302a-3p; hsa-miR-302b-3p; hsa-miR-302c-3p; hsa-miR-302d-3p; hsa-miR-302e; hsa-miR-371b-5p; hsa-miR-372-3p; hsa-miR-372-5p; hsa-miR-373-3p; hsa-miR-373-5p; hsa-miR-4772-3p; hsa-miR-520a-3p; hsa-miR-520c-3p; hsa-miR-520d-3p; hsa-miR-520g-3p; hsa-miR-520h; hsa-miR-616-5p; hsa-miR-659-3p; hsa-miR-6849-3p
Target genes (miRTarBase)	CAPZA1	over-represented	3.28e-5	5.25e-4	5.25e-4	8.12842	21	hsa-miR-1-3p; hsa-miR-1297; hsa-miR-142-5p; hsa-miR-26a-5p; hsa-miR-26b-5p; hsa-miR-30c-5p; hsa-miR-4465; hsa-miR-4534; hsa-miR-548ac; hsa-miR-548ae-3p; hsa-miR-548ah-3p; hsa-miR-548aj-3p; hsa-miR-548am-3p; hsa-miR-548aq-3p; hsa-miR-548bb-3p; hsa-miR-548d-3p; hsa-miR-548h-3p; hsa-miR-548j-3p; hsa-miR-548x-3p; hsa-miR-548z; hsa-miR-5590-3p
Target genes (miRTarBase)	KLHL21	over-represented	3.74e-5	5.86e-4	5.86e-4	8.19672	21	hsa-miR-218-5p; hsa-miR-26b-5p; hsa-miR-302a-3p; hsa-miR-302b-3p; hsa-miR-302c-3p; hsa-miR-302d-3p; hsa-miR-302e; hsa-miR-3617-5p; hsa-miR-372-3p; hsa-miR-373-3p; hsa-miR-4709-5p; hsa-miR-519a-3p; hsa-miR-519b-3p; hsa-miR-519c-3p; hsa-miR-520a-3p; hsa-miR-520c-3p; hsa-miR-520d-3p; hsa-miR-548u; hsa-miR-641; hsa-miR-6811-3p; hsa-miR-7161-5p
Target genes (miRTarBase)	C11orf54	over-represented	4.26e-5	6.49e-4	6.49e-4	8.26503	21	hsa-miR-218-5p; hsa-miR-302a-3p; hsa-miR-302b-3p; hsa-miR-302c-3p; hsa-miR-302d-3p; hsa-miR-302e; hsa-miR-371b-5p; hsa-miR-372-3p; hsa-miR-372-5p; hsa-miR-373-3p; hsa-miR-373-5p; hsa-miR-499a-5p; hsa-miR-520a-3p; hsa-miR-520c-3p; hsa-miR-520d-3p; hsa-miR-520g-3p; hsa-miR-520h; hsa-miR-616-5p; hsa-miR-6513-3p; hsa-miR-7856-5p; hsa-miR-8055
Target genes (miRTarBase)	KREMEN1	over-represented	2.46e-4	0.0027993	0.0027993	9.28962	21	hsa-miR-193b-3p; hsa-miR-302a-3p; hsa-miR-302b-3p; hsa-miR-302c-3p; hsa-miR-302d-3p; hsa-miR-302e; hsa-miR-30a-5p; hsa-miR-30b-5p; hsa-miR-30c-5p; hsa-miR-30d-5p; hsa-miR-30e-5p; hsa-miR-372-3p; hsa-miR-373-3p; hsa-miR-378a-3p; hsa-miR-519a-3p; hsa-miR-519b-3p; hsa-miR-519c-3p; hsa-miR-520a-3p; hsa-miR-520c-3p; hsa-miR-520d-3p; hsa-miR-590-3p
Target genes (miRTarBase)	SUGT1	over-represented	4.55e-4	0.0044461	0.0044461	9.69945	21	hsa-miR-186-5p; hsa-miR-371b-5p; hsa-miR-372-5p; hsa-miR-373-5p; hsa-miR-4668-3p; hsa-miR-499a-5p; hsa-miR-520g-3p; hsa-miR-520h; hsa-miR-548ac; hsa-miR-548ae-3p; hsa-miR-548ah-3p; hsa-miR-548aj-3p; hsa-miR-548am-3p; hsa-miR-548aq-3p; hsa-miR-548bb-3p; hsa-miR-548d-3p; hsa-miR-548h-3p; hsa-miR-548j-3p; hsa-miR-548x-3p; hsa-miR-548z; hsa-miR-616-5p
Target genes (miRTarBase)	RASGEF1A	over-represented	1.42e-20	2.52e-17	2.52e-17	1.63934	20	hsa-miR-302a-3p; hsa-miR-302b-3p; hsa-miR-302c-3p; hsa-miR-302d-3p; hsa-miR-302e; hsa-miR-372-3p; hsa-miR-373-3p; hsa-miR-519a-3p; hsa-miR-519b-3p; hsa-miR-519c-3p; hsa-miR-520a-3p; hsa-miR-520c-3p; hsa-miR-520d-3p; hsa-miR-548ae-3p; hsa-miR-548ah-3p; hsa-miR-548aj-3p; hsa-miR-548am-3p; hsa-miR-548aq-3p; hsa-miR-548j-3p; hsa-miR-548x-3p
Target genes (miRTarBase)	HAUS8	over-represented	2.25e-15	1.50e-12	1.50e-12	2.39071	20	hsa-miR-1297; hsa-miR-142-5p; hsa-miR-193b-3p; hsa-miR-26a-5p; hsa-miR-26b-5p; hsa-miR-302a-3p; hsa-miR-302b-3p; hsa-miR-302c-3p; hsa-miR-302d-3p; hsa-miR-302e; hsa-miR-340-5p; hsa-miR-3609; hsa-miR-372-3p; hsa-miR-373-3p; hsa-miR-4465; hsa-miR-520a-3p; hsa-miR-520c-3p; hsa-miR-520d-3p; hsa-miR-548ah-5p; hsa-miR-5590-3p
Target genes (miRTarBase)	MTF2	over-represented	2.05e-11	2.99e-9	2.99e-9	3.48361	20	hsa-miR-30a-5p; hsa-miR-30b-5p; hsa-miR-30c-5p; hsa-miR-30d-5p; hsa-miR-30e-5p; hsa-miR-3163; hsa-miR-340-5p; hsa-miR-374a-5p; hsa-miR-548ac; hsa-miR-548ae-3p; hsa-miR-548ah-3p; hsa-miR-548aj-3p; hsa-miR-548am-3p; hsa-miR-548aq-3p; hsa-miR-548bb-3p; hsa-miR-548d-3p; hsa-miR-548h-3p; hsa-miR-548j-3p; hsa-miR-548x-3p; hsa-miR-548z
Target genes (miRTarBase)	GDF11	over-represented	3.14e-11	4.23e-9	4.23e-9	3.55191	20	hsa-miR-142-5p; hsa-miR-193a-3p; hsa-miR-193b-3p; hsa-miR-26b-5p; hsa-miR-302a-3p; hsa-miR-302b-3p; hsa-miR-302c-3p; hsa-miR-302d-3p; hsa-miR-302e; hsa-miR-3609; hsa-miR-372-3p; hsa-miR-373-3p; hsa-miR-519a-3p; hsa-miR-519b-3p; hsa-miR-519c-3p; hsa-miR-520a-3p; hsa-miR-520c-3p; hsa-miR-520d-3p; hsa-miR-548ah-5p; hsa-miR-5590-3p
Target genes (miRTarBase)	SEPT2	over-represented	2.37e-9	1.84e-7	1.84e-7	4.37158	20	hsa-miR-124-3p; hsa-miR-15b-5p; hsa-miR-16-5p; hsa-miR-181a-5p; hsa-miR-181b-5p; hsa-miR-181c-5p; hsa-miR-181d-5p; hsa-miR-3143; hsa-miR-3163; hsa-miR-3609; hsa-miR-3617-5p; hsa-miR-373-3p; hsa-miR-421; hsa-miR-519a-3p; hsa-miR-519b-3p; hsa-miR-519c-3p; hsa-miR-543; hsa-miR-548ah-5p; hsa-miR-641; hsa-miR-8063
Target genes (miRTarBase)	MYBPC1	over-represented	3.23e-9	2.38e-7	2.38e-7	4.43989	20	hsa-miR-1277-5p; hsa-miR-190a-3p; hsa-miR-26b-5p; hsa-miR-3163; hsa-miR-374a-5p; hsa-miR-374b-5p; hsa-miR-421; hsa-miR-548ac; hsa-miR-548ae-3p; hsa-miR-548ah-3p; hsa-miR-548aj-3p; hsa-miR-548am-3p; hsa-miR-548aq-3p; hsa-miR-548bb-3p; hsa-miR-548d-3p; hsa-miR-548h-3p; hsa-miR-548j-3p; hsa-miR-548x-3p; hsa-miR-548z; hsa-miR-676-5p
Target genes (miRTarBase)	RHOC	over-represented	3.23e-9	2.38e-7	2.38e-7	4.43989	20	hsa-miR-1-3p; hsa-miR-124-3p; hsa-miR-142-5p; hsa-miR-302a-3p; hsa-miR-302b-3p; hsa-miR-302c-3p; hsa-miR-302d-3p; hsa-miR-302e; hsa-miR-340-5p; hsa-miR-3609; hsa-miR-3650; hsa-miR-372-3p; hsa-miR-373-3p; hsa-miR-4260; hsa-miR-520a-3p; hsa-miR-520c-3p; hsa-miR-520d-3p; hsa-miR-548ah-5p; hsa-miR-5572; hsa-miR-5590-3p
Target genes (miRTarBase)	RECK	over-represented	4.36e-9	3.05e-7	3.05e-7	4.5082	20	hsa-miR-124-3p; hsa-miR-15b-5p; hsa-miR-16-5p; hsa-miR-190a-3p; hsa-miR-373-3p; hsa-miR-374b-5p; hsa-miR-5192; hsa-miR-548ac; hsa-miR-548ae-3p; hsa-miR-548ah-3p; hsa-miR-548aj-3p; hsa-miR-548am-3p; hsa-miR-548aq-3p; hsa-miR-548bb-3p; hsa-miR-548d-3p; hsa-miR-548h-3p; hsa-miR-548j-3p; hsa-miR-548x-3p; hsa-miR-548z; hsa-miR-6134
Target genes (miRTarBase)	NR2C2	over-represented	7.80e-9	4.85e-7	4.85e-7	4.64481	20	hsa-miR-1277-5p; hsa-miR-15b-5p; hsa-miR-16-5p; hsa-miR-190a-3p; hsa-miR-26b-5p; hsa-miR-302a-3p; hsa-miR-302b-3p; hsa-miR-302c-3p; hsa-miR-302d-3p; hsa-miR-302e; hsa-miR-372-3p; hsa-miR-373-3p; hsa-miR-374a-5p; hsa-miR-374b-5p; hsa-miR-519a-3p; hsa-miR-519b-3p; hsa-miR-519c-3p; hsa-miR-520a-3p; hsa-miR-520c-3p; hsa-miR-520d-3p
Target genes (miRTarBase)	CAMLG	over-represented	1.36e-8	7.88e-7	7.88e-7	4.78142	20	hsa-miR-3609; hsa-miR-371b-5p; hsa-miR-372-5p; hsa-miR-373-5p; hsa-miR-548ac; hsa-miR-548ae-3p; hsa-miR-548ah-3p; hsa-miR-548ah-5p; hsa-miR-548aj-3p; hsa-miR-548am-3p; hsa-miR-548aq-3p; hsa-miR-548bb-3p; hsa-miR-548d-3p; hsa-miR-548h-3p; hsa-miR-548j-3p; hsa-miR-548x-3p; hsa-miR-548z; hsa-miR-5690; hsa-miR-577; hsa-miR-616-5p
Target genes (miRTarBase)	DUSP2	over-represented	1.79e-8	9.98e-7	9.98e-7	4.84973	20	hsa-miR-122-5p; hsa-miR-124-3p; hsa-miR-142-5p; hsa-miR-29c-3p; hsa-miR-302a-3p; hsa-miR-302b-3p; hsa-miR-302c-3p; hsa-miR-302d-3p; hsa-miR-302e; hsa-miR-340-5p; hsa-miR-3609; hsa-miR-372-3p; hsa-miR-373-3p; hsa-miR-4742-3p; hsa-miR-520a-3p; hsa-miR-520c-3p; hsa-miR-520d-3p; hsa-miR-548ah-5p; hsa-miR-5590-3p; hsa-miR-6849-3p
Target genes (miRTarBase)	FAM102B	over-represented	2.33e-8	1.24e-6	1.24e-6	4.91803	20	hsa-miR-124-3p; hsa-miR-1250-3p; hsa-miR-1270; hsa-miR-218-5p; hsa-miR-29c-3p; hsa-miR-302a-3p; hsa-miR-302b-3p; hsa-miR-302c-3p; hsa-miR-302d-3p; hsa-miR-302e; hsa-miR-3163; hsa-miR-372-3p; hsa-miR-373-3p; hsa-miR-519a-3p; hsa-miR-519b-3p; hsa-miR-519c-3p; hsa-miR-520a-3p; hsa-miR-520c-3p; hsa-miR-520d-3p; hsa-miR-620
Target genes (miRTarBase)	GNPTAB	over-represented	3.02e-8	1.55e-6	1.55e-6	4.98634	20	hsa-miR-1468-3p; hsa-miR-371b-5p; hsa-miR-372-5p; hsa-miR-373-5p; hsa-miR-519a-3p; hsa-miR-519b-3p; hsa-miR-519c-3p; hsa-miR-548ae-3p; hsa-miR-548ah-3p; hsa-miR-548aj-3p; hsa-miR-548aj-5p; hsa-miR-548am-3p; hsa-miR-548aq-3p; hsa-miR-548aw; hsa-miR-548f-5p; hsa-miR-548g-5p; hsa-miR-548j-3p; hsa-miR-548x-3p; hsa-miR-548x-5p; hsa-miR-616-5p
Target genes (miRTarBase)	UGCG	over-represented	3.89e-8	1.92e-6	1.92e-6	5.05464	20	hsa-miR-219b-3p; hsa-miR-223-5p; hsa-miR-27a-3p; hsa-miR-27b-3p; hsa-miR-3609; hsa-miR-548ac; hsa-miR-548ae-3p; hsa-miR-548ah-3p; hsa-miR-548ah-5p; hsa-miR-548aj-3p; hsa-miR-548am-3p; hsa-miR-548aq-3p; hsa-miR-548bb-3p; hsa-miR-548d-3p; hsa-miR-548h-3p; hsa-miR-548j-3p; hsa-miR-548x-3p; hsa-miR-548z; hsa-miR-5683; hsa-miR-8062
Target genes (miRTarBase)	CHEK2	over-represented	8.11e-8	3.43e-6	3.43e-6	5.25956	20	hsa-miR-124-3p; hsa-miR-1297; hsa-miR-1468-3p; hsa-miR-26a-5p; hsa-miR-26b-5p; hsa-miR-27a-3p; hsa-miR-27b-3p; hsa-miR-376c-3p; hsa-miR-4465; hsa-miR-4999-3p; hsa-miR-519a-3p; hsa-miR-519b-3p; hsa-miR-519c-3p; hsa-miR-548aj-5p; hsa-miR-548an; hsa-miR-548aw; hsa-miR-548f-5p; hsa-miR-548g-5p; hsa-miR-548x-5p; hsa-miR-595
Target genes (miRTarBase)	AMER1	over-represented	7.14e-7	2.19e-5	2.19e-5	5.94262	20	hsa-miR-1277-5p; hsa-miR-15b-5p; hsa-miR-16-5p; hsa-miR-190a-3p; hsa-miR-223-5p; hsa-miR-29c-3p; hsa-miR-34c-3p; hsa-miR-548ac; hsa-miR-548ae-3p; hsa-miR-548ah-3p; hsa-miR-548aj-3p; hsa-miR-548am-3p; hsa-miR-548aq-3p; hsa-miR-548bb-3p; hsa-miR-548d-3p; hsa-miR-548h-3p; hsa-miR-548j-3p; hsa-miR-548x-3p; hsa-miR-548z; hsa-miR-574-5p
Target genes (miRTarBase)	QRFPR	over-represented	1.54e-6	4.12e-5	4.12e-5	6.21585	20	hsa-miR-124-3p; hsa-miR-302a-3p; hsa-miR-302b-3p; hsa-miR-302c-3p; hsa-miR-302d-3p; hsa-miR-302e; hsa-miR-30a-5p; hsa-miR-30b-5p; hsa-miR-30c-5p; hsa-miR-30d-5p; hsa-miR-30e-5p; hsa-miR-372-3p; hsa-miR-373-3p; hsa-miR-520a-3p; hsa-miR-520c-3p; hsa-miR-520d-3p; hsa-miR-520g-3p; hsa-miR-520h; hsa-miR-6513-3p; hsa-miR-7856-5p
Target genes (miRTarBase)	NOL9	over-represented	2.22e-6	5.67e-5	5.67e-5	6.35246	20	hsa-miR-302a-3p; hsa-miR-302b-3p; hsa-miR-302c-3p; hsa-miR-302d-3p; hsa-miR-302e; hsa-miR-30a-5p; hsa-miR-31-5p; hsa-miR-3159; hsa-miR-372-3p; hsa-miR-373-3p; hsa-miR-4659a-3p; hsa-miR-4659b-3p; hsa-miR-4778-3p; hsa-miR-520a-3p; hsa-miR-520c-3p; hsa-miR-520d-3p; hsa-miR-520g-3p; hsa-miR-520h; hsa-miR-6771-3p; hsa-miR-6849-3p
Target genes (miRTarBase)	ATP6V0E1	over-represented	2.65e-6	6.56e-5	6.56e-5	6.42077	20	hsa-miR-124-3p; hsa-miR-132-3p; hsa-miR-1468-3p; hsa-miR-15b-5p; hsa-miR-16-5p; hsa-miR-181a-5p; hsa-miR-218-5p; hsa-miR-219b-3p; hsa-miR-4708-5p; hsa-miR-519a-3p; hsa-miR-519b-3p; hsa-miR-519c-3p; hsa-miR-520g-3p; hsa-miR-520h; hsa-miR-548aj-5p; hsa-miR-548an; hsa-miR-548aw; hsa-miR-548f-5p; hsa-miR-548g-5p; hsa-miR-548x-5p
Target genes (miRTarBase)	HHIP	over-represented	1.37e-5	2.59e-4	2.59e-4	7.10383	20	hsa-miR-1277-5p; hsa-miR-155-5p; hsa-miR-186-5p; hsa-miR-190a-3p; hsa-miR-223-5p; hsa-miR-374a-5p; hsa-miR-374b-5p; hsa-miR-548ac; hsa-miR-548ae-3p; hsa-miR-548ah-3p; hsa-miR-548aj-3p; hsa-miR-548am-3p; hsa-miR-548aq-3p; hsa-miR-548bb-3p; hsa-miR-548d-3p; hsa-miR-548h-3p; hsa-miR-548j-3p; hsa-miR-548x-3p; hsa-miR-548z; hsa-miR-574-5p
Target genes (miRTarBase)	ZNF678	over-represented	1.37e-5	2.59e-4	2.59e-4	7.10383	20	hsa-miR-124-3p; hsa-miR-1277-5p; hsa-miR-1468-3p; hsa-miR-155-5p; hsa-miR-31-5p; hsa-miR-421; hsa-miR-548ac; hsa-miR-548aj-5p; hsa-miR-548aw; hsa-miR-548bb-3p; hsa-miR-548d-3p; hsa-miR-548f-5p; hsa-miR-548g-5p; hsa-miR-548h-3p; hsa-miR-548u; hsa-miR-548x-5p; hsa-miR-548z; hsa-miR-5700; hsa-miR-7108-5p; hsa-miR-7161-5p
Target genes (miRTarBase)	RBM12B	over-represented	4.91e-5	7.35e-4	7.35e-4	7.71858	20	hsa-let-7f-1-3p; hsa-miR-1-3p; hsa-miR-136-5p; hsa-miR-186-5p; hsa-miR-26b-5p; hsa-miR-302a-3p; hsa-miR-302b-3p; hsa-miR-302c-3p; hsa-miR-302d-3p; hsa-miR-302e; hsa-miR-3163; hsa-miR-3609; hsa-miR-372-3p; hsa-miR-373-3p; hsa-miR-520a-3p; hsa-miR-520c-3p; hsa-miR-520d-3p; hsa-miR-548ah-5p; hsa-miR-590-3p; hsa-miR-6849-3p
Target genes (miRTarBase)	RAB3IP	over-represented	9.32e-5	0.001265	0.001265	8.06011	20	hsa-miR-155-5p; hsa-miR-15b-5p; hsa-miR-16-5p; hsa-miR-302a-3p; hsa-miR-302b-3p; hsa-miR-302c-3p; hsa-miR-302d-3p; hsa-miR-302e; hsa-miR-372-3p; hsa-miR-373-3p; hsa-miR-4659a-3p; hsa-miR-4659b-3p; hsa-miR-520a-3p; hsa-miR-520c-3p; hsa-miR-520d-3p; hsa-miR-520g-3p; hsa-miR-520h; hsa-miR-543; hsa-miR-574-5p; hsa-miR-643
Target genes (miRTarBase)	TNPO1	over-represented	1.05e-4	0.0013933	0.0013933	8.12842	20	hsa-miR-124-3p; hsa-miR-1277-5p; hsa-miR-155-5p; hsa-miR-16-5p; hsa-miR-181a-5p; hsa-miR-181b-5p; hsa-miR-181c-5p; hsa-miR-181d-5p; hsa-miR-190a-3p; hsa-miR-23b-3p; hsa-miR-27a-3p; hsa-miR-27b-3p; hsa-miR-374a-5p; hsa-miR-4742-3p; hsa-miR-548ac; hsa-miR-548bb-3p; hsa-miR-548d-3p; hsa-miR-548h-3p; hsa-miR-548z; hsa-miR-6849-3p
Target genes (miRTarBase)	ARL10	over-represented	2.66e-4	0.0029769	0.0029769	8.67486	20	hsa-miR-155-5p; hsa-miR-16-5p; hsa-miR-302a-3p; hsa-miR-302b-3p; hsa-miR-302c-3p; hsa-miR-302d-3p; hsa-miR-302e; hsa-miR-372-3p; hsa-miR-373-3p; hsa-miR-519a-3p; hsa-miR-519b-3p; hsa-miR-519c-3p; hsa-miR-520a-3p; hsa-miR-520c-3p; hsa-miR-520d-3p; hsa-miR-548ac; hsa-miR-548bb-3p; hsa-miR-548d-3p; hsa-miR-548h-3p; hsa-miR-548z
Target genes (miRTarBase)	SLC16A1	over-represented	2.66e-4	0.0029769	0.0029769	8.67486	20	hsa-miR-1202; hsa-miR-124-3p; hsa-miR-190a-3p; hsa-miR-23b-3p; hsa-miR-27a-3p; hsa-miR-27b-3p; hsa-miR-29c-3p; hsa-miR-302c-5p; hsa-miR-374a-5p; hsa-miR-374b-5p; hsa-miR-3972; hsa-miR-548ae-3p; hsa-miR-548ah-3p; hsa-miR-548aj-3p; hsa-miR-548am-3p; hsa-miR-548aq-3p; hsa-miR-548j-3p; hsa-miR-548x-3p; hsa-miR-655-5p; hsa-miR-8055
Target genes (miRTarBase)	ARL5B	over-represented	2.97e-4	0.0031638	0.0031638	8.74317	20	hsa-miR-124-3p; hsa-miR-1277-5p; hsa-miR-155-5p; hsa-miR-186-5p; hsa-miR-190a-3p; hsa-miR-27a-3p; hsa-miR-27b-3p; hsa-miR-3163; hsa-miR-340-5p; hsa-miR-4534; hsa-miR-548aj-5p; hsa-miR-548an; hsa-miR-548aw; hsa-miR-548f-5p; hsa-miR-548g-5p; hsa-miR-548x-5p; hsa-miR-5680; hsa-miR-590-3p; hsa-miR-8063; hsa-miR-92a-1-5p
Target genes (miRTarBase)	SRCAP	over-represented	5.54e-4	0.005243	0.005243	9.15301	20	hsa-miR-27b-3p; hsa-miR-302a-3p; hsa-miR-302b-3p; hsa-miR-302c-3p; hsa-miR-302d-3p; hsa-miR-302e; hsa-miR-371b-5p; hsa-miR-372-3p; hsa-miR-372-5p; hsa-miR-373-3p; hsa-miR-373-5p; hsa-miR-520a-3p; hsa-miR-520c-3p; hsa-miR-520d-3p; hsa-miR-520g-3p; hsa-miR-520h; hsa-miR-616-5p; hsa-miR-6513-3p; hsa-miR-6849-3p; hsa-miR-8055
Target genes (miRTarBase)	ZNF608	over-represented	4.31e-14	1.53e-11	1.53e-11	2.39071	19	hsa-miR-1277-5p; hsa-miR-1297; hsa-miR-190a-3p; hsa-miR-21-3p; hsa-miR-218-5p; hsa-miR-26a-5p; hsa-miR-26b-5p; hsa-miR-3163; hsa-miR-4465; hsa-miR-548ae-3p; hsa-miR-548ah-3p; hsa-miR-548aj-3p; hsa-miR-548am-3p; hsa-miR-548aq-3p; hsa-miR-548j-3p; hsa-miR-548u; hsa-miR-548x-3p; hsa-miR-5683; hsa-miR-7161-5p
Target genes (miRTarBase)	MAP3K1	over-represented	1.03e-12	2.49e-10	2.49e-10	2.73224	19	hsa-miR-153-5p; hsa-miR-193a-3p; hsa-miR-193b-3p; hsa-miR-302a-3p; hsa-miR-302b-3p; hsa-miR-302c-3p; hsa-miR-302d-3p; hsa-miR-548ac; hsa-miR-548ae-3p; hsa-miR-548ah-3p; hsa-miR-548aj-3p; hsa-miR-548am-3p; hsa-miR-548aq-3p; hsa-miR-548bb-3p; hsa-miR-548d-3p; hsa-miR-548h-3p; hsa-miR-548j-3p; hsa-miR-548x-3p; hsa-miR-548z
Target genes (miRTarBase)	RNASEH1	over-represented	1.03e-12	2.49e-10	2.49e-10	2.73224	19	hsa-miR-142-5p; hsa-miR-186-5p; hsa-miR-193a-3p; hsa-miR-193b-3p; hsa-miR-26b-5p; hsa-miR-302a-3p; hsa-miR-302b-3p; hsa-miR-302c-3p; hsa-miR-302d-3p; hsa-miR-302e; hsa-miR-340-5p; hsa-miR-3609; hsa-miR-372-3p; hsa-miR-373-3p; hsa-miR-520a-3p; hsa-miR-520c-3p; hsa-miR-520d-3p; hsa-miR-548ah-5p; hsa-miR-5590-3p
Target genes (miRTarBase)	DGS2	over-represented	1.81e-12	3.92e-10	3.92e-10	2.80055	19	hsa-miR-181a-5p; hsa-miR-181b-5p; hsa-miR-181c-5p; hsa-miR-181d-5p; hsa-miR-548ac; hsa-miR-548ae-3p; hsa-miR-548ah-3p; hsa-miR-548aj-3p; hsa-miR-548am-3p; hsa-miR-548aq-3p; hsa-miR-548bb-3p; hsa-miR-548d-3p; hsa-miR-548h-3p; hsa-miR-548j-3p; hsa-miR-548x-3p; hsa-miR-548z; hsa-miR-592; hsa-miR-597-5p; hsa-miR-6849-3p
Target genes (miRTarBase)	ZNF829	over-represented	5.24e-12	9.44e-10	9.44e-10	2.93716	19	hsa-miR-181a-5p; hsa-miR-181b-5p; hsa-miR-181c-5p; hsa-miR-181d-5p; hsa-miR-30c-5p; hsa-miR-376c-3p; hsa-miR-4772-3p; hsa-miR-548ac; hsa-miR-548ae-3p; hsa-miR-548ah-3p; hsa-miR-548aj-3p; hsa-miR-548am-3p; hsa-miR-548aq-3p; hsa-miR-548bb-3p; hsa-miR-548d-3p; hsa-miR-548h-3p; hsa-miR-548j-3p; hsa-miR-548x-3p; hsa-miR-548z
Target genes (miRTarBase)	TMEM19	over-represented	3.59e-11	4.65e-9	4.65e-9	3.21038	19	hsa-miR-1297; hsa-miR-26a-5p; hsa-miR-26b-5p; hsa-miR-27b-3p; hsa-miR-302a-3p; hsa-miR-302b-3p; hsa-miR-302c-3p; hsa-miR-302d-3p; hsa-miR-302e; hsa-miR-3123; hsa-miR-372-3p; hsa-miR-373-3p; hsa-miR-4465; hsa-miR-4772-3p; hsa-miR-520a-3p; hsa-miR-520c-3p; hsa-miR-520d-3p; hsa-miR-651-5p; hsa-miR-6513-3p
Target genes (miRTarBase)	CCSAP	over-represented	5.59e-11	6.83e-9	6.83e-9	3.27869	19	hsa-miR-1-3p; hsa-miR-142-5p; hsa-miR-186-5p; hsa-miR-302a-3p; hsa-miR-302b-3p; hsa-miR-302c-3p; hsa-miR-302d-3p; hsa-miR-302e; hsa-miR-340-5p; hsa-miR-372-3p; hsa-miR-373-3p; hsa-miR-519a-3p; hsa-miR-519b-3p; hsa-miR-519c-3p; hsa-miR-520a-3p; hsa-miR-520c-3p; hsa-miR-520d-3p; hsa-miR-5590-3p; hsa-miR-616-3p
Target genes (miRTarBase)	CMPK1	over-represented	1.30e-10	1.44e-8	1.44e-8	3.4153	19	hsa-miR-16-5p; hsa-miR-219b-3p; hsa-miR-26b-5p; hsa-miR-302a-3p; hsa-miR-302b-3p; hsa-miR-302c-3p; hsa-miR-302d-3p; hsa-miR-302e; hsa-miR-372-3p; hsa-miR-373-3p; hsa-miR-374b-5p; hsa-miR-4708-5p; hsa-miR-519a-3p; hsa-miR-519b-3p; hsa-miR-519c-3p; hsa-miR-520a-3p; hsa-miR-520c-3p; hsa-miR-520d-3p; hsa-miR-590-3p
Target genes (miRTarBase)	MCM7	over-represented	1.30e-10	1.44e-8	1.44e-8	3.4153	19	hsa-miR-1-3p; hsa-miR-193b-3p; hsa-miR-302a-3p; hsa-miR-302b-3p; hsa-miR-302c-3p; hsa-miR-302d-3p; hsa-miR-302e; hsa-miR-372-3p; hsa-miR-373-3p; hsa-miR-519a-3p; hsa-miR-519b-3p; hsa-miR-519c-3p; hsa-miR-520a-3p; hsa-miR-520c-3p; hsa-miR-520d-3p; hsa-miR-548aj-5p; hsa-miR-548f-5p; hsa-miR-548g-5p; hsa-miR-548x-5p
Target genes (miRTarBase)	PDCD10	over-represented	4.26e-10	4.15e-8	4.15e-8	3.62022	19	hsa-miR-1-3p; hsa-miR-1277-5p; hsa-miR-1297; hsa-miR-153-5p; hsa-miR-155-5p; hsa-miR-181b-5p; hsa-miR-186-5p; hsa-miR-190a-3p; hsa-miR-26a-5p; hsa-miR-26b-5p; hsa-miR-302c-5p; hsa-miR-30a-5p; hsa-miR-30b-5p; hsa-miR-30c-5p; hsa-miR-30d-5p; hsa-miR-30e-5p; hsa-miR-4465; hsa-miR-5680; hsa-miR-5683
Target genes (miRTarBase)	VAMP3	over-represented	2.51e-9	1.93e-7	1.93e-7	3.96175	19	hsa-miR-124-3p; hsa-miR-155-5p; hsa-miR-302a-3p; hsa-miR-302b-3p; hsa-miR-302c-3p; hsa-miR-302d-3p; hsa-miR-302e; hsa-miR-30a-5p; hsa-miR-372-3p; hsa-miR-373-3p; hsa-miR-4782-5p; hsa-miR-519a-3p; hsa-miR-519b-3p; hsa-miR-519c-3p; hsa-miR-520a-3p; hsa-miR-520c-3p; hsa-miR-520d-3p; hsa-miR-5700; hsa-miR-5706
Target genes (miRTarBase)	RGMB	over-represented	3.70e-8	1.84e-6	1.84e-6	4.5765	19	hsa-miR-1277-5p; hsa-miR-142-5p; hsa-miR-27b-3p; hsa-miR-302a-3p; hsa-miR-302b-3p; hsa-miR-302c-3p; hsa-miR-302d-3p; hsa-miR-302e; hsa-miR-30b-5p; hsa-miR-3163; hsa-miR-3609; hsa-miR-372-3p; hsa-miR-373-3p; hsa-miR-421; hsa-miR-520a-3p; hsa-miR-520c-3p; hsa-miR-520d-3p; hsa-miR-548ah-5p; hsa-miR-5590-3p
Target genes (miRTarBase)	RSRC1	over-represented	4.84e-8	2.27e-6	2.27e-6	4.64481	19	hsa-miR-1250-3p; hsa-miR-31-5p; hsa-miR-3675-3p; hsa-miR-421; hsa-miR-4709-5p; hsa-miR-548ac; hsa-miR-548ae-3p; hsa-miR-548ah-3p; hsa-miR-548aj-3p; hsa-miR-548am-3p; hsa-miR-548aq-3p; hsa-miR-548bb-3p; hsa-miR-548d-3p; hsa-miR-548h-3p; hsa-miR-548j-3p; hsa-miR-548x-3p; hsa-miR-548z; hsa-miR-590-3p; hsa-miR-6771-3p
Target genes (miRTarBase)	FZD9	over-represented	6.28e-8	2.78e-6	2.78e-6	4.71311	19	hsa-miR-1270; hsa-miR-15b-5p; hsa-miR-16-5p; hsa-miR-27a-3p; hsa-miR-27b-3p; hsa-miR-302a-3p; hsa-miR-302b-3p; hsa-miR-302c-3p; hsa-miR-302d-3p; hsa-miR-302e; hsa-miR-3609; hsa-miR-3675-3p; hsa-miR-372-3p; hsa-miR-373-3p; hsa-miR-520a-3p; hsa-miR-520c-3p; hsa-miR-520d-3p; hsa-miR-548ah-5p; hsa-miR-5700
Target genes (miRTarBase)	NRBF2	over-represented	6.28e-8	2.78e-6	2.78e-6	4.71311	19	hsa-let-7f-1-3p; hsa-miR-4691-5p; hsa-miR-520g-3p; hsa-miR-520h; hsa-miR-548ac; hsa-miR-548ae-3p; hsa-miR-548ah-3p; hsa-miR-548aj-3p; hsa-miR-548am-3p; hsa-miR-548aq-3p; hsa-miR-548bb-3p; hsa-miR-548d-3p; hsa-miR-548h-3p; hsa-miR-548j-3p; hsa-miR-548x-3p; hsa-miR-548z; hsa-miR-595; hsa-miR-655-5p; hsa-miR-6792-3p
Target genes (miRTarBase)	TMEM64	over-represented	6.28e-8	2.78e-6	2.78e-6	4.71311	19	hsa-miR-181a-5p; hsa-miR-186-5p; hsa-miR-218-5p; hsa-miR-23b-3p; hsa-miR-3609; hsa-miR-548ac; hsa-miR-548ae-3p; hsa-miR-548ah-3p; hsa-miR-548ah-5p; hsa-miR-548aj-3p; hsa-miR-548am-3p; hsa-miR-548aq-3p; hsa-miR-548bb-3p; hsa-miR-548d-3p; hsa-miR-548h-3p; hsa-miR-548j-3p; hsa-miR-548x-3p; hsa-miR-548z; hsa-miR-7849-3p
Target genes (miRTarBase)	HAS2	over-represented	1.04e-7	4.18e-6	4.18e-6	4.84973	19	hsa-miR-26b-5p; hsa-miR-302a-3p; hsa-miR-302b-3p; hsa-miR-302c-3p; hsa-miR-302d-3p; hsa-miR-302e; hsa-miR-372-3p; hsa-miR-372-5p; hsa-miR-373-3p; hsa-miR-4659a-3p; hsa-miR-4659b-3p; hsa-miR-4668-3p; hsa-miR-520a-3p; hsa-miR-520c-3p; hsa-miR-520d-3p; hsa-miR-520g-3p; hsa-miR-520h; hsa-miR-6513-3p; hsa-miR-8063
Target genes (miRTarBase)	SAMD12	over-represented	1.04e-7	4.18e-6	4.18e-6	4.84973	19	hsa-miR-1277-5p; hsa-miR-142-5p; hsa-miR-190a-3p; hsa-miR-302a-3p; hsa-miR-302b-3p; hsa-miR-302c-3p; hsa-miR-302d-3p; hsa-miR-302e; hsa-miR-340-5p; hsa-miR-3609; hsa-miR-372-3p; hsa-miR-373-3p; hsa-miR-4691-5p; hsa-miR-520a-3p; hsa-miR-520c-3p; hsa-miR-520d-3p; hsa-miR-548ah-5p; hsa-miR-5590-3p; hsa-miR-6792-3p
Target genes (miRTarBase)	CFL2	over-represented	2.15e-7	7.82e-6	7.82e-6	5.05464	19	hsa-miR-1277-5p; hsa-miR-1468-3p; hsa-miR-155-5p; hsa-miR-16-5p; hsa-miR-190a-3p; hsa-miR-223-5p; hsa-miR-30c-5p; hsa-miR-373-3p; hsa-miR-519a-3p; hsa-miR-519b-3p; hsa-miR-519c-3p; hsa-miR-520g-3p; hsa-miR-520h; hsa-miR-548aj-5p; hsa-miR-548aw; hsa-miR-548f-5p; hsa-miR-548g-5p; hsa-miR-548x-5p; hsa-miR-6134
Target genes (miRTarBase)	DLC1	over-represented	6.55e-7	2.02e-5	2.02e-5	5.39617	19	hsa-miR-1226-3p; hsa-miR-142-5p; hsa-miR-16-5p; hsa-miR-186-5p; hsa-miR-30c-5p; hsa-miR-3163; hsa-miR-340-5p; hsa-miR-3617-5p; hsa-miR-374a-5p; hsa-miR-374b-5p; hsa-miR-412-3p; hsa-miR-4496; hsa-miR-4659a-3p; hsa-miR-4659b-3p; hsa-miR-4778-3p; hsa-miR-5590-3p; hsa-miR-5680; hsa-miR-5683; hsa-miR-641
Target genes (miRTarBase)	HMBOX1	over-represented	9.93e-7	2.93e-5	2.93e-5	5.53279	19	hsa-miR-15b-5p; hsa-miR-16-5p; hsa-miR-302a-3p; hsa-miR-302b-3p; hsa-miR-302c-3p; hsa-miR-302d-3p; hsa-miR-302e; hsa-miR-371b-5p; hsa-miR-372-3p; hsa-miR-372-5p; hsa-miR-373-3p; hsa-miR-373-5p; hsa-miR-520a-3p; hsa-miR-520c-3p; hsa-miR-520d-3p; hsa-miR-548u; hsa-miR-616-5p; hsa-miR-659-3p; hsa-miR-7161-5p
Target genes (miRTarBase)	PHF19	over-represented	1.48e-5	2.76e-4	2.76e-4	6.55738	19	hsa-miR-124-3p; hsa-miR-15b-5p; hsa-miR-16-5p; hsa-miR-193b-3p; hsa-miR-218-5p; hsa-miR-548ac; hsa-miR-548ae-3p; hsa-miR-548ah-3p; hsa-miR-548aj-3p; hsa-miR-548am-3p; hsa-miR-548aq-3p; hsa-miR-548bb-3p; hsa-miR-548d-3p; hsa-miR-548h-3p; hsa-miR-548j-3p; hsa-miR-548x-3p; hsa-miR-548z; hsa-miR-5700; hsa-miR-659-3p
Target genes (miRTarBase)	SOCS5	over-represented	2.35e-5	4.09e-4	4.09e-4	6.7623	19	hsa-miR-15b-5p; hsa-miR-16-5p; hsa-miR-302a-3p; hsa-miR-302b-3p; hsa-miR-302c-3p; hsa-miR-302d-3p; hsa-miR-302e; hsa-miR-372-3p; hsa-miR-373-3p; hsa-miR-4496; hsa-miR-4504; hsa-miR-4659a-3p; hsa-miR-4659b-3p; hsa-miR-4778-3p; hsa-miR-520a-3p; hsa-miR-520c-3p; hsa-miR-520d-3p; hsa-miR-543; hsa-miR-7108-5p
Target genes (miRTarBase)	ZNF317	over-represented	2.35e-5	4.09e-4	4.09e-4	6.7623	19	hsa-miR-193b-3p; hsa-miR-218-5p; hsa-miR-302a-3p; hsa-miR-302b-3p; hsa-miR-302c-3p; hsa-miR-302d-3p; hsa-miR-302e; hsa-miR-371b-5p; hsa-miR-372-3p; hsa-miR-373-3p; hsa-miR-373-5p; hsa-miR-519a-3p; hsa-miR-519b-3p; hsa-miR-519c-3p; hsa-miR-520a-3p; hsa-miR-520c-3p; hsa-miR-520d-3p; hsa-miR-616-5p; hsa-miR-6849-3p
Target genes (miRTarBase)	ARID1A	over-represented	3.17e-5	5.15e-4	5.15e-4	6.89891	19	hsa-miR-1-3p; hsa-miR-153-3p; hsa-miR-181a-2-3p; hsa-miR-193b-3p; hsa-miR-218-5p; hsa-miR-31-5p; hsa-miR-548ac; hsa-miR-548ae-3p; hsa-miR-548ah-3p; hsa-miR-548aj-3p; hsa-miR-548am-3p; hsa-miR-548aq-3p; hsa-miR-548bb-3p; hsa-miR-548d-3p; hsa-miR-548h-3p; hsa-miR-548j-3p; hsa-miR-548x-3p; hsa-miR-548z; hsa-miR-6134
Target genes (miRTarBase)	FOXN2	over-represented	3.17e-5	5.15e-4	5.15e-4	6.89891	19	hsa-miR-1277-5p; hsa-miR-186-5p; hsa-miR-218-5p; hsa-miR-27a-3p; hsa-miR-27b-3p; hsa-miR-30a-5p; hsa-miR-30b-5p; hsa-miR-30c-5p; hsa-miR-30d-5p; hsa-miR-30e-5p; hsa-miR-497-3p; hsa-miR-548ae-3p; hsa-miR-548ah-3p; hsa-miR-548aj-3p; hsa-miR-548am-3p; hsa-miR-548aq-3p; hsa-miR-548j-3p; hsa-miR-548x-3p; hsa-miR-651-5p
Target genes (miRTarBase)	MYLK3	over-represented	3.66e-5	5.76e-4	5.76e-4	6.96721	19	hsa-miR-190a-3p; hsa-miR-223-5p; hsa-miR-302a-3p; hsa-miR-302b-3p; hsa-miR-302c-3p; hsa-miR-302d-3p; hsa-miR-302e; hsa-miR-3650; hsa-miR-372-3p; hsa-miR-373-3p; hsa-miR-4772-3p; hsa-miR-520a-3p; hsa-miR-520c-3p; hsa-miR-520d-3p; hsa-miR-520g-3p; hsa-miR-520h; hsa-miR-5683; hsa-miR-574-5p; hsa-miR-6849-3p
Target genes (miRTarBase)	SLC25A33	over-represented	3.66e-5	5.76e-4	5.76e-4	6.96721	19	hsa-miR-122-5p; hsa-miR-193b-3p; hsa-miR-302a-3p; hsa-miR-302b-3p; hsa-miR-302c-3p; hsa-miR-302d-3p; hsa-miR-302e; hsa-miR-372-3p; hsa-miR-373-3p; hsa-miR-4534; hsa-miR-4708-5p; hsa-miR-520a-3p; hsa-miR-520c-3p; hsa-miR-520d-3p; hsa-miR-520g-3p; hsa-miR-520h; hsa-miR-655-5p; hsa-miR-7108-5p; hsa-miR-8055
Target genes (miRTarBase)	HNRNPUL1	over-represented	4.23e-5	6.46e-4	6.46e-4	7.03552	19	hsa-miR-193b-3p; hsa-miR-23b-3p; hsa-miR-302a-3p; hsa-miR-302b-3p; hsa-miR-302c-3p; hsa-miR-302d-3p; hsa-miR-302e; hsa-miR-3163; hsa-miR-372-3p; hsa-miR-373-3p; hsa-miR-4668-3p; hsa-miR-5192; hsa-miR-519a-3p; hsa-miR-519b-3p; hsa-miR-519c-3p; hsa-miR-520a-3p; hsa-miR-520c-3p; hsa-miR-520d-3p; hsa-miR-92a-1-5p
Target genes (miRTarBase)	PDE4C	over-represented	4.23e-5	6.46e-4	6.46e-4	7.03552	19	hsa-miR-1297; hsa-miR-26a-5p; hsa-miR-26b-5p; hsa-miR-302a-3p; hsa-miR-302b-3p; hsa-miR-302c-3p; hsa-miR-302d-3p; hsa-miR-302e; hsa-miR-372-3p; hsa-miR-373-3p; hsa-miR-4465; hsa-miR-4772-3p; hsa-miR-520a-3p; hsa-miR-520c-3p; hsa-miR-520d-3p; hsa-miR-520g-3p; hsa-miR-520h; hsa-miR-590-3p; hsa-miR-8055
Target genes (miRTarBase)	PER1	over-represented	4.86e-5	7.30e-4	7.30e-4	7.10383	19	hsa-miR-1277-5p; hsa-miR-136-5p; hsa-miR-29c-3p; hsa-miR-302a-3p; hsa-miR-302b-3p; hsa-miR-302c-3p; hsa-miR-302d-3p; hsa-miR-302e; hsa-miR-34c-3p; hsa-miR-372-3p; hsa-miR-373-3p; hsa-miR-4260; hsa-miR-519a-3p; hsa-miR-519b-3p; hsa-miR-519c-3p; hsa-miR-520a-3p; hsa-miR-520c-3p; hsa-miR-520d-3p; hsa-miR-5572
Target genes (miRTarBase)	UBE2D3	over-represented	5.59e-5	8.22e-4	8.22e-4	7.17213	19	hsa-miR-136-5p; hsa-miR-1468-3p; hsa-miR-155-5p; hsa-miR-218-5p; hsa-miR-30a-5p; hsa-miR-30b-5p; hsa-miR-30c-5p; hsa-miR-30d-5p; hsa-miR-30e-5p; hsa-miR-376c-3p; hsa-miR-421; hsa-miR-548aj-5p; hsa-miR-548f-5p; hsa-miR-548g-5p; hsa-miR-548x-5p; hsa-miR-577; hsa-miR-676-5p; hsa-miR-6771-3p; hsa-miR-6849-3p
Target genes (miRTarBase)	MYO1F	over-represented	7.33e-5	0.00103	0.00103	7.30874	19	hsa-miR-27a-3p; hsa-miR-27b-3p; hsa-miR-302a-3p; hsa-miR-302b-3p; hsa-miR-302c-3p; hsa-miR-302d-3p; hsa-miR-302e; hsa-miR-3159; hsa-miR-372-3p; hsa-miR-373-3p; hsa-miR-520a-3p; hsa-miR-520c-3p; hsa-miR-520d-3p; hsa-miR-520g-3p; hsa-miR-520h; hsa-miR-574-5p; hsa-miR-592; hsa-miR-595; hsa-miR-597-5p
Target genes (miRTarBase)	CEP104	over-represented	1.23e-4	0.0015721	0.0015721	7.58197	19	hsa-miR-1277-5p; hsa-miR-190a-3p; hsa-miR-219b-3p; hsa-miR-223-5p; hsa-miR-23b-3p; hsa-miR-302a-3p; hsa-miR-302b-3p; hsa-miR-302c-3p; hsa-miR-302d-3p; hsa-miR-302e; hsa-miR-340-5p; hsa-miR-372-3p; hsa-miR-373-3p; hsa-miR-520a-3p; hsa-miR-520c-3p; hsa-miR-520d-3p; hsa-miR-520g-3p; hsa-miR-520h; hsa-miR-6849-3p
Target genes (miRTarBase)	TRIM65	over-represented	1.39e-4	0.0017539	0.0017539	7.65027	19	hsa-miR-122-5p; hsa-miR-124-3p; hsa-miR-218-5p; hsa-miR-26b-5p; hsa-miR-302a-3p; hsa-miR-302b-3p; hsa-miR-302c-3p; hsa-miR-302d-3p; hsa-miR-302e; hsa-miR-372-3p; hsa-miR-373-3p; hsa-miR-4772-3p; hsa-miR-520a-3p; hsa-miR-520c-3p; hsa-miR-520d-3p; hsa-miR-520g-3p; hsa-miR-520h; hsa-miR-6134; hsa-miR-8055
Target genes (miRTarBase)	FGFR1OP	over-represented	5.47e-4	0.0051984	0.0051984	8.46995	19	hsa-miR-1250-3p; hsa-miR-142-5p; hsa-miR-1468-3p; hsa-miR-153-5p; hsa-miR-340-5p; hsa-miR-3609; hsa-miR-3675-3p; hsa-miR-519a-3p; hsa-miR-519b-3p; hsa-miR-519c-3p; hsa-miR-548ah-5p; hsa-miR-548aj-5p; hsa-miR-548aw; hsa-miR-548f-5p; hsa-miR-548g-5p; hsa-miR-548x-5p; hsa-miR-5590-3p; hsa-miR-6771-3p; hsa-miR-8055
Target genes (miRTarBase)	TOR1AIP2	over-represented	7.44e-4	0.0067491	0.0067491	8.67486	19	hsa-let-7f-1-3p; hsa-miR-219b-3p; hsa-miR-3650; hsa-miR-548ac; hsa-miR-548ae-3p; hsa-miR-548ah-3p; hsa-miR-548aj-3p; hsa-miR-548am-3p; hsa-miR-548aq-3p; hsa-miR-548bb-3p; hsa-miR-548d-3p; hsa-miR-548h-3p; hsa-miR-548j-3p; hsa-miR-548u; hsa-miR-548x-3p; hsa-miR-548z; hsa-miR-6134; hsa-miR-6771-3p; hsa-miR-7161-5p
Target genes (miRTarBase)	ZBTB34	over-represented	8.22e-4	0.0072522	0.0072522	8.74317	19	hsa-miR-15b-5p; hsa-miR-16-5p; hsa-miR-186-5p; hsa-miR-29c-3p; hsa-miR-302a-3p; hsa-miR-302b-3p; hsa-miR-302c-3p; hsa-miR-302d-3p; hsa-miR-302e; hsa-miR-372-3p; hsa-miR-373-3p; hsa-miR-519a-3p; hsa-miR-519b-3p; hsa-miR-519c-3p; hsa-miR-520a-3p; hsa-miR-520c-3p; hsa-miR-520d-3p; hsa-miR-595; hsa-miR-655-5p
Target genes (miRTarBase)	HABP4	over-represented	4.24e-14	1.53e-11	1.53e-11	2.11749	18	hsa-miR-302a-3p; hsa-miR-302b-3p; hsa-miR-302c-3p; hsa-miR-302d-3p; hsa-miR-302e; hsa-miR-30a-5p; hsa-miR-30b-5p; hsa-miR-30c-5p; hsa-miR-30d-5p; hsa-miR-30e-5p; hsa-miR-372-3p; hsa-miR-373-3p; hsa-miR-519a-3p; hsa-miR-519b-3p; hsa-miR-519c-3p; hsa-miR-520a-3p; hsa-miR-520c-3p; hsa-miR-520d-3p
Target genes (miRTarBase)	MFAP3	over-represented	2.53e-12	5.16e-10	5.16e-10	2.52732	18	hsa-miR-218-5p; hsa-miR-30a-5p; hsa-miR-30b-5p; hsa-miR-30c-5p; hsa-miR-30d-5p; hsa-miR-30e-5p; hsa-miR-548ac; hsa-miR-548ae-3p; hsa-miR-548ah-3p; hsa-miR-548aj-3p; hsa-miR-548am-3p; hsa-miR-548aq-3p; hsa-miR-548bb-3p; hsa-miR-548d-3p; hsa-miR-548h-3p; hsa-miR-548j-3p; hsa-miR-548x-3p; hsa-miR-548z
Target genes (miRTarBase)	PFKP	over-represented	2.53e-12	5.16e-10	5.16e-10	2.52732	18	hsa-miR-142-5p; hsa-miR-193b-3p; hsa-miR-26b-5p; hsa-miR-302a-3p; hsa-miR-302b-3p; hsa-miR-302c-3p; hsa-miR-302d-3p; hsa-miR-302e; hsa-miR-3163; hsa-miR-3609; hsa-miR-372-3p; hsa-miR-373-3p; hsa-miR-520a-3p; hsa-miR-520c-3p; hsa-miR-520d-3p; hsa-miR-548ah-5p; hsa-miR-5590-3p; hsa-miR-595
Target genes (miRTarBase)	SEMA4D	over-represented	1.35e-11	2.10e-9	2.10e-9	2.73224	18	hsa-let-7f-1-3p; hsa-miR-1-3p; hsa-miR-218-5p; hsa-miR-520g-3p; hsa-miR-520h; hsa-miR-548ac; hsa-miR-548ae-3p; hsa-miR-548ah-3p; hsa-miR-548aj-3p; hsa-miR-548am-3p; hsa-miR-548aq-3p; hsa-miR-548bb-3p; hsa-miR-548d-3p; hsa-miR-548h-3p; hsa-miR-548j-3p; hsa-miR-548x-3p; hsa-miR-548z; hsa-miR-7849-3p
Target genes (miRTarBase)	DPP8	over-represented	2.27e-11	3.26e-9	3.26e-9	2.80055	18	hsa-miR-1202; hsa-miR-15b-5p; hsa-miR-16-5p; hsa-miR-302a-3p; hsa-miR-302b-3p; hsa-miR-302c-3p; hsa-miR-302d-3p; hsa-miR-302e; hsa-miR-372-3p; hsa-miR-373-3p; hsa-miR-374a-5p; hsa-miR-3972; hsa-miR-519a-3p; hsa-miR-519b-3p; hsa-miR-519c-3p; hsa-miR-520a-3p; hsa-miR-520c-3p; hsa-miR-520d-3p
Target genes (miRTarBase)	SNX5	over-represented	1.71e-9	1.38e-7	1.38e-7	3.48361	18	hsa-miR-142-5p; hsa-miR-302a-3p; hsa-miR-302b-3p; hsa-miR-302c-3p; hsa-miR-302d-3p; hsa-miR-302e; hsa-miR-340-5p; hsa-miR-372-3p; hsa-miR-373-3p; hsa-miR-497-3p; hsa-miR-519a-3p; hsa-miR-519b-3p; hsa-miR-519c-3p; hsa-miR-520a-3p; hsa-miR-520c-3p; hsa-miR-520d-3p; hsa-miR-5590-3p; hsa-miR-577
Target genes (miRTarBase)	SEC23B	over-represented	4.95e-9	3.39e-7	3.39e-7	3.68852	18	hsa-miR-122-5p; hsa-miR-302a-3p; hsa-miR-302b-3p; hsa-miR-302c-3p; hsa-miR-302d-3p; hsa-miR-302e; hsa-miR-372-3p; hsa-miR-373-3p; hsa-miR-374a-5p; hsa-miR-374b-5p; hsa-miR-4772-3p; hsa-miR-519a-3p; hsa-miR-519b-3p; hsa-miR-519c-3p; hsa-miR-520a-3p; hsa-miR-520c-3p; hsa-miR-520d-3p; hsa-miR-590-3p
Target genes (miRTarBase)	MSH3	over-represented	4.38e-8	2.10e-6	2.10e-6	4.16667	18	hsa-miR-302a-3p; hsa-miR-302b-3p; hsa-miR-302c-3p; hsa-miR-302d-3p; hsa-miR-302e; hsa-miR-3159; hsa-miR-3163; hsa-miR-372-3p; hsa-miR-373-3p; hsa-miR-4659a-3p; hsa-miR-4659b-3p; hsa-miR-4742-3p; hsa-miR-520a-3p; hsa-miR-520c-3p; hsa-miR-520d-3p; hsa-miR-520g-3p; hsa-miR-520h; hsa-miR-590-3p
Target genes (miRTarBase)	MTMR3	over-represented	4.38e-8	2.10e-6	2.10e-6	4.16667	18	hsa-miR-15b-5p; hsa-miR-16-5p; hsa-miR-181a-5p; hsa-miR-218-5p; hsa-miR-27b-3p; hsa-miR-548ac; hsa-miR-548ae-3p; hsa-miR-548ah-3p; hsa-miR-548aj-3p; hsa-miR-548am-3p; hsa-miR-548aq-3p; hsa-miR-548bb-3p; hsa-miR-548d-3p; hsa-miR-548h-3p; hsa-miR-548j-3p; hsa-miR-548x-3p; hsa-miR-548z; hsa-miR-595
Target genes (miRTarBase)	HOXA9	over-represented	7.66e-8	3.29e-6	3.29e-6	4.30328	18	hsa-miR-1277-5p; hsa-miR-26b-5p; hsa-miR-3163; hsa-miR-340-5p; hsa-miR-421; hsa-miR-4709-5p; hsa-miR-548ac; hsa-miR-548ae-3p; hsa-miR-548ah-3p; hsa-miR-548aj-3p; hsa-miR-548am-3p; hsa-miR-548aq-3p; hsa-miR-548bb-3p; hsa-miR-548d-3p; hsa-miR-548h-3p; hsa-miR-548j-3p; hsa-miR-548x-3p; hsa-miR-548z
Target genes (miRTarBase)	NHLRC3	over-represented	1.00e-7	4.05e-6	4.05e-6	4.37158	18	hsa-miR-16-5p; hsa-miR-181a-5p; hsa-miR-181b-5p; hsa-miR-181c-5p; hsa-miR-181d-5p; hsa-miR-374a-5p; hsa-miR-548ac; hsa-miR-548ae-3p; hsa-miR-548ah-3p; hsa-miR-548aj-3p; hsa-miR-548am-3p; hsa-miR-548aq-3p; hsa-miR-548bb-3p; hsa-miR-548d-3p; hsa-miR-548h-3p; hsa-miR-548j-3p; hsa-miR-548x-3p; hsa-miR-548z
Target genes (miRTarBase)	FAM160B1	over-represented	1.69e-7	6.38e-6	6.38e-6	4.5082	18	hsa-miR-302a-3p; hsa-miR-302b-3p; hsa-miR-302c-3p; hsa-miR-302d-3p; hsa-miR-302e; hsa-miR-372-3p; hsa-miR-373-3p; hsa-miR-421; hsa-miR-520a-3p; hsa-miR-520c-3p; hsa-miR-520d-3p; hsa-miR-548ae-3p; hsa-miR-548ah-3p; hsa-miR-548aj-3p; hsa-miR-548am-3p; hsa-miR-548aq-3p; hsa-miR-548j-3p; hsa-miR-548x-3p
Target genes (miRTarBase)	HSBP1	over-represented	5.65e-7	1.79e-5	1.79e-5	4.84973	18	hsa-miR-1277-5p; hsa-miR-3163; hsa-miR-374a-5p; hsa-miR-374b-5p; hsa-miR-4742-3p; hsa-miR-548ac; hsa-miR-548ae-3p; hsa-miR-548ah-3p; hsa-miR-548aj-3p; hsa-miR-548am-3p; hsa-miR-548aq-3p; hsa-miR-548bb-3p; hsa-miR-548d-3p; hsa-miR-548h-3p; hsa-miR-548j-3p; hsa-miR-548x-3p; hsa-miR-548z; hsa-miR-6849-3p
Target genes (miRTarBase)	MELK	over-represented	5.65e-7	1.79e-5	1.79e-5	4.84973	18	hsa-miR-193b-3p; hsa-miR-302a-3p; hsa-miR-302b-3p; hsa-miR-302c-3p; hsa-miR-302d-3p; hsa-miR-302e; hsa-miR-371b-5p; hsa-miR-372-3p; hsa-miR-372-5p; hsa-miR-373-3p; hsa-miR-373-5p; hsa-miR-4772-3p; hsa-miR-520a-3p; hsa-miR-520c-3p; hsa-miR-520d-3p; hsa-miR-520g-3p; hsa-miR-520h; hsa-miR-616-5p
Target genes (miRTarBase)	ARHGAP12	over-represented	7.09e-7	2.18e-5	2.18e-5	4.91803	18	hsa-miR-1468-3p; hsa-miR-15b-5p; hsa-miR-16-5p; hsa-miR-181a-5p; hsa-miR-340-5p; hsa-miR-371b-5p; hsa-miR-373-5p; hsa-miR-499a-5p; hsa-miR-519a-3p; hsa-miR-519b-3p; hsa-miR-519c-3p; hsa-miR-548aj-5p; hsa-miR-548aw; hsa-miR-548f-5p; hsa-miR-548g-5p; hsa-miR-548x-5p; hsa-miR-616-5p; hsa-miR-8063
Target genes (miRTarBase)	SEC24A	over-represented	1.10e-6	3.22e-5	3.22e-5	5.05464	18	hsa-let-7f-1-3p; hsa-miR-15b-5p; hsa-miR-16-5p; hsa-miR-186-5p; hsa-miR-218-5p; hsa-miR-27a-3p; hsa-miR-27b-3p; hsa-miR-30a-5p; hsa-miR-30b-5p; hsa-miR-30c-5p; hsa-miR-30d-5p; hsa-miR-30e-5p; hsa-miR-374a-5p; hsa-miR-412-3p; hsa-miR-4659a-3p; hsa-miR-4659b-3p; hsa-miR-655-5p; hsa-miR-676-5p
Target genes (miRTarBase)	FOXRED2	over-represented	1.36e-6	3.88e-5	3.88e-5	5.12295	18	hsa-miR-124-3p; hsa-miR-186-5p; hsa-miR-302a-3p; hsa-miR-302b-3p; hsa-miR-302c-3p; hsa-miR-302d-3p; hsa-miR-302e; hsa-miR-372-3p; hsa-miR-373-3p; hsa-miR-378a-3p; hsa-miR-4504; hsa-miR-520a-3p; hsa-miR-520c-3p; hsa-miR-520d-3p; hsa-miR-520g-3p; hsa-miR-520h; hsa-miR-548aw; hsa-miR-6849-3p
Target genes (miRTarBase)	PDCD4	over-represented	1.68e-6	4.47e-5	4.47e-5	5.19126	18	hsa-miR-1-3p; hsa-miR-155-5p; hsa-miR-15b-5p; hsa-miR-16-5p; hsa-miR-181b-5p; hsa-miR-21-3p; hsa-miR-218-5p; hsa-miR-3163; hsa-miR-340-5p; hsa-miR-499a-5p; hsa-miR-548ae-3p; hsa-miR-548ah-3p; hsa-miR-548aj-3p; hsa-miR-548am-3p; hsa-miR-548aq-3p; hsa-miR-548j-3p; hsa-miR-548x-3p; hsa-miR-655-5p
Target genes (miRTarBase)	RAP2C	over-represented	1.68e-6	4.47e-5	4.47e-5	5.19126	18	hsa-miR-142-5p; hsa-miR-15b-5p; hsa-miR-16-5p; hsa-miR-26b-5p; hsa-miR-3609; hsa-miR-3659; hsa-miR-4658; hsa-miR-519a-3p; hsa-miR-519b-3p; hsa-miR-519c-3p; hsa-miR-548ah-5p; hsa-miR-5590-3p; hsa-miR-574-5p; hsa-miR-590-3p; hsa-miR-659-3p; hsa-miR-6790-5p; hsa-miR-7856-5p; hsa-miR-8055
Target genes (miRTarBase)	PARP1	over-represented	2.53e-6	6.26e-5	6.26e-5	5.32787	18	hsa-miR-193b-3p; hsa-miR-302a-3p; hsa-miR-302b-3p; hsa-miR-302c-3p; hsa-miR-302d-3p; hsa-miR-302e; hsa-miR-30b-5p; hsa-miR-31-5p; hsa-miR-3123; hsa-miR-372-3p; hsa-miR-373-3p; hsa-miR-519a-3p; hsa-miR-519b-3p; hsa-miR-519c-3p; hsa-miR-520a-3p; hsa-miR-520c-3p; hsa-miR-520d-3p; hsa-miR-577
Target genes (miRTarBase)	USF3	over-represented	3.08e-6	7.34e-5	7.34e-5	5.39617	18	hsa-let-7f-1-3p; hsa-miR-1277-5p; hsa-miR-190a-3p; hsa-miR-223-5p; hsa-miR-3609; hsa-miR-371b-5p; hsa-miR-372-5p; hsa-miR-373-5p; hsa-miR-5192; hsa-miR-548ac; hsa-miR-548ah-5p; hsa-miR-548bb-3p; hsa-miR-548d-3p; hsa-miR-548h-3p; hsa-miR-548z; hsa-miR-574-5p; hsa-miR-616-5p; hsa-miR-6849-3p
Target genes (miRTarBase)	CPT1A	over-represented	3.74e-6	8.67e-5	8.67e-5	5.46448	18	hsa-miR-1250-3p; hsa-miR-153-5p; hsa-miR-155-5p; hsa-miR-16-5p; hsa-miR-302a-3p; hsa-miR-302b-3p; hsa-miR-302c-3p; hsa-miR-302d-3p; hsa-miR-302e; hsa-miR-372-3p; hsa-miR-373-3p; hsa-miR-520a-3p; hsa-miR-520c-3p; hsa-miR-520d-3p; hsa-miR-520g-3p; hsa-miR-520h; hsa-miR-6811-3p; hsa-miR-6849-3p
Target genes (miRTarBase)	ZNF554	over-represented	4.52e-6	1.02e-4	1.02e-4	5.53279	18	hsa-miR-302a-3p; hsa-miR-302b-3p; hsa-miR-302c-3p; hsa-miR-302d-3p; hsa-miR-302e; hsa-miR-371b-5p; hsa-miR-372-3p; hsa-miR-372-5p; hsa-miR-373-3p; hsa-miR-373-5p; hsa-miR-520a-3p; hsa-miR-520c-3p; hsa-miR-520d-3p; hsa-miR-520g-3p; hsa-miR-520h; hsa-miR-616-5p; hsa-miR-6513-3p; hsa-miR-8055
Target genes (miRTarBase)	TMPPE	over-represented	5.45e-6	1.20e-4	1.20e-4	5.60109	18	hsa-miR-1468-3p; hsa-miR-193a-3p; hsa-miR-193b-3p; hsa-miR-497-3p; hsa-miR-548ac; hsa-miR-548aj-5p; hsa-miR-548aw; hsa-miR-548bb-3p; hsa-miR-548d-3p; hsa-miR-548f-5p; hsa-miR-548g-5p; hsa-miR-548h-3p; hsa-miR-548u; hsa-miR-548x-5p; hsa-miR-548z; hsa-miR-6849-3p; hsa-miR-7161-5p; hsa-miR-8062
Target genes (miRTarBase)	EMP2	over-represented	6.55e-6	1.40e-4	1.40e-4	5.6694	18	hsa-miR-1250-3p; hsa-miR-1468-3p; hsa-miR-153-5p; hsa-miR-3675-3p; hsa-miR-548ae-3p; hsa-miR-548ah-3p; hsa-miR-548aj-3p; hsa-miR-548aj-5p; hsa-miR-548am-3p; hsa-miR-548aq-3p; hsa-miR-548aw; hsa-miR-548f-5p; hsa-miR-548g-5p; hsa-miR-548j-3p; hsa-miR-548x-3p; hsa-miR-548x-5p; hsa-miR-6771-3p; hsa-miR-6811-3p
Target genes (miRTarBase)	VCAM1	over-represented	6.55e-6	1.40e-4	1.40e-4	5.6694	18	hsa-miR-1277-5p; hsa-miR-136-5p; hsa-miR-155-5p; hsa-miR-181a-5p; hsa-miR-181b-5p; hsa-miR-181c-5p; hsa-miR-181d-5p; hsa-miR-186-5p; hsa-miR-190a-3p; hsa-miR-219b-3p; hsa-miR-23b-3p; hsa-miR-548ae-3p; hsa-miR-548ah-3p; hsa-miR-548aj-3p; hsa-miR-548am-3p; hsa-miR-548aq-3p; hsa-miR-548j-3p; hsa-miR-548x-3p
Target genes (miRTarBase)	RBM41	over-represented	1.11e-5	2.16e-4	2.16e-4	5.87432	18	hsa-miR-26b-5p; hsa-miR-302a-3p; hsa-miR-302b-3p; hsa-miR-302c-3p; hsa-miR-302d-3p; hsa-miR-302e; hsa-miR-372-3p; hsa-miR-373-3p; hsa-miR-412-3p; hsa-miR-4659a-3p; hsa-miR-4659b-3p; hsa-miR-520a-3p; hsa-miR-520c-3p; hsa-miR-520d-3p; hsa-miR-520g-3p; hsa-miR-520h; hsa-miR-592; hsa-miR-597-5p
Target genes (miRTarBase)	BTG1	over-represented	1.56e-5	2.89e-4	2.89e-4	6.01093	18	hsa-let-7f-1-3p; hsa-miR-26b-5p; hsa-miR-302a-3p; hsa-miR-302b-3p; hsa-miR-302c-3p; hsa-miR-302d-3p; hsa-miR-302e; hsa-miR-372-3p; hsa-miR-373-3p; hsa-miR-519a-3p; hsa-miR-519b-3p; hsa-miR-519c-3p; hsa-miR-520a-3p; hsa-miR-520c-3p; hsa-miR-520d-3p; hsa-miR-5683; hsa-miR-643; hsa-miR-6513-3p
Target genes (miRTarBase)	TMTC1	over-represented	1.56e-5	2.89e-4	2.89e-4	6.01093	18	hsa-miR-1468-3p; hsa-miR-193b-3p; hsa-miR-27b-3p; hsa-miR-374a-5p; hsa-miR-374b-5p; hsa-miR-4691-5p; hsa-miR-497-3p; hsa-miR-519a-3p; hsa-miR-519b-3p; hsa-miR-519c-3p; hsa-miR-548aj-5p; hsa-miR-548aw; hsa-miR-548f-5p; hsa-miR-548g-5p; hsa-miR-548x-5p; hsa-miR-6134; hsa-miR-6792-3p; hsa-miR-7849-3p
Target genes (miRTarBase)	C15orf40	over-represented	2.98e-5	4.91e-4	4.91e-4	6.28415	18	hsa-miR-1277-5p; hsa-miR-190a-3p; hsa-miR-302a-3p; hsa-miR-302b-3p; hsa-miR-302c-3p; hsa-miR-302d-3p; hsa-miR-302e; hsa-miR-3163; hsa-miR-372-3p; hsa-miR-373-3p; hsa-miR-4659a-3p; hsa-miR-4659b-3p; hsa-miR-520a-3p; hsa-miR-520c-3p; hsa-miR-520d-3p; hsa-miR-520g-3p; hsa-miR-520h; hsa-miR-7856-5p
Target genes (miRTarBase)	KIF5B	over-represented	2.98e-5	4.91e-4	4.91e-4	6.28415	18	hsa-miR-1-3p; hsa-miR-15b-5p; hsa-miR-16-5p; hsa-miR-186-5p; hsa-miR-30a-5p; hsa-miR-30b-5p; hsa-miR-30c-5p; hsa-miR-30d-5p; hsa-miR-30e-5p; hsa-miR-3617-5p; hsa-miR-3675-3p; hsa-miR-4496; hsa-miR-548u; hsa-miR-5684; hsa-miR-641; hsa-miR-6771-3p; hsa-miR-6849-3p; hsa-miR-7161-5p
Target genes (miRTarBase)	C18orf32	over-represented	3.47e-5	5.50e-4	5.50e-4	6.35246	18	hsa-miR-1277-5p; hsa-miR-186-5p; hsa-miR-190a-3p; hsa-miR-302a-3p; hsa-miR-302b-3p; hsa-miR-302c-3p; hsa-miR-302d-3p; hsa-miR-302e; hsa-miR-3609; hsa-miR-372-3p; hsa-miR-373-3p; hsa-miR-520a-3p; hsa-miR-520c-3p; hsa-miR-520d-3p; hsa-miR-548ah-5p; hsa-miR-6771-3p; hsa-miR-6811-3p; hsa-miR-6849-3p
Target genes (miRTarBase)	GRB2	over-represented	4.69e-5	7.05e-4	7.05e-4	6.48907	18	hsa-miR-124-3p; hsa-miR-15b-5p; hsa-miR-16-5p; hsa-miR-27a-3p; hsa-miR-376c-3p; hsa-miR-378a-3p; hsa-miR-548ac; hsa-miR-548ae-3p; hsa-miR-548ah-3p; hsa-miR-548aj-3p; hsa-miR-548am-3p; hsa-miR-548aq-3p; hsa-miR-548bb-3p; hsa-miR-548d-3p; hsa-miR-548h-3p; hsa-miR-548j-3p; hsa-miR-548x-3p; hsa-miR-548z
Target genes (miRTarBase)	RAB11FIP1	over-represented	4.69e-5	7.05e-4	7.05e-4	6.48907	18	hsa-miR-122-5p; hsa-miR-26b-5p; hsa-miR-29c-3p; hsa-miR-302a-3p; hsa-miR-302b-3p; hsa-miR-302c-3p; hsa-miR-302d-3p; hsa-miR-302e; hsa-miR-3609; hsa-miR-372-3p; hsa-miR-373-3p; hsa-miR-421; hsa-miR-4772-3p; hsa-miR-520a-3p; hsa-miR-520c-3p; hsa-miR-520d-3p; hsa-miR-548ah-5p; hsa-miR-6849-3p
Target genes (miRTarBase)	KLF10	over-represented	5.43e-5	8.07e-4	8.07e-4	6.55738	18	hsa-let-7f-1-3p; hsa-miR-218-5p; hsa-miR-23b-3p; hsa-miR-302c-3p; hsa-miR-30a-5p; hsa-miR-30b-5p; hsa-miR-30c-5p; hsa-miR-30d-5p; hsa-miR-30e-5p; hsa-miR-340-5p; hsa-miR-378a-3p; hsa-miR-519a-3p; hsa-miR-519b-3p; hsa-miR-519c-3p; hsa-miR-520g-3p; hsa-miR-520h; hsa-miR-6849-3p; hsa-miR-7849-3p
Target genes (miRTarBase)	DDI2	over-represented	7.23e-5	0.0010194	0.0010194	6.69399	18	hsa-miR-124-3p; hsa-miR-1277-5p; hsa-miR-190a-3p; hsa-miR-27a-3p; hsa-miR-27b-3p; hsa-miR-302a-3p; hsa-miR-302b-3p; hsa-miR-302c-3p; hsa-miR-302d-3p; hsa-miR-302e; hsa-miR-3159; hsa-miR-372-3p; hsa-miR-373-3p; hsa-miR-520a-3p; hsa-miR-520c-3p; hsa-miR-520d-3p; hsa-miR-520g-3p; hsa-miR-520h
Target genes (miRTarBase)	PIGO	over-represented	9.54e-5	0.0012903	0.0012903	6.8306	18	hsa-miR-122-5p; hsa-miR-27a-3p; hsa-miR-27b-3p; hsa-miR-302a-3p; hsa-miR-302b-3p; hsa-miR-302c-3p; hsa-miR-302d-3p; hsa-miR-302e; hsa-miR-371b-5p; hsa-miR-372-3p; hsa-miR-372-5p; hsa-miR-373-3p; hsa-miR-373-5p; hsa-miR-412-3p; hsa-miR-520a-3p; hsa-miR-520c-3p; hsa-miR-520d-3p; hsa-miR-616-5p
Target genes (miRTarBase)	CREB1	over-represented	1.62e-4	0.001987	0.001987	7.10383	18	hsa-let-7f-1-3p; hsa-miR-122-5p; hsa-miR-1277-5p; hsa-miR-181b-5p; hsa-miR-190a-3p; hsa-miR-27b-3p; hsa-miR-302a-3p; hsa-miR-302b-3p; hsa-miR-302c-3p; hsa-miR-302d-3p; hsa-miR-302e; hsa-miR-372-3p; hsa-miR-373-3p; hsa-miR-520a-3p; hsa-miR-520c-3p; hsa-miR-520d-3p; hsa-miR-520g-3p; hsa-miR-520h
Target genes (miRTarBase)	METTL8	over-represented	1.62e-4	0.001987	0.001987	7.10383	18	hsa-miR-218-5p; hsa-miR-27a-3p; hsa-miR-27b-3p; hsa-miR-302a-3p; hsa-miR-302b-3p; hsa-miR-302c-3p; hsa-miR-302d-3p; hsa-miR-302e; hsa-miR-372-3p; hsa-miR-373-3p; hsa-miR-4782-5p; hsa-miR-520a-3p; hsa-miR-520c-3p; hsa-miR-520d-3p; hsa-miR-520g-3p; hsa-miR-520h; hsa-miR-5706; hsa-miR-590-3p
Target genes (miRTarBase)	VPS53	over-represented	2.36e-4	0.0026961	0.0026961	7.30874	18	hsa-miR-1-3p; hsa-miR-122-5p; hsa-miR-215-3p; hsa-miR-218-5p; hsa-miR-302a-3p; hsa-miR-302b-3p; hsa-miR-302c-3p; hsa-miR-302d-3p; hsa-miR-302e; hsa-miR-372-3p; hsa-miR-373-3p; hsa-miR-4534; hsa-miR-520a-3p; hsa-miR-520c-3p; hsa-miR-520d-3p; hsa-miR-520g-3p; hsa-miR-520h; hsa-miR-6849-3p
Target genes (miRTarBase)	RANGAP1	over-represented	2.66e-4	0.0029769	0.0029769	7.37705	18	hsa-miR-1250-3p; hsa-miR-153-5p; hsa-miR-16-5p; hsa-miR-302a-3p; hsa-miR-302b-3p; hsa-miR-302c-3p; hsa-miR-302d-3p; hsa-miR-302e; hsa-miR-31-5p; hsa-miR-3159; hsa-miR-372-3p; hsa-miR-373-3p; hsa-miR-520a-3p; hsa-miR-520c-3p; hsa-miR-520d-3p; hsa-miR-520g-3p; hsa-miR-520h; hsa-miR-8055
Target genes (miRTarBase)	TGFBR2	over-represented	3.00e-4	0.0031772	0.0031772	7.44536	18	hsa-miR-142-5p; hsa-miR-181c-5p; hsa-miR-302b-3p; hsa-miR-302d-3p; hsa-miR-3609; hsa-miR-372-3p; hsa-miR-373-3p; hsa-miR-519a-3p; hsa-miR-519b-3p; hsa-miR-519c-3p; hsa-miR-520a-3p; hsa-miR-548ah-5p; hsa-miR-548u; hsa-miR-5590-3p; hsa-miR-574-5p; hsa-miR-595; hsa-miR-7161-5p; hsa-miR-7849-3p
Target genes (miRTarBase)	TMEM127	over-represented	3.37e-4	0.0034436	0.0034436	7.51366	18	hsa-miR-302a-3p; hsa-miR-302b-3p; hsa-miR-302c-3p; hsa-miR-302d-3p; hsa-miR-302e; hsa-miR-3609; hsa-miR-372-3p; hsa-miR-373-3p; hsa-miR-519a-3p; hsa-miR-519b-3p; hsa-miR-519c-3p; hsa-miR-520a-3p; hsa-miR-520c-3p; hsa-miR-520d-3p; hsa-miR-520g-3p; hsa-miR-520h; hsa-miR-548ah-5p; hsa-miR-6849-3p
Target genes (miRTarBase)	ZNF805	over-represented	5.31e-4	0.0050645	0.0050645	7.78689	18	hsa-miR-142-5p; hsa-miR-186-5p; hsa-miR-302a-3p; hsa-miR-302b-3p; hsa-miR-302c-3p; hsa-miR-302d-3p; hsa-miR-302e; hsa-miR-31-5p; hsa-miR-3123; hsa-miR-3609; hsa-miR-372-3p; hsa-miR-373-3p; hsa-miR-520a-3p; hsa-miR-520c-3p; hsa-miR-520d-3p; hsa-miR-548ah-5p; hsa-miR-5590-3p; hsa-miR-577
Target genes (miRTarBase)	WASL	over-represented	5.92e-4	0.0055396	0.0055396	7.85519	18	hsa-miR-1277-5p; hsa-miR-1468-3p; hsa-miR-190a-3p; hsa-miR-27a-3p; hsa-miR-27b-3p; hsa-miR-302c-5p; hsa-miR-519a-3p; hsa-miR-519b-3p; hsa-miR-519c-3p; hsa-miR-520g-3p; hsa-miR-520h; hsa-miR-548aj-5p; hsa-miR-548aw; hsa-miR-548f-5p; hsa-miR-548g-5p; hsa-miR-548x-5p; hsa-miR-5683; hsa-miR-590-3p
Target genes (miRTarBase)	HNRNPU	over-represented	9.02e-4	0.0078278	0.0078278	8.12842	18	hsa-let-7f-1-3p; hsa-miR-1-3p; hsa-miR-1270; hsa-miR-186-5p; hsa-miR-190a-3p; hsa-miR-26a-5p; hsa-miR-27b-3p; hsa-miR-30c-5p; hsa-miR-3163; hsa-miR-548ae-3p; hsa-miR-548aj-3p; hsa-miR-548aq-3p; hsa-miR-548x-3p; hsa-miR-5683; hsa-miR-577; hsa-miR-584-3p; hsa-miR-620; hsa-miR-655-5p
Target genes (miRTarBase)	TMOD3	over-represented	9.02e-4	0.0078278	0.0078278	8.12842	18	hsa-miR-1-3p; hsa-miR-155-5p; hsa-miR-302a-3p; hsa-miR-302b-3p; hsa-miR-302c-3p; hsa-miR-302d-3p; hsa-miR-302e; hsa-miR-3159; hsa-miR-372-3p; hsa-miR-373-3p; hsa-miR-4534; hsa-miR-5192; hsa-miR-520a-3p; hsa-miR-520c-3p; hsa-miR-520d-3p; hsa-miR-520g-3p; hsa-miR-520h; hsa-miR-5683
Target genes (miRTarBase)	MKRN3	over-represented	3.41e-17	4.02e-14	4.02e-14	1.43443	17	hsa-miR-30a-5p; hsa-miR-30b-5p; hsa-miR-30c-5p; hsa-miR-30d-5p; hsa-miR-30e-5p; hsa-miR-548ac; hsa-miR-548ae-3p; hsa-miR-548ah-3p; hsa-miR-548aj-3p; hsa-miR-548am-3p; hsa-miR-548aq-3p; hsa-miR-548bb-3p; hsa-miR-548d-3p; hsa-miR-548h-3p; hsa-miR-548j-3p; hsa-miR-548x-3p; hsa-miR-548z
Target genes (miRTarBase)	HIVEP2	over-represented	4.83e-15	2.85e-12	2.85e-12	1.70765	17	hsa-miR-136-5p; hsa-miR-155-5p; hsa-miR-302a-3p; hsa-miR-302b-3p; hsa-miR-302c-3p; hsa-miR-302d-3p; hsa-miR-302e; hsa-miR-372-3p; hsa-miR-373-3p; hsa-miR-519a-3p; hsa-miR-519b-3p; hsa-miR-519c-3p; hsa-miR-520a-3p; hsa-miR-520c-3p; hsa-miR-520d-3p; hsa-miR-5684; hsa-miR-5700
Target genes (miRTarBase)	LPCAT1	over-represented	1.82e-13	5.86e-11	5.86e-11	1.98087	17	hsa-miR-181a-5p; hsa-miR-181b-5p; hsa-miR-181c-5p; hsa-miR-181d-5p; hsa-miR-186-5p; hsa-miR-193a-3p; hsa-miR-193b-3p; hsa-miR-26b-5p; hsa-miR-27a-3p; hsa-miR-27b-3p; hsa-miR-30a-5p; hsa-miR-30b-5p; hsa-miR-30c-5p; hsa-miR-30d-5p; hsa-miR-30e-5p; hsa-miR-340-5p; hsa-miR-4504
Target genes (miRTarBase)	KIAA1324	over-represented	1.65e-12	3.66e-10	3.66e-10	2.18579	17	hsa-miR-26b-5p; hsa-miR-3675-3p; hsa-miR-548ac; hsa-miR-548ae-3p; hsa-miR-548ah-3p; hsa-miR-548aj-3p; hsa-miR-548am-3p; hsa-miR-548aq-3p; hsa-miR-548bb-3p; hsa-miR-548d-3p; hsa-miR-548h-3p; hsa-miR-548j-3p; hsa-miR-548x-3p; hsa-miR-548z; hsa-miR-6771-3p; hsa-miR-6800-5p; hsa-miR-6849-3p
Target genes (miRTarBase)	RNF2	over-represented	1.11e-11	1.76e-9	1.76e-9	2.39071	17	hsa-miR-155-5p; hsa-miR-181a-5p; hsa-miR-181b-5p; hsa-miR-186-5p; hsa-miR-26b-5p; hsa-miR-548ac; hsa-miR-548ae-3p; hsa-miR-548ah-3p; hsa-miR-548aj-3p; hsa-miR-548am-3p; hsa-miR-548aq-3p; hsa-miR-548bb-3p; hsa-miR-548d-3p; hsa-miR-548h-3p; hsa-miR-548j-3p; hsa-miR-548x-3p; hsa-miR-548z
Target genes (miRTarBase)	ZNF174	over-represented	1.11e-11	1.76e-9	1.76e-9	2.39071	17	hsa-miR-302a-3p; hsa-miR-302b-3p; hsa-miR-302c-3p; hsa-miR-302d-3p; hsa-miR-302e; hsa-miR-3159; hsa-miR-371b-5p; hsa-miR-372-3p; hsa-miR-372-5p; hsa-miR-373-3p; hsa-miR-373-5p; hsa-miR-520a-3p; hsa-miR-520c-3p; hsa-miR-520d-3p; hsa-miR-520g-3p; hsa-miR-520h; hsa-miR-616-5p
Target genes (miRTarBase)	NR1D2	over-represented	4.06e-10	4.04e-8	4.04e-8	2.86885	17	hsa-miR-132-3p; hsa-miR-27a-3p; hsa-miR-27b-3p; hsa-miR-302a-3p; hsa-miR-302b-3p; hsa-miR-302c-3p; hsa-miR-302d-3p; hsa-miR-302e; hsa-miR-372-3p; hsa-miR-373-3p; hsa-miR-412-3p; hsa-miR-519a-3p; hsa-miR-519b-3p; hsa-miR-519c-3p; hsa-miR-520a-3p; hsa-miR-520c-3p; hsa-miR-520d-3p
Target genes (miRTarBase)	KCNK10	over-represented	6.32e-10	5.74e-8	5.74e-8	2.93716	17	hsa-miR-3609; hsa-miR-520g-3p; hsa-miR-520h; hsa-miR-548ac; hsa-miR-548ae-3p; hsa-miR-548ah-3p; hsa-miR-548ah-5p; hsa-miR-548aj-3p; hsa-miR-548am-3p; hsa-miR-548aq-3p; hsa-miR-548bb-3p; hsa-miR-548d-3p; hsa-miR-548h-3p; hsa-miR-548j-3p; hsa-miR-548x-3p; hsa-miR-548z; hsa-miR-574-5p
Target genes (miRTarBase)	SUGP1	over-represented	6.32e-10	5.74e-8	5.74e-8	2.93716	17	hsa-miR-1-3p; hsa-miR-302a-3p; hsa-miR-302b-3p; hsa-miR-302c-3p; hsa-miR-302d-3p; hsa-miR-302e; hsa-miR-371b-5p; hsa-miR-372-3p; hsa-miR-372-5p; hsa-miR-373-3p; hsa-miR-373-5p; hsa-miR-520a-3p; hsa-miR-520c-3p; hsa-miR-520d-3p; hsa-miR-520g-3p; hsa-miR-520h; hsa-miR-616-5p
Target genes (miRTarBase)	TMLHE	over-represented	6.32e-10	5.74e-8	5.74e-8	2.93716	17	hsa-miR-3163; hsa-miR-340-5p; hsa-miR-4659a-3p; hsa-miR-4659b-3p; hsa-miR-4742-3p; hsa-miR-548ac; hsa-miR-548ae-3p; hsa-miR-548ah-3p; hsa-miR-548aj-3p; hsa-miR-548am-3p; hsa-miR-548aq-3p; hsa-miR-548bb-3p; hsa-miR-548d-3p; hsa-miR-548h-3p; hsa-miR-548j-3p; hsa-miR-548x-3p; hsa-miR-548z
Target genes (miRTarBase)	U2SURP	over-represented	6.32e-10	5.74e-8	5.74e-8	2.93716	17	hsa-miR-142-5p; hsa-miR-15b-5p; hsa-miR-16-5p; hsa-miR-29c-3p; hsa-miR-340-5p; hsa-miR-3609; hsa-miR-4709-5p; hsa-miR-519a-3p; hsa-miR-519b-3p; hsa-miR-519c-3p; hsa-miR-548ac; hsa-miR-548ah-5p; hsa-miR-548bb-3p; hsa-miR-548d-3p; hsa-miR-548h-3p; hsa-miR-548z; hsa-miR-5590-3p
Target genes (miRTarBase)	PRKACB	over-represented	1.47e-9	1.22e-7	1.22e-7	3.07377	17	hsa-miR-1468-3p; hsa-miR-23b-3p; hsa-miR-302a-3p; hsa-miR-302b-3p; hsa-miR-302c-3p; hsa-miR-302d-3p; hsa-miR-302e; hsa-miR-372-3p; hsa-miR-373-3p; hsa-miR-520a-3p; hsa-miR-520c-3p; hsa-miR-520d-3p; hsa-miR-548aj-5p; hsa-miR-548aw; hsa-miR-548f-5p; hsa-miR-548g-5p; hsa-miR-548x-5p
Target genes (miRTarBase)	DNAJB14	over-represented	4.70e-9	3.27e-7	3.27e-7	3.27869	17	hsa-miR-1277-5p; hsa-miR-190a-3p; hsa-miR-302a-3p; hsa-miR-302b-3p; hsa-miR-302c-3p; hsa-miR-302d-3p; hsa-miR-302e; hsa-miR-30c-5p; hsa-miR-372-3p; hsa-miR-373-3p; hsa-miR-376c-3p; hsa-miR-519a-3p; hsa-miR-519b-3p; hsa-miR-519c-3p; hsa-miR-520a-3p; hsa-miR-520c-3p; hsa-miR-520d-3p
Target genes (miRTarBase)	THEM4	over-represented	6.78e-9	4.31e-7	4.31e-7	3.34699	17	hsa-miR-16-5p; hsa-miR-302a-3p; hsa-miR-302b-3p; hsa-miR-302c-3p; hsa-miR-302d-3p; hsa-miR-302e; hsa-miR-30a-5p; hsa-miR-3609; hsa-miR-372-3p; hsa-miR-373-3p; hsa-miR-4691-5p; hsa-miR-4772-3p; hsa-miR-520a-3p; hsa-miR-520c-3p; hsa-miR-520d-3p; hsa-miR-548ah-5p; hsa-miR-6792-3p
Target genes (miRTarBase)	SLAIN2	over-represented	9.67e-9	5.90e-7	5.90e-7	3.4153	17	hsa-miR-1226-3p; hsa-miR-153-3p; hsa-miR-190a-3p; hsa-miR-218-5p; hsa-miR-302a-3p; hsa-miR-302b-3p; hsa-miR-302c-3p; hsa-miR-302d-3p; hsa-miR-302e; hsa-miR-372-3p; hsa-miR-373-3p; hsa-miR-519a-3p; hsa-miR-519b-3p; hsa-miR-519c-3p; hsa-miR-520a-3p; hsa-miR-520c-3p; hsa-miR-520d-3p
Target genes (miRTarBase)	ZBED1	over-represented	1.36e-8	7.88e-7	7.88e-7	3.48361	17	hsa-miR-26b-5p; hsa-miR-302a-3p; hsa-miR-302b-3p; hsa-miR-302c-3p; hsa-miR-302d-3p; hsa-miR-302e; hsa-miR-371b-5p; hsa-miR-372-3p; hsa-miR-372-5p; hsa-miR-373-3p; hsa-miR-373-5p; hsa-miR-520a-3p; hsa-miR-520c-3p; hsa-miR-520d-3p; hsa-miR-520g-3p; hsa-miR-520h; hsa-miR-616-5p
Target genes (miRTarBase)	SH3BP5	over-represented	2.64e-8	1.40e-6	1.40e-6	3.62022	17	hsa-miR-1226-3p; hsa-miR-193b-3p; hsa-miR-302a-3p; hsa-miR-302b-3p; hsa-miR-302c-3p; hsa-miR-302d-3p; hsa-miR-302e; hsa-miR-340-5p; hsa-miR-372-3p; hsa-miR-373-3p; hsa-miR-4463; hsa-miR-520a-3p; hsa-miR-520c-3p; hsa-miR-520d-3p; hsa-miR-520g-3p; hsa-miR-520h; hsa-miR-6849-3p
Target genes (miRTarBase)	G2E3	over-represented	3.63e-8	1.81e-6	1.81e-6	3.68852	17	hsa-miR-186-5p; hsa-miR-3609; hsa-miR-520g-3p; hsa-miR-520h; hsa-miR-548ac; hsa-miR-548ae-3p; hsa-miR-548ah-3p; hsa-miR-548ah-5p; hsa-miR-548aj-3p; hsa-miR-548am-3p; hsa-miR-548aq-3p; hsa-miR-548bb-3p; hsa-miR-548d-3p; hsa-miR-548h-3p; hsa-miR-548j-3p; hsa-miR-548x-3p; hsa-miR-548z
Target genes (miRTarBase)	SOAT1	over-represented	4.94e-8	2.28e-6	2.28e-6	3.75683	17	hsa-miR-186-5p; hsa-miR-193b-3p; hsa-miR-3675-3p; hsa-miR-548ac; hsa-miR-548ae-3p; hsa-miR-548ah-3p; hsa-miR-548aj-3p; hsa-miR-548am-3p; hsa-miR-548aq-3p; hsa-miR-548bb-3p; hsa-miR-548d-3p; hsa-miR-548h-3p; hsa-miR-548j-3p; hsa-miR-548x-3p; hsa-miR-548z; hsa-miR-5690; hsa-miR-6771-3p
Target genes (miRTarBase)	PTBP3	over-represented	8.96e-8	3.73e-6	3.73e-6	3.89344	17	hsa-miR-124-3p; hsa-miR-181a-5p; hsa-miR-181b-5p; hsa-miR-181c-5p; hsa-miR-181d-5p; hsa-miR-30c-5p; hsa-miR-371b-5p; hsa-miR-373-5p; hsa-miR-4496; hsa-miR-548ae-3p; hsa-miR-548ah-3p; hsa-miR-548aj-3p; hsa-miR-548am-3p; hsa-miR-548aq-3p; hsa-miR-548j-3p; hsa-miR-548x-3p; hsa-miR-616-5p
Target genes (miRTarBase)	POGK	over-represented	1.19e-7	4.69e-6	4.69e-6	3.96175	17	hsa-miR-1-3p; hsa-miR-218-5p; hsa-miR-5192; hsa-miR-548ac; hsa-miR-548ae-3p; hsa-miR-548ah-3p; hsa-miR-548aj-3p; hsa-miR-548am-3p; hsa-miR-548aq-3p; hsa-miR-548bb-3p; hsa-miR-548d-3p; hsa-miR-548h-3p; hsa-miR-548j-3p; hsa-miR-548x-3p; hsa-miR-548z; hsa-miR-577; hsa-miR-92a-1-5p
Target genes (miRTarBase)	CLCN3	over-represented	1.58e-7	5.98e-6	5.98e-6	4.03005	17	hsa-miR-1-3p; hsa-miR-302a-3p; hsa-miR-302b-3p; hsa-miR-302c-3p; hsa-miR-302d-3p; hsa-miR-302e; hsa-miR-372-3p; hsa-miR-373-3p; hsa-miR-4782-5p; hsa-miR-519a-3p; hsa-miR-519b-3p; hsa-miR-519c-3p; hsa-miR-520a-3p; hsa-miR-520c-3p; hsa-miR-520d-3p; hsa-miR-548an; hsa-miR-5706
Target genes (miRTarBase)	RRAGC	over-represented	1.58e-7	5.98e-6	5.98e-6	4.03005	17	hsa-miR-1250-3p; hsa-miR-190a-3p; hsa-miR-223-5p; hsa-miR-26b-5p; hsa-miR-3163; hsa-miR-371b-5p; hsa-miR-372-5p; hsa-miR-373-5p; hsa-miR-4659a-3p; hsa-miR-4659b-3p; hsa-miR-548ac; hsa-miR-548bb-3p; hsa-miR-548d-3p; hsa-miR-548h-3p; hsa-miR-548z; hsa-miR-616-5p; hsa-miR-676-5p
Target genes (miRTarBase)	HIST1H2BG	over-represented	3.50e-7	1.23e-5	1.23e-5	4.23497	17	hsa-miR-302a-3p; hsa-miR-302b-3p; hsa-miR-302c-3p; hsa-miR-302d-3p; hsa-miR-302e; hsa-miR-3159; hsa-miR-372-3p; hsa-miR-373-3p; hsa-miR-4658; hsa-miR-4708-5p; hsa-miR-520a-3p; hsa-miR-520c-3p; hsa-miR-520d-3p; hsa-miR-520g-3p; hsa-miR-520h; hsa-miR-590-3p; hsa-miR-6790-5p
Target genes (miRTarBase)	GPR157	over-represented	4.51e-7	1.50e-5	1.50e-5	4.30328	17	hsa-miR-16-5p; hsa-miR-218-5p; hsa-miR-302a-3p; hsa-miR-302b-3p; hsa-miR-302c-3p; hsa-miR-302d-3p; hsa-miR-302e; hsa-miR-372-3p; hsa-miR-373-3p; hsa-miR-519a-3p; hsa-miR-519b-3p; hsa-miR-519c-3p; hsa-miR-520a-3p; hsa-miR-520c-3p; hsa-miR-520d-3p; hsa-miR-520g-3p; hsa-miR-520h
Target genes (miRTarBase)	CUL3	over-represented	5.78e-7	1.81e-5	1.81e-5	4.37158	17	hsa-miR-15b-5p; hsa-miR-16-5p; hsa-miR-218-5p; hsa-miR-302a-3p; hsa-miR-302b-3p; hsa-miR-302c-3p; hsa-miR-302d-3p; hsa-miR-302e; hsa-miR-372-3p; hsa-miR-373-3p; hsa-miR-4668-3p; hsa-miR-519a-3p; hsa-miR-519b-3p; hsa-miR-519c-3p; hsa-miR-520a-3p; hsa-miR-520c-3p; hsa-miR-520d-3p
Target genes (miRTarBase)	HOXB3	over-represented	5.78e-7	1.81e-5	1.81e-5	4.37158	17	hsa-miR-124-3p; hsa-miR-218-5p; hsa-miR-27a-3p; hsa-miR-27b-3p; hsa-miR-302a-3p; hsa-miR-302b-3p; hsa-miR-302c-3p; hsa-miR-302d-3p; hsa-miR-302e; hsa-miR-372-3p; hsa-miR-373-3p; hsa-miR-519a-3p; hsa-miR-519b-3p; hsa-miR-519c-3p; hsa-miR-520a-3p; hsa-miR-520c-3p; hsa-miR-520d-3p
Target genes (miRTarBase)	ICMT	over-represented	5.78e-7	1.81e-5	1.81e-5	4.37158	17	hsa-miR-124-3p; hsa-miR-218-5p; hsa-miR-26b-5p; hsa-miR-302a-3p; hsa-miR-302b-3p; hsa-miR-302c-3p; hsa-miR-302d-3p; hsa-miR-302e; hsa-miR-3650; hsa-miR-372-3p; hsa-miR-373-3p; hsa-miR-519a-3p; hsa-miR-519b-3p; hsa-miR-519c-3p; hsa-miR-520a-3p; hsa-miR-520c-3p; hsa-miR-520d-3p
Target genes (miRTarBase)	DEGS1	over-represented	7.37e-7	2.24e-5	2.24e-5	4.43989	17	hsa-miR-142-5p; hsa-miR-155-5p; hsa-miR-190a-3p; hsa-miR-302a-3p; hsa-miR-302b-3p; hsa-miR-302c-3p; hsa-miR-302d-3p; hsa-miR-302e; hsa-miR-340-5p; hsa-miR-372-3p; hsa-miR-373-3p; hsa-miR-520a-3p; hsa-miR-520c-3p; hsa-miR-520d-3p; hsa-miR-520g-3p; hsa-miR-520h; hsa-miR-5590-3p
Target genes (miRTarBase)	CLIP4	over-represented	1.18e-6	3.36e-5	3.36e-5	4.5765	17	hsa-miR-15b-5p; hsa-miR-16-5p; hsa-miR-21-3p; hsa-miR-302a-3p; hsa-miR-302b-3p; hsa-miR-302c-3p; hsa-miR-302d-3p; hsa-miR-302e; hsa-miR-372-3p; hsa-miR-373-3p; hsa-miR-519a-3p; hsa-miR-519b-3p; hsa-miR-519c-3p; hsa-miR-520a-3p; hsa-miR-520c-3p; hsa-miR-520d-3p; hsa-miR-577
Target genes (miRTarBase)	MASTL	over-represented	1.18e-6	3.36e-5	3.36e-5	4.5765	17	hsa-miR-122-5p; hsa-miR-1277-5p; hsa-miR-155-5p; hsa-miR-190a-3p; hsa-miR-215-3p; hsa-miR-302a-3p; hsa-miR-302b-3p; hsa-miR-302c-3p; hsa-miR-302d-3p; hsa-miR-302e; hsa-miR-372-3p; hsa-miR-373-3p; hsa-miR-520a-3p; hsa-miR-520c-3p; hsa-miR-520d-3p; hsa-miR-520g-3p; hsa-miR-520h
Target genes (miRTarBase)	TNFSF15	over-represented	1.18e-6	3.36e-5	3.36e-5	4.5765	17	hsa-miR-26b-5p; hsa-miR-4691-5p; hsa-miR-4778-3p; hsa-miR-548ac; hsa-miR-548ae-3p; hsa-miR-548ah-3p; hsa-miR-548aj-3p; hsa-miR-548am-3p; hsa-miR-548aq-3p; hsa-miR-548bb-3p; hsa-miR-548d-3p; hsa-miR-548h-3p; hsa-miR-548j-3p; hsa-miR-548x-3p; hsa-miR-548z; hsa-miR-6792-3p; hsa-miR-8063
Target genes (miRTarBase)	GXYLT1	over-represented	1.48e-6	4.01e-5	4.01e-5	4.64481	17	hsa-miR-124-3p; hsa-miR-142-5p; hsa-miR-193a-3p; hsa-miR-193b-3p; hsa-miR-30a-5p; hsa-miR-30b-5p; hsa-miR-30c-5p; hsa-miR-30d-5p; hsa-miR-30e-5p; hsa-miR-340-5p; hsa-miR-3617-5p; hsa-miR-3675-3p; hsa-miR-499a-5p; hsa-miR-548an; hsa-miR-5590-3p; hsa-miR-641; hsa-miR-7856-5p
Target genes (miRTarBase)	LRPAP1	over-represented	2.29e-6	5.83e-5	5.83e-5	4.78142	17	hsa-miR-142-5p; hsa-miR-26b-5p; hsa-miR-3609; hsa-miR-3659; hsa-miR-371b-5p; hsa-miR-372-5p; hsa-miR-373-5p; hsa-miR-4658; hsa-miR-4668-3p; hsa-miR-519a-3p; hsa-miR-519b-3p; hsa-miR-519c-3p; hsa-miR-548ah-5p; hsa-miR-5590-3p; hsa-miR-574-5p; hsa-miR-616-5p; hsa-miR-6790-5p
Target genes (miRTarBase)	HYPK	over-represented	3.49e-6	8.20e-5	8.20e-5	4.91803	17	hsa-miR-302a-3p; hsa-miR-302b-3p; hsa-miR-302c-3p; hsa-miR-302d-3p; hsa-miR-302e; hsa-miR-372-3p; hsa-miR-373-3p; hsa-miR-4534; hsa-miR-4708-5p; hsa-miR-4772-3p; hsa-miR-520a-3p; hsa-miR-520c-3p; hsa-miR-520d-3p; hsa-miR-520g-3p; hsa-miR-520h; hsa-miR-590-3p; hsa-miR-8055
Target genes (miRTarBase)	AGMAT	over-represented	4.28e-6	9.71e-5	9.71e-5	4.98634	17	hsa-miR-1-3p; hsa-miR-26b-5p; hsa-miR-302a-3p; hsa-miR-302b-3p; hsa-miR-302c-3p; hsa-miR-302d-3p; hsa-miR-302e; hsa-miR-372-3p; hsa-miR-373-3p; hsa-miR-4504; hsa-miR-520a-3p; hsa-miR-520c-3p; hsa-miR-520d-3p; hsa-miR-520g-3p; hsa-miR-520h; hsa-miR-6513-3p; hsa-miR-6849-3p
Target genes (miRTarBase)	STX16	over-represented	4.28e-6	9.71e-5	9.71e-5	4.98634	17	hsa-miR-1468-3p; hsa-miR-193b-3p; hsa-miR-30a-5p; hsa-miR-30b-5p; hsa-miR-30c-5p; hsa-miR-30d-5p; hsa-miR-30e-5p; hsa-miR-374a-5p; hsa-miR-374b-5p; hsa-miR-548aj-5p; hsa-miR-548aw; hsa-miR-548f-5p; hsa-miR-548g-5p; hsa-miR-548x-5p; hsa-miR-590-3p; hsa-miR-659-3p; hsa-miR-6811-3p
Target genes (miRTarBase)	ASH1L	over-represented	7.72e-6	1.59e-4	1.59e-4	5.19126	17	hsa-miR-1277-5p; hsa-miR-15b-5p; hsa-miR-16-5p; hsa-miR-190a-3p; hsa-miR-193b-3p; hsa-miR-223-5p; hsa-miR-3650; hsa-miR-514a-3p; hsa-miR-514b-3p; hsa-miR-548ae-3p; hsa-miR-548ah-3p; hsa-miR-548aj-3p; hsa-miR-548am-3p; hsa-miR-548aq-3p; hsa-miR-548j-3p; hsa-miR-548x-3p; hsa-miR-574-5p
Target genes (miRTarBase)	KRAS	over-represented	7.72e-6	1.59e-4	1.59e-4	5.19126	17	hsa-miR-1-3p; hsa-miR-155-5p; hsa-miR-16-5p; hsa-miR-181a-5p; hsa-miR-181c-5p; hsa-miR-193a-3p; hsa-miR-193b-3p; hsa-miR-27a-3p; hsa-miR-340-5p; hsa-miR-543; hsa-miR-548ae-3p; hsa-miR-548ah-3p; hsa-miR-548aj-3p; hsa-miR-548am-3p; hsa-miR-548aq-3p; hsa-miR-548j-3p; hsa-miR-548x-3p
Target genes (miRTarBase)	SLC6A4	over-represented	7.72e-6	1.59e-4	1.59e-4	5.19126	17	hsa-miR-142-5p; hsa-miR-16-5p; hsa-miR-302a-3p; hsa-miR-302b-3p; hsa-miR-302c-3p; hsa-miR-302d-3p; hsa-miR-302e; hsa-miR-372-3p; hsa-miR-373-3p; hsa-miR-4691-5p; hsa-miR-520a-3p; hsa-miR-520c-3p; hsa-miR-520d-3p; hsa-miR-520g-3p; hsa-miR-520h; hsa-miR-5590-3p; hsa-miR-6792-3p
Target genes (miRTarBase)	TFAP4	over-represented	7.72e-6	1.59e-4	1.59e-4	5.19126	17	hsa-miR-124-3p; hsa-miR-16-5p; hsa-miR-302a-3p; hsa-miR-302b-3p; hsa-miR-302c-3p; hsa-miR-302d-3p; hsa-miR-302e; hsa-miR-372-3p; hsa-miR-373-3p; hsa-miR-5192; hsa-miR-519a-3p; hsa-miR-519b-3p; hsa-miR-519c-3p; hsa-miR-520a-3p; hsa-miR-520c-3p; hsa-miR-520d-3p; hsa-miR-6134
Target genes (miRTarBase)	PPTC7	over-represented	1.91e-5	3.46e-4	3.46e-4	5.53279	17	hsa-miR-1468-3p; hsa-miR-15b-5p; hsa-miR-26b-5p; hsa-miR-30a-5p; hsa-miR-30b-5p; hsa-miR-30c-5p; hsa-miR-30d-5p; hsa-miR-30e-5p; hsa-miR-421; hsa-miR-4496; hsa-miR-4709-5p; hsa-miR-548aj-5p; hsa-miR-548aw; hsa-miR-548f-5p; hsa-miR-548g-5p; hsa-miR-548x-5p; hsa-miR-6811-3p
Target genes (miRTarBase)	SH3GLB1	over-represented	2.27e-5	3.98e-4	3.98e-4	5.60109	17	hsa-miR-21-3p; hsa-miR-29c-3p; hsa-miR-302a-3p; hsa-miR-302b-3p; hsa-miR-302c-3p; hsa-miR-302c-5p; hsa-miR-302d-3p; hsa-miR-302e; hsa-miR-3609; hsa-miR-372-3p; hsa-miR-373-3p; hsa-miR-4659a-3p; hsa-miR-4659b-3p; hsa-miR-520a-3p; hsa-miR-520c-3p; hsa-miR-520d-3p; hsa-miR-548ah-5p
Target genes (miRTarBase)	ABHD18	over-represented	2.69e-5	4.54e-4	4.54e-4	5.6694	17	hsa-miR-1277-5p; hsa-miR-190a-3p; hsa-miR-223-5p; hsa-miR-302a-3p; hsa-miR-302b-3p; hsa-miR-302c-3p; hsa-miR-302d-3p; hsa-miR-302e; hsa-miR-372-3p; hsa-miR-373-3p; hsa-miR-374a-5p; hsa-miR-374b-5p; hsa-miR-520a-3p; hsa-miR-520c-3p; hsa-miR-520d-3p; hsa-miR-520g-3p; hsa-miR-520h
Target genes (miRTarBase)	YES1	over-represented	2.69e-5	4.54e-4	4.54e-4	5.6694	17	hsa-miR-186-5p; hsa-miR-4659a-3p; hsa-miR-4659b-3p; hsa-miR-4778-3p; hsa-miR-519a-3p; hsa-miR-548ac; hsa-miR-548ae-3p; hsa-miR-548ah-3p; hsa-miR-548aj-3p; hsa-miR-548am-3p; hsa-miR-548aq-3p; hsa-miR-548bb-3p; hsa-miR-548d-3p; hsa-miR-548h-3p; hsa-miR-548j-3p; hsa-miR-548x-3p; hsa-miR-548z
Target genes (miRTarBase)	SBF1	over-represented	3.17e-5	5.15e-4	5.15e-4	5.7377	17	hsa-miR-16-5p; hsa-miR-23b-3p; hsa-miR-302a-3p; hsa-miR-302b-3p; hsa-miR-302c-3p; hsa-miR-302d-3p; hsa-miR-302e; hsa-miR-30a-5p; hsa-miR-30b-5p; hsa-miR-30c-5p; hsa-miR-30d-5p; hsa-miR-30e-5p; hsa-miR-372-3p; hsa-miR-373-3p; hsa-miR-520a-3p; hsa-miR-520c-3p; hsa-miR-520d-3p
Target genes (miRTarBase)	F2RL1	over-represented	3.73e-5	5.85e-4	5.85e-4	5.80601	17	hsa-miR-1-3p; hsa-miR-122-5p; hsa-miR-1277-5p; hsa-miR-190a-3p; hsa-miR-223-5p; hsa-miR-302a-3p; hsa-miR-302b-3p; hsa-miR-302c-3p; hsa-miR-302d-3p; hsa-miR-302e; hsa-miR-372-3p; hsa-miR-373-3p; hsa-miR-520a-3p; hsa-miR-520c-3p; hsa-miR-520d-3p; hsa-miR-520g-3p; hsa-miR-520h
Target genes (miRTarBase)	INTU	over-represented	4.37e-5	6.65e-4	6.65e-4	5.87432	17	hsa-miR-186-5p; hsa-miR-190a-3p; hsa-miR-31-5p; hsa-miR-421; hsa-miR-4463; hsa-miR-520g-3p; hsa-miR-520h; hsa-miR-548ae-3p; hsa-miR-548ah-3p; hsa-miR-548aj-3p; hsa-miR-548am-3p; hsa-miR-548aq-3p; hsa-miR-548j-3p; hsa-miR-548x-3p; hsa-miR-590-3p; hsa-miR-676-5p; hsa-miR-8062
Target genes (miRTarBase)	CALM1	over-represented	6.93e-5	9.84e-4	9.84e-4	6.07923	17	hsa-miR-1-3p; hsa-miR-1250-3p; hsa-miR-142-5p; hsa-miR-1468-3p; hsa-miR-21-3p; hsa-miR-3123; hsa-miR-3163; hsa-miR-340-5p; hsa-miR-4659a-3p; hsa-miR-4659b-3p; hsa-miR-548aj-5p; hsa-miR-548aw; hsa-miR-548f-5p; hsa-miR-548g-5p; hsa-miR-548x-5p; hsa-miR-5590-3p; hsa-miR-595
Target genes (miRTarBase)	RPL14	over-represented	6.93e-5	9.84e-4	9.84e-4	6.07923	17	hsa-miR-15b-5p; hsa-miR-16-5p; hsa-miR-181a-5p; hsa-miR-186-5p; hsa-miR-302a-3p; hsa-miR-302b-3p; hsa-miR-302c-3p; hsa-miR-302d-3p; hsa-miR-302e; hsa-miR-372-3p; hsa-miR-373-3p; hsa-miR-520a-3p; hsa-miR-520c-3p; hsa-miR-520d-3p; hsa-miR-520g-3p; hsa-miR-520h; hsa-miR-548an
Target genes (miRTarBase)	HNRNPF	over-represented	8.04e-5	0.0011151	0.0011151	6.14754	17	hsa-miR-1468-3p; hsa-miR-16-5p; hsa-miR-27a-3p; hsa-miR-27b-3p; hsa-miR-371b-5p; hsa-miR-372-5p; hsa-miR-373-5p; hsa-miR-548aj-5p; hsa-miR-548aw; hsa-miR-548f-5p; hsa-miR-548g-5p; hsa-miR-548x-5p; hsa-miR-590-3p; hsa-miR-592; hsa-miR-616-5p; hsa-miR-6811-3p; hsa-miR-7856-5p
Target genes (miRTarBase)	LGSN	over-represented	8.04e-5	0.0011151	0.0011151	6.14754	17	hsa-miR-136-5p; hsa-miR-302a-3p; hsa-miR-302b-3p; hsa-miR-302c-3p; hsa-miR-302d-3p; hsa-miR-302e; hsa-miR-372-3p; hsa-miR-373-3p; hsa-miR-378a-3p; hsa-miR-4659a-3p; hsa-miR-4659b-3p; hsa-miR-520a-3p; hsa-miR-520c-3p; hsa-miR-520d-3p; hsa-miR-520g-3p; hsa-miR-520h; hsa-miR-7856-5p
Target genes (miRTarBase)	GATAD1	over-represented	1.07e-4	0.0014046	0.0014046	6.28415	17	hsa-miR-1270; hsa-miR-302a-3p; hsa-miR-302b-3p; hsa-miR-302c-3p; hsa-miR-302d-3p; hsa-miR-302e; hsa-miR-372-3p; hsa-miR-373-3p; hsa-miR-520a-3p; hsa-miR-520c-3p; hsa-miR-520d-3p; hsa-miR-520g-3p; hsa-miR-520h; hsa-miR-548an; hsa-miR-620; hsa-miR-6513-3p; hsa-miR-8063
Target genes (miRTarBase)	DNAJB4	over-represented	2.74e-4	0.0030135	0.0030135	6.7623	17	hsa-miR-16-5p; hsa-miR-26b-5p; hsa-miR-302a-3p; hsa-miR-302b-3p; hsa-miR-302c-3p; hsa-miR-302d-3p; hsa-miR-302e; hsa-miR-30a-5p; hsa-miR-31-3p; hsa-miR-372-3p; hsa-miR-373-3p; hsa-miR-520a-3p; hsa-miR-520c-3p; hsa-miR-520d-3p; hsa-miR-520g-3p; hsa-miR-520h; hsa-miR-577
Target genes (miRTarBase)	MINK1	over-represented	2.74e-4	0.0030135	0.0030135	6.7623	17	hsa-miR-15b-5p; hsa-miR-16-5p; hsa-miR-186-5p; hsa-miR-302a-3p; hsa-miR-302b-3p; hsa-miR-302c-3p; hsa-miR-302d-3p; hsa-miR-302e; hsa-miR-3609; hsa-miR-372-3p; hsa-miR-373-3p; hsa-miR-4260; hsa-miR-520a-3p; hsa-miR-520c-3p; hsa-miR-520d-3p; hsa-miR-548ah-5p; hsa-miR-5572
Target genes (miRTarBase)	SMU1	over-represented	4.47e-4	0.0043866	0.0043866	7.03552	17	hsa-miR-124-3p; hsa-miR-153-5p; hsa-miR-181a-2-3p; hsa-miR-219b-3p; hsa-miR-3675-3p; hsa-miR-4496; hsa-miR-548ac; hsa-miR-548bb-3p; hsa-miR-548d-3p; hsa-miR-548h-3p; hsa-miR-548z; hsa-miR-590-3p; hsa-miR-651-5p; hsa-miR-6771-3p; hsa-miR-6849-3p; hsa-miR-7849-3p; hsa-miR-8063
Target genes (miRTarBase)	ATF7IP	over-represented	5.03e-4	0.0048094	0.0048094	7.10383	17	hsa-miR-23b-3p; hsa-miR-4772-3p; hsa-miR-520g-3p; hsa-miR-520h; hsa-miR-548ac; hsa-miR-548ae-3p; hsa-miR-548ah-3p; hsa-miR-548aj-3p; hsa-miR-548am-3p; hsa-miR-548aq-3p; hsa-miR-548aw; hsa-miR-548bb-3p; hsa-miR-548d-3p; hsa-miR-548h-3p; hsa-miR-548j-3p; hsa-miR-548x-3p; hsa-miR-548z
Target genes (miRTarBase)	SRSF7	over-represented	5.03e-4	0.0048094	0.0048094	7.10383	17	hsa-miR-1-3p; hsa-miR-142-5p; hsa-miR-181a-5p; hsa-miR-30a-5p; hsa-miR-30b-5p; hsa-miR-30c-5p; hsa-miR-30d-5p; hsa-miR-30e-5p; hsa-miR-340-5p; hsa-miR-374a-5p; hsa-miR-374b-5p; hsa-miR-421; hsa-miR-4691-5p; hsa-miR-4772-3p; hsa-miR-5590-3p; hsa-miR-6792-3p; hsa-miR-6849-3p
Target genes (miRTarBase)	ZC3HAV1L	over-represented	7.08e-4	0.0064263	0.0064263	7.30874	17	hsa-miR-181a-5p; hsa-miR-181b-5p; hsa-miR-181c-5p; hsa-miR-181d-5p; hsa-miR-3159; hsa-miR-4708-5p; hsa-miR-548ae-3p; hsa-miR-548ah-3p; hsa-miR-548aj-3p; hsa-miR-548am-3p; hsa-miR-548aq-3p; hsa-miR-548j-3p; hsa-miR-548x-3p; hsa-miR-5684; hsa-miR-655-5p; hsa-miR-6771-3p; hsa-miR-6811-3p
Target genes (miRTarBase)	CAPZA2	over-represented	7.91e-4	0.0070257	0.0070257	7.37705	17	hsa-miR-136-5p; hsa-miR-15b-5p; hsa-miR-16-5p; hsa-miR-302a-3p; hsa-miR-302b-3p; hsa-miR-302c-3p; hsa-miR-302d-3p; hsa-miR-302e; hsa-miR-372-3p; hsa-miR-373-3p; hsa-miR-4772-3p; hsa-miR-520a-3p; hsa-miR-520c-3p; hsa-miR-520d-3p; hsa-miR-520g-3p; hsa-miR-520h; hsa-miR-5683
Target genes (miRTarBase)	EIF2S2	over-represented	1.86e-14	8.31e-12	8.31e-12	1.57104	16	hsa-miR-27a-3p; hsa-miR-27b-3p; hsa-miR-548ac; hsa-miR-548ae-3p; hsa-miR-548ah-3p; hsa-miR-548aj-3p; hsa-miR-548am-3p; hsa-miR-548aq-3p; hsa-miR-548bb-3p; hsa-miR-548d-3p; hsa-miR-548h-3p; hsa-miR-548j-3p; hsa-miR-548x-3p; hsa-miR-548z; hsa-miR-7856-5p; hsa-miR-8062
Target genes (miRTarBase)	ACSL3	over-represented	7.77e-13	2.12e-10	2.12e-10	1.84426	16	hsa-miR-26a-5p; hsa-miR-26b-5p; hsa-miR-340-5p; hsa-miR-548ac; hsa-miR-548ae-3p; hsa-miR-548ah-3p; hsa-miR-548aj-3p; hsa-miR-548am-3p; hsa-miR-548aq-3p; hsa-miR-548bb-3p; hsa-miR-548d-3p; hsa-miR-548h-3p; hsa-miR-548j-3p; hsa-miR-548x-3p; hsa-miR-548z; hsa-miR-655-5p
Target genes (miRTarBase)	RNF34	over-represented	2.64e-11	3.60e-9	3.60e-9	2.18579	16	hsa-miR-181a-5p; hsa-miR-302a-3p; hsa-miR-302b-3p; hsa-miR-302c-3p; hsa-miR-302d-3p; hsa-miR-302e; hsa-miR-30b-5p; hsa-miR-30c-5p; hsa-miR-3159; hsa-miR-372-3p; hsa-miR-373-3p; hsa-miR-520a-3p; hsa-miR-520c-3p; hsa-miR-520d-3p; hsa-miR-520g-3p; hsa-miR-520h
Target genes (miRTarBase)	LAMTOR1	over-represented	2.52e-10	2.68e-8	2.68e-8	2.45902	16	hsa-miR-16-5p; hsa-miR-519a-3p; hsa-miR-519b-3p; hsa-miR-519c-3p; hsa-miR-548ac; hsa-miR-548ae-3p; hsa-miR-548ah-3p; hsa-miR-548aj-3p; hsa-miR-548am-3p; hsa-miR-548aq-3p; hsa-miR-548bb-3p; hsa-miR-548d-3p; hsa-miR-548h-3p; hsa-miR-548j-3p; hsa-miR-548x-3p; hsa-miR-548z
Target genes (miRTarBase)	ZNF100	over-represented	6.80e-10	6.12e-8	6.12e-8	2.59563	16	hsa-miR-378a-3p; hsa-miR-548ac; hsa-miR-548ae-3p; hsa-miR-548ah-3p; hsa-miR-548aj-3p; hsa-miR-548am-3p; hsa-miR-548aq-3p; hsa-miR-548bb-3p; hsa-miR-548d-3p; hsa-miR-548h-3p; hsa-miR-548j-3p; hsa-miR-548x-3p; hsa-miR-548z; hsa-miR-6134; hsa-miR-655-5p; hsa-miR-7849-3p
Target genes (miRTarBase)	ADAMTS5	over-represented	1.70e-9	1.38e-7	1.38e-7	2.73224	16	hsa-miR-27a-3p; hsa-miR-27b-3p; hsa-miR-4782-5p; hsa-miR-548ac; hsa-miR-548ae-3p; hsa-miR-548ah-3p; hsa-miR-548aj-3p; hsa-miR-548am-3p; hsa-miR-548aq-3p; hsa-miR-548bb-3p; hsa-miR-548d-3p; hsa-miR-548h-3p; hsa-miR-548j-3p; hsa-miR-548x-3p; hsa-miR-548z; hsa-miR-5706
Target genes (miRTarBase)	TNKS2	over-represented	2.62e-9	1.99e-7	1.99e-7	2.80055	16	hsa-miR-1-3p; hsa-miR-302a-3p; hsa-miR-302b-3p; hsa-miR-302c-3p; hsa-miR-302d-3p; hsa-miR-302e; hsa-miR-30e-5p; hsa-miR-31-3p; hsa-miR-3609; hsa-miR-372-3p; hsa-miR-373-3p; hsa-miR-520a-3p; hsa-miR-520c-3p; hsa-miR-520d-3p; hsa-miR-548ah-5p; hsa-miR-6771-3p
Target genes (miRTarBase)	RBBP6	over-represented	5.98e-9	3.87e-7	3.87e-7	2.93716	16	hsa-miR-15b-5p; hsa-miR-16-5p; hsa-miR-302a-3p; hsa-miR-302b-3p; hsa-miR-302c-3p; hsa-miR-302d-3p; hsa-miR-302e; hsa-miR-372-3p; hsa-miR-373-3p; hsa-miR-519a-3p; hsa-miR-519b-3p; hsa-miR-519c-3p; hsa-miR-520a-3p; hsa-miR-520c-3p; hsa-miR-520d-3p; hsa-miR-7856-5p
Target genes (miRTarBase)	PTPRB	over-represented	8.84e-9	5.43e-7	5.43e-7	3.00546	16	hsa-miR-124-3p; hsa-miR-3675-3p; hsa-miR-548ac; hsa-miR-548ae-3p; hsa-miR-548ah-3p; hsa-miR-548aj-3p; hsa-miR-548am-3p; hsa-miR-548aq-3p; hsa-miR-548bb-3p; hsa-miR-548d-3p; hsa-miR-548h-3p; hsa-miR-548j-3p; hsa-miR-548x-3p; hsa-miR-548z; hsa-miR-6771-3p; hsa-miR-6849-3p
Target genes (miRTarBase)	SFXN1	over-represented	1.29e-8	7.54e-7	7.54e-7	3.07377	16	hsa-miR-1-3p; hsa-miR-16-5p; hsa-miR-26a-5p; hsa-miR-26b-5p; hsa-miR-27a-3p; hsa-miR-27b-3p; hsa-miR-30a-5p; hsa-miR-30b-5p; hsa-miR-30c-5p; hsa-miR-30d-5p; hsa-miR-30e-5p; hsa-miR-31-5p; hsa-miR-421; hsa-miR-4999-3p; hsa-miR-5683; hsa-miR-6771-3p
Target genes (miRTarBase)	VEZF1	over-represented	1.29e-8	7.54e-7	7.54e-7	3.07377	16	hsa-let-7f-1-3p; hsa-miR-155-5p; hsa-miR-218-5p; hsa-miR-548ac; hsa-miR-548ae-3p; hsa-miR-548ah-3p; hsa-miR-548aj-3p; hsa-miR-548am-3p; hsa-miR-548aq-3p; hsa-miR-548bb-3p; hsa-miR-548d-3p; hsa-miR-548h-3p; hsa-miR-548j-3p; hsa-miR-548x-3p; hsa-miR-548z; hsa-miR-7849-3p
Target genes (miRTarBase)	MCUR1	over-represented	9.94e-8	4.03e-6	4.03e-6	3.48361	16	hsa-miR-1226-3p; hsa-miR-26b-5p; hsa-miR-302a-3p; hsa-miR-302b-3p; hsa-miR-302c-3p; hsa-miR-302d-3p; hsa-miR-302e; hsa-miR-372-3p; hsa-miR-373-3p; hsa-miR-519a-3p; hsa-miR-519b-3p; hsa-miR-519c-3p; hsa-miR-520a-3p; hsa-miR-520c-3p; hsa-miR-520d-3p; hsa-miR-6849-3p
Target genes (miRTarBase)	KIAA1841	over-represented	1.82e-7	6.84e-6	6.84e-6	3.62022	16	hsa-miR-155-5p; hsa-miR-193a-3p; hsa-miR-193b-3p; hsa-miR-302a-3p; hsa-miR-302b-3p; hsa-miR-302c-3p; hsa-miR-302d-3p; hsa-miR-302e; hsa-miR-372-3p; hsa-miR-373-3p; hsa-miR-520a-3p; hsa-miR-520c-3p; hsa-miR-520d-3p; hsa-miR-520g-3p; hsa-miR-520h; hsa-miR-5700
Target genes (miRTarBase)	FBXL2	over-represented	2.44e-7	8.80e-6	8.80e-6	3.68852	16	hsa-miR-215-3p; hsa-miR-302a-3p; hsa-miR-302b-3p; hsa-miR-302c-3p; hsa-miR-302d-3p; hsa-miR-302e; hsa-miR-371b-5p; hsa-miR-372-3p; hsa-miR-372-5p; hsa-miR-373-3p; hsa-miR-373-5p; hsa-miR-520a-3p; hsa-miR-520c-3p; hsa-miR-520d-3p; hsa-miR-616-5p; hsa-miR-8055
Target genes (miRTarBase)	PGM3	over-represented	3.23e-7	1.14e-5	1.14e-5	3.75683	16	hsa-miR-193a-3p; hsa-miR-193b-3p; hsa-miR-30a-5p; hsa-miR-30b-5p; hsa-miR-30c-5p; hsa-miR-30d-5p; hsa-miR-30e-5p; hsa-miR-340-5p; hsa-miR-4496; hsa-miR-548ac; hsa-miR-548bb-3p; hsa-miR-548d-3p; hsa-miR-548h-3p; hsa-miR-548z; hsa-miR-676-5p; hsa-miR-8062
Target genes (miRTarBase)	CD59	over-represented	4.26e-7	1.42e-5	1.42e-5	3.82514	16	hsa-miR-124-3p; hsa-miR-3609; hsa-miR-376c-3p; hsa-miR-548ac; hsa-miR-548ae-3p; hsa-miR-548ah-3p; hsa-miR-548ah-5p; hsa-miR-548aj-3p; hsa-miR-548am-3p; hsa-miR-548aq-3p; hsa-miR-548bb-3p; hsa-miR-548d-3p; hsa-miR-548h-3p; hsa-miR-548j-3p; hsa-miR-548x-3p; hsa-miR-548z
Target genes (miRTarBase)	TNIP3	over-represented	5.57e-7	1.77e-5	1.77e-5	3.89344	16	hsa-miR-122-5p; hsa-miR-302a-3p; hsa-miR-302b-3p; hsa-miR-302c-3p; hsa-miR-302d-3p; hsa-miR-302e; hsa-miR-3650; hsa-miR-372-3p; hsa-miR-373-3p; hsa-miR-4261; hsa-miR-4496; hsa-miR-520a-3p; hsa-miR-520c-3p; hsa-miR-520d-3p; hsa-miR-520g-3p; hsa-miR-520h
Target genes (miRTarBase)	ANAPC16	over-represented	7.24e-7	2.21e-5	2.21e-5	3.96175	16	hsa-let-7f-1-3p; hsa-miR-155-5p; hsa-miR-16-5p; hsa-miR-371b-5p; hsa-miR-372-5p; hsa-miR-373-5p; hsa-miR-548ae-3p; hsa-miR-548ah-3p; hsa-miR-548aj-3p; hsa-miR-548am-3p; hsa-miR-548aq-3p; hsa-miR-548j-3p; hsa-miR-548x-3p; hsa-miR-616-5p; hsa-miR-6771-3p; hsa-miR-6811-3p
Target genes (miRTarBase)	ZNF446	over-represented	9.35e-7	2.77e-5	2.77e-5	4.03005	16	hsa-miR-302a-3p; hsa-miR-302b-3p; hsa-miR-302c-3p; hsa-miR-302d-3p; hsa-miR-302e; hsa-miR-371b-5p; hsa-miR-372-3p; hsa-miR-372-5p; hsa-miR-373-3p; hsa-miR-373-5p; hsa-miR-520a-3p; hsa-miR-520c-3p; hsa-miR-520d-3p; hsa-miR-520g-3p; hsa-miR-520h; hsa-miR-616-5p
Target genes (miRTarBase)	GDF5OS	over-represented	1.53e-6	4.10e-5	4.10e-5	4.16667	16	hsa-miR-1270; hsa-miR-223-5p; hsa-miR-302a-3p; hsa-miR-302b-3p; hsa-miR-302c-3p; hsa-miR-302d-3p; hsa-miR-302e; hsa-miR-372-3p; hsa-miR-373-3p; hsa-miR-5192; hsa-miR-520a-3p; hsa-miR-520c-3p; hsa-miR-520d-3p; hsa-miR-520g-3p; hsa-miR-520h; hsa-miR-620
Target genes (miRTarBase)	ANKRD50	over-represented	1.94e-6	4.97e-5	4.97e-5	4.23497	16	hsa-miR-1250-3p; hsa-miR-1468-3p; hsa-miR-153-5p; hsa-miR-181a-2-3p; hsa-miR-374a-3p; hsa-miR-4659a-3p; hsa-miR-4659b-3p; hsa-miR-4778-3p; hsa-miR-519a-3p; hsa-miR-519b-3p; hsa-miR-519c-3p; hsa-miR-548aj-5p; hsa-miR-548aw; hsa-miR-548f-5p; hsa-miR-548g-5p; hsa-miR-548x-5p
Target genes (miRTarBase)	EIF2B2	over-represented	2.45e-6	6.09e-5	6.09e-5	4.30328	16	hsa-miR-155-5p; hsa-miR-15b-5p; hsa-miR-16-5p; hsa-miR-302a-3p; hsa-miR-302b-3p; hsa-miR-302c-3p; hsa-miR-302d-3p; hsa-miR-302e; hsa-miR-372-3p; hsa-miR-373-3p; hsa-miR-4742-3p; hsa-miR-520a-3p; hsa-miR-520c-3p; hsa-miR-520d-3p; hsa-miR-520g-3p; hsa-miR-520h
Target genes (miRTarBase)	LEFTY1	over-represented	2.45e-6	6.09e-5	6.09e-5	4.30328	16	hsa-miR-302a-3p; hsa-miR-302b-3p; hsa-miR-302c-3p; hsa-miR-302d-3p; hsa-miR-302e; hsa-miR-3123; hsa-miR-372-3p; hsa-miR-373-3p; hsa-miR-519a-3p; hsa-miR-519b-3p; hsa-miR-519c-3p; hsa-miR-520a-3p; hsa-miR-520c-3p; hsa-miR-520d-3p; hsa-miR-6800-5p; hsa-miR-6802-5p
Target genes (miRTarBase)	SPC25	over-represented	2.45e-6	6.09e-5	6.09e-5	4.30328	16	hsa-miR-193b-3p; hsa-miR-26b-5p; hsa-miR-374a-5p; hsa-miR-374b-5p; hsa-miR-548ac; hsa-miR-548ae-3p; hsa-miR-548ah-3p; hsa-miR-548aj-3p; hsa-miR-548am-3p; hsa-miR-548aq-3p; hsa-miR-548bb-3p; hsa-miR-548d-3p; hsa-miR-548h-3p; hsa-miR-548j-3p; hsa-miR-548x-3p; hsa-miR-548z
Target genes (miRTarBase)	RFK	over-represented	3.07e-6	7.34e-5	7.34e-5	4.37158	16	hsa-miR-15b-5p; hsa-miR-16-5p; hsa-miR-186-5p; hsa-miR-302a-3p; hsa-miR-302b-3p; hsa-miR-302c-3p; hsa-miR-302d-3p; hsa-miR-302e; hsa-miR-372-3p; hsa-miR-373-3p; hsa-miR-4534; hsa-miR-520a-3p; hsa-miR-520c-3p; hsa-miR-520d-3p; hsa-miR-520g-3p; hsa-miR-520h
Target genes (miRTarBase)	TMEM30A	over-represented	3.07e-6	7.34e-5	7.34e-5	4.37158	16	hsa-miR-136-5p; hsa-miR-181a-5p; hsa-miR-181b-5p; hsa-miR-181c-5p; hsa-miR-181d-5p; hsa-miR-190a-3p; hsa-miR-193a-3p; hsa-miR-193b-3p; hsa-miR-26a-5p; hsa-miR-26b-5p; hsa-miR-27a-3p; hsa-miR-302c-3p; hsa-miR-519a-3p; hsa-miR-519b-3p; hsa-miR-519c-3p; hsa-miR-590-3p
Target genes (miRTarBase)	CSDE1	over-represented	4.76e-6	1.07e-4	1.07e-4	4.5082	16	hsa-miR-1202; hsa-miR-1226-3p; hsa-miR-15b-5p; hsa-miR-16-5p; hsa-miR-186-5p; hsa-miR-23b-3p; hsa-miR-30c-5p; hsa-miR-3143; hsa-miR-340-5p; hsa-miR-3972; hsa-miR-412-3p; hsa-miR-4504; hsa-miR-519a-3p; hsa-miR-519b-3p; hsa-miR-519c-3p; hsa-miR-543
Target genes (miRTarBase)	LBR	over-represented	4.76e-6	1.07e-4	1.07e-4	4.5082	16	hsa-miR-181a-5p; hsa-miR-181b-5p; hsa-miR-181c-5p; hsa-miR-181d-5p; hsa-miR-186-5p; hsa-miR-190a-3p; hsa-miR-23b-3p; hsa-miR-27a-3p; hsa-miR-27b-3p; hsa-miR-340-5p; hsa-miR-421; hsa-miR-4742-3p; hsa-miR-520g-3p; hsa-miR-520h; hsa-miR-589-5p; hsa-miR-655-5p
Target genes (miRTarBase)	MED17	over-represented	5.88e-6	1.28e-4	1.28e-4	4.5765	16	hsa-miR-142-5p; hsa-miR-302a-3p; hsa-miR-302b-3p; hsa-miR-302c-3p; hsa-miR-302d-3p; hsa-miR-302e; hsa-miR-340-5p; hsa-miR-3609; hsa-miR-372-3p; hsa-miR-373-3p; hsa-miR-520a-3p; hsa-miR-520c-3p; hsa-miR-520d-3p; hsa-miR-548ah-5p; hsa-miR-5590-3p; hsa-miR-616-3p
Target genes (miRTarBase)	MTDH	over-represented	5.88e-6	1.28e-4	1.28e-4	4.5765	16	hsa-miR-124-3p; hsa-miR-1270; hsa-miR-1297; hsa-miR-136-5p; hsa-miR-153-3p; hsa-miR-26a-5p; hsa-miR-26b-5p; hsa-miR-302c-3p; hsa-miR-30a-5p; hsa-miR-30b-5p; hsa-miR-30c-5p; hsa-miR-30d-5p; hsa-miR-30e-5p; hsa-miR-4465; hsa-miR-499a-5p; hsa-miR-620
Target genes (miRTarBase)	ENTPD4	over-represented	7.24e-6	1.52e-4	1.52e-4	4.64481	16	hsa-miR-122-5p; hsa-miR-302a-3p; hsa-miR-302b-3p; hsa-miR-302c-3p; hsa-miR-302d-3p; hsa-miR-302e; hsa-miR-372-3p; hsa-miR-373-3p; hsa-miR-520a-3p; hsa-miR-520c-3p; hsa-miR-520d-3p; hsa-miR-520g-3p; hsa-miR-520h; hsa-miR-5690; hsa-miR-595; hsa-miR-6513-3p
Target genes (miRTarBase)	PCNX2	over-represented	7.24e-6	1.52e-4	1.52e-4	4.64481	16	hsa-miR-302a-3p; hsa-miR-302b-3p; hsa-miR-302c-3p; hsa-miR-302d-3p; hsa-miR-302e; hsa-miR-372-3p; hsa-miR-373-3p; hsa-miR-520a-3p; hsa-miR-520c-3p; hsa-miR-520d-3p; hsa-miR-548ac; hsa-miR-548bb-3p; hsa-miR-548d-3p; hsa-miR-548h-3p; hsa-miR-548z; hsa-miR-584-3p
Target genes (miRTarBase)	ANKS4B	over-represented	1.31e-5	2.51e-4	2.51e-4	4.84973	16	hsa-miR-302a-3p; hsa-miR-302b-3p; hsa-miR-302c-3p; hsa-miR-302d-3p; hsa-miR-302e; hsa-miR-372-3p; hsa-miR-373-3p; hsa-miR-4534; hsa-miR-4708-5p; hsa-miR-4772-3p; hsa-miR-520a-3p; hsa-miR-520c-3p; hsa-miR-520d-3p; hsa-miR-520g-3p; hsa-miR-520h; hsa-miR-8055
Target genes (miRTarBase)	ATM	over-represented	1.31e-5	2.51e-4	2.51e-4	4.84973	16	hsa-miR-181a-5p; hsa-miR-181b-5p; hsa-miR-181c-5p; hsa-miR-181d-5p; hsa-miR-218-5p; hsa-miR-219b-3p; hsa-miR-26a-5p; hsa-miR-30a-5p; hsa-miR-30b-5p; hsa-miR-30c-5p; hsa-miR-30d-5p; hsa-miR-30e-5p; hsa-miR-374a-5p; hsa-miR-376c-3p; hsa-miR-421; hsa-miR-543
Target genes (miRTarBase)	ATP9A	over-represented	1.31e-5	2.51e-4	2.51e-4	4.84973	16	hsa-miR-1226-3p; hsa-miR-302c-5p; hsa-miR-3143; hsa-miR-548ac; hsa-miR-548ae-3p; hsa-miR-548ah-3p; hsa-miR-548aj-3p; hsa-miR-548am-3p; hsa-miR-548aq-3p; hsa-miR-548bb-3p; hsa-miR-548d-3p; hsa-miR-548h-3p; hsa-miR-548j-3p; hsa-miR-548x-3p; hsa-miR-548z; hsa-miR-5690
Target genes (miRTarBase)	DICER1	over-represented	1.59e-5	2.91e-4	2.91e-4	4.91803	16	hsa-miR-1468-3p; hsa-miR-15b-5p; hsa-miR-16-5p; hsa-miR-218-5p; hsa-miR-29c-3p; hsa-miR-31-3p; hsa-miR-374a-5p; hsa-miR-519a-3p; hsa-miR-519b-3p; hsa-miR-519c-3p; hsa-miR-548aj-5p; hsa-miR-548aw; hsa-miR-548f-5p; hsa-miR-548g-5p; hsa-miR-548x-5p; hsa-miR-6800-5p
Target genes (miRTarBase)	NWD1	over-represented	1.59e-5	2.91e-4	2.91e-4	4.91803	16	hsa-miR-1297; hsa-miR-1468-3p; hsa-miR-26a-5p; hsa-miR-26b-5p; hsa-miR-3123; hsa-miR-4465; hsa-miR-4772-3p; hsa-miR-497-3p; hsa-miR-548aj-5p; hsa-miR-548aw; hsa-miR-548d-3p; hsa-miR-548f-5p; hsa-miR-548g-5p; hsa-miR-548x-5p; hsa-miR-6513-3p; hsa-miR-8062
Target genes (miRTarBase)	SLC30A7	over-represented	2.30e-5	4.02e-4	4.02e-4	5.05464	16	hsa-miR-124-3p; hsa-miR-142-5p; hsa-miR-1468-3p; hsa-miR-155-5p; hsa-miR-186-5p; hsa-miR-193b-3p; hsa-miR-340-5p; hsa-miR-5192; hsa-miR-548aj-5p; hsa-miR-548an; hsa-miR-548aw; hsa-miR-548f-5p; hsa-miR-548g-5p; hsa-miR-548x-5p; hsa-miR-5590-3p; hsa-miR-5680
Target genes (miRTarBase)	SPPL3	over-represented	2.75e-5	4.61e-4	4.61e-4	5.12295	16	hsa-miR-1277-5p; hsa-miR-190a-3p; hsa-miR-3163; hsa-miR-548ac; hsa-miR-548ae-3p; hsa-miR-548ah-3p; hsa-miR-548aj-3p; hsa-miR-548am-3p; hsa-miR-548aq-3p; hsa-miR-548bb-3p; hsa-miR-548d-3p; hsa-miR-548h-3p; hsa-miR-548j-3p; hsa-miR-548x-3p; hsa-miR-548z; hsa-miR-590-3p
Target genes (miRTarBase)	MOB1B	over-represented	3.89e-5	6.03e-4	6.03e-4	5.25956	16	hsa-miR-1468-3p; hsa-miR-181a-5p; hsa-miR-548ae-3p; hsa-miR-548ah-3p; hsa-miR-548aj-3p; hsa-miR-548aj-5p; hsa-miR-548am-3p; hsa-miR-548aq-3p; hsa-miR-548aw; hsa-miR-548f-5p; hsa-miR-548g-5p; hsa-miR-548j-3p; hsa-miR-548x-3p; hsa-miR-548x-5p; hsa-miR-6771-3p; hsa-miR-6849-3p
Target genes (miRTarBase)	ZNF786	over-represented	5.43e-5	8.07e-4	8.07e-4	5.39617	16	hsa-miR-1202; hsa-miR-122-5p; hsa-miR-215-3p; hsa-miR-302a-3p; hsa-miR-302b-3p; hsa-miR-302c-3p; hsa-miR-302d-3p; hsa-miR-302e; hsa-miR-372-3p; hsa-miR-373-3p; hsa-miR-3972; hsa-miR-520a-3p; hsa-miR-520c-3p; hsa-miR-520d-3p; hsa-miR-520g-3p; hsa-miR-520h
Target genes (miRTarBase)	PTGIS	over-represented	8.76e-5	0.0011991	0.0011991	5.60109	16	hsa-miR-302a-3p; hsa-miR-302b-3p; hsa-miR-302c-3p; hsa-miR-302d-3p; hsa-miR-302e; hsa-miR-3675-3p; hsa-miR-372-3p; hsa-miR-373-3p; hsa-miR-4668-3p; hsa-miR-520a-3p; hsa-miR-520c-3p; hsa-miR-520d-3p; hsa-miR-520g-3p; hsa-miR-520h; hsa-miR-6771-3p; hsa-miR-6849-3p
Target genes (miRTarBase)	LRIF1	over-represented	1.02e-4	0.0013624	0.0013624	5.6694	16	hsa-miR-155-5p; hsa-miR-15b-5p; hsa-miR-16-5p; hsa-miR-302a-3p; hsa-miR-302b-3p; hsa-miR-302c-3p; hsa-miR-302d-3p; hsa-miR-302e; hsa-miR-372-3p; hsa-miR-373-3p; hsa-miR-520a-3p; hsa-miR-520c-3p; hsa-miR-520d-3p; hsa-miR-520g-3p; hsa-miR-520h; hsa-miR-5683
Target genes (miRTarBase)	DIP2A	over-represented	1.59e-4	0.0019596	0.0019596	5.87432	16	hsa-let-7f-1-3p; hsa-miR-1297; hsa-miR-1468-3p; hsa-miR-26a-5p; hsa-miR-26b-5p; hsa-miR-4465; hsa-miR-4496; hsa-miR-4659a-3p; hsa-miR-4659b-3p; hsa-miR-548aj-5p; hsa-miR-548aw; hsa-miR-548f-5p; hsa-miR-548g-5p; hsa-miR-548x-5p; hsa-miR-676-5p; hsa-miR-8063
Target genes (miRTarBase)	FNDC3B	over-represented	1.59e-4	0.0019596	0.0019596	5.87432	16	hsa-miR-1-3p; hsa-miR-124-3p; hsa-miR-155-5p; hsa-miR-16-5p; hsa-miR-181a-5p; hsa-miR-181b-5p; hsa-miR-181c-5p; hsa-miR-181d-5p; hsa-miR-218-5p; hsa-miR-26b-5p; hsa-miR-30a-5p; hsa-miR-371b-5p; hsa-miR-373-5p; hsa-miR-378a-3p; hsa-miR-6134; hsa-miR-616-5p
Target genes (miRTarBase)	SPIB	over-represented	2.42e-4	0.002756	0.002756	6.07923	16	hsa-miR-122-5p; hsa-miR-27a-3p; hsa-miR-27b-3p; hsa-miR-302a-3p; hsa-miR-302b-3p; hsa-miR-302c-3p; hsa-miR-302d-3p; hsa-miR-302e; hsa-miR-372-3p; hsa-miR-373-3p; hsa-miR-4999-3p; hsa-miR-520a-3p; hsa-miR-520c-3p; hsa-miR-520d-3p; hsa-miR-520g-3p; hsa-miR-520h
Target genes (miRTarBase)	OSTM1	over-represented	2.77e-4	0.0030135	0.0030135	6.14754	16	hsa-miR-155-5p; hsa-miR-26b-5p; hsa-miR-302a-3p; hsa-miR-302b-3p; hsa-miR-302c-3p; hsa-miR-302d-3p; hsa-miR-302e; hsa-miR-3609; hsa-miR-372-3p; hsa-miR-373-3p; hsa-miR-374b-5p; hsa-miR-520a-3p; hsa-miR-520c-3p; hsa-miR-520d-3p; hsa-miR-548ah-5p; hsa-miR-8055
Target genes (miRTarBase)	DYNC1LI2	over-represented	3.16e-4	0.0032576	0.0032576	6.21585	16	hsa-miR-181a-5p; hsa-miR-181b-5p; hsa-miR-181c-5p; hsa-miR-181d-5p; hsa-miR-519a-3p; hsa-miR-519b-3p; hsa-miR-519c-3p; hsa-miR-548ae-3p; hsa-miR-548ah-3p; hsa-miR-548aj-3p; hsa-miR-548am-3p; hsa-miR-548aq-3p; hsa-miR-548j-3p; hsa-miR-548x-3p; hsa-miR-6134; hsa-miR-655-5p
Target genes (miRTarBase)	POLR3A	over-represented	3.60e-4	0.00365	0.00365	6.28415	16	hsa-miR-16-5p; hsa-miR-302a-3p; hsa-miR-302b-3p; hsa-miR-302c-3p; hsa-miR-302d-3p; hsa-miR-302e; hsa-miR-372-3p; hsa-miR-373-3p; hsa-miR-4534; hsa-miR-4708-5p; hsa-miR-520a-3p; hsa-miR-520c-3p; hsa-miR-520d-3p; hsa-miR-520g-3p; hsa-miR-520h; hsa-miR-590-3p
Target genes (miRTarBase)	WSB1	over-represented	3.60e-4	0.00365	0.00365	6.28415	16	hsa-miR-122-5p; hsa-miR-219b-3p; hsa-miR-302a-3p; hsa-miR-302b-3p; hsa-miR-302c-3p; hsa-miR-302d-3p; hsa-miR-302e; hsa-miR-3650; hsa-miR-372-3p; hsa-miR-373-3p; hsa-miR-520a-3p; hsa-miR-520c-3p; hsa-miR-520d-3p; hsa-miR-520g-3p; hsa-miR-520h; hsa-miR-5690
Target genes (miRTarBase)	GPR155	over-represented	4.09e-4	0.0040625	0.0040625	6.35246	16	hsa-miR-122-5p; hsa-miR-302a-3p; hsa-miR-302b-3p; hsa-miR-302c-3p; hsa-miR-302d-3p; hsa-miR-302e; hsa-miR-372-3p; hsa-miR-373-3p; hsa-miR-4534; hsa-miR-4772-3p; hsa-miR-520a-3p; hsa-miR-520c-3p; hsa-miR-520d-3p; hsa-miR-520g-3p; hsa-miR-520h; hsa-miR-659-3p
Target genes (miRTarBase)	SIK1	over-represented	4.09e-4	0.0040625	0.0040625	6.35246	16	hsa-miR-15b-5p; hsa-miR-16-5p; hsa-miR-302a-3p; hsa-miR-302b-3p; hsa-miR-302c-3p; hsa-miR-302d-3p; hsa-miR-302e; hsa-miR-3609; hsa-miR-372-3p; hsa-miR-373-3p; hsa-miR-520a-3p; hsa-miR-520c-3p; hsa-miR-520d-3p; hsa-miR-548ah-5p; hsa-miR-616-3p; hsa-miR-668-3p
Target genes (miRTarBase)	UNK	over-represented	4.63e-4	0.004494	0.004494	6.42077	16	hsa-miR-1277-5p; hsa-miR-186-5p; hsa-miR-190a-3p; hsa-miR-302a-3p; hsa-miR-302b-3p; hsa-miR-302c-3p; hsa-miR-302d-3p; hsa-miR-302e; hsa-miR-372-3p; hsa-miR-373-3p; hsa-miR-4659a-3p; hsa-miR-4659b-3p; hsa-miR-4778-3p; hsa-miR-520a-3p; hsa-miR-520c-3p; hsa-miR-520d-3p
Target genes (miRTarBase)	ZNF99	over-represented	5.24e-4	0.0050058	0.0050058	6.48907	16	hsa-miR-219b-3p; hsa-miR-3675-3p; hsa-miR-374a-5p; hsa-miR-374b-5p; hsa-miR-412-3p; hsa-miR-543; hsa-miR-548ae-3p; hsa-miR-548ah-3p; hsa-miR-548aj-3p; hsa-miR-548am-3p; hsa-miR-548aq-3p; hsa-miR-548j-3p; hsa-miR-548x-3p; hsa-miR-5680; hsa-miR-7856-5p; hsa-miR-8055
Target genes (miRTarBase)	ERGIC2	over-represented	5.92e-4	0.0055396	0.0055396	6.55738	16	hsa-miR-1277-5p; hsa-miR-153-3p; hsa-miR-302a-3p; hsa-miR-302b-3p; hsa-miR-302c-3p; hsa-miR-302d-3p; hsa-miR-302e; hsa-miR-3609; hsa-miR-372-3p; hsa-miR-373-3p; hsa-miR-4778-3p; hsa-miR-520a-3p; hsa-miR-520c-3p; hsa-miR-520d-3p; hsa-miR-548ah-5p; hsa-miR-6800-5p
Target genes (miRTarBase)	RLIM	over-represented	9.43e-4	0.0081259	0.0081259	6.8306	16	hsa-miR-1250-3p; hsa-miR-136-5p; hsa-miR-142-5p; hsa-miR-15b-5p; hsa-miR-181a-5p; hsa-miR-181b-5p; hsa-miR-181c-5p; hsa-miR-181d-5p; hsa-miR-186-5p; hsa-miR-3609; hsa-miR-519a-3p; hsa-miR-519b-3p; hsa-miR-519c-3p; hsa-miR-548ah-5p; hsa-miR-5590-3p; hsa-miR-7849-3p
Target genes (miRTarBase)	EXD2	over-represented	2.11e-14	8.64e-12	8.64e-12	1.36612	15	hsa-miR-153-5p; hsa-miR-16-5p; hsa-miR-548ac; hsa-miR-548ae-3p; hsa-miR-548ah-3p; hsa-miR-548aj-3p; hsa-miR-548am-3p; hsa-miR-548aq-3p; hsa-miR-548bb-3p; hsa-miR-548d-3p; hsa-miR-548h-3p; hsa-miR-548j-3p; hsa-miR-548x-3p; hsa-miR-548z; hsa-miR-7856-5p
Target genes (miRTarBase)	IMP3	over-represented	2.06e-13	6.44e-11	6.44e-11	1.50273	15	hsa-miR-26b-5p; hsa-miR-3163; hsa-miR-340-5p; hsa-miR-548ac; hsa-miR-548ae-3p; hsa-miR-548ah-3p; hsa-miR-548aj-3p; hsa-miR-548am-3p; hsa-miR-548aq-3p; hsa-miR-548bb-3p; hsa-miR-548d-3p; hsa-miR-548h-3p; hsa-miR-548j-3p; hsa-miR-548x-3p; hsa-miR-548z
Target genes (miRTarBase)	KBTBD2	over-represented	7.32e-12	1.23e-9	1.23e-9	1.77596	15	hsa-miR-155-5p; hsa-miR-218-5p; hsa-miR-302a-3p; hsa-miR-302b-3p; hsa-miR-302c-3p; hsa-miR-302d-3p; hsa-miR-302e; hsa-miR-372-3p; hsa-miR-373-3p; hsa-miR-519a-3p; hsa-miR-519b-3p; hsa-miR-519c-3p; hsa-miR-520a-3p; hsa-miR-520c-3p; hsa-miR-520d-3p
Target genes (miRTarBase)	ERI1	over-represented	6.12e-11	7.31e-9	7.31e-9	1.98087	15	hsa-miR-1277-5p; hsa-miR-155-5p; hsa-miR-186-5p; hsa-miR-30c-5p; hsa-miR-371b-5p; hsa-miR-372-5p; hsa-miR-373-5p; hsa-miR-548ae-3p; hsa-miR-548ah-3p; hsa-miR-548aj-3p; hsa-miR-548am-3p; hsa-miR-548aq-3p; hsa-miR-548j-3p; hsa-miR-548x-3p; hsa-miR-616-5p
Target genes (miRTarBase)	ARNTL	over-represented	3.72e-10	3.77e-8	3.77e-8	2.18579	15	hsa-miR-21-3p; hsa-miR-27a-3p; hsa-miR-27b-3p; hsa-miR-548ac; hsa-miR-548ae-3p; hsa-miR-548ah-3p; hsa-miR-548aj-3p; hsa-miR-548am-3p; hsa-miR-548aq-3p; hsa-miR-548bb-3p; hsa-miR-548d-3p; hsa-miR-548h-3p; hsa-miR-548j-3p; hsa-miR-548x-3p; hsa-miR-548z
Target genes (miRTarBase)	ARID4B	over-represented	1.08e-9	9.42e-8	9.42e-8	2.3224	15	hsa-miR-302a-3p; hsa-miR-302b-3p; hsa-miR-302c-3p; hsa-miR-302d-3p; hsa-miR-302e; hsa-miR-372-3p; hsa-miR-373-3p; hsa-miR-4659a-3p; hsa-miR-4659b-3p; hsa-miR-519a-3p; hsa-miR-519b-3p; hsa-miR-519c-3p; hsa-miR-520a-3p; hsa-miR-520c-3p; hsa-miR-520d-3p
Target genes (miRTarBase)	GABRB3	over-represented	1.08e-9	9.42e-8	9.42e-8	2.3224	15	hsa-miR-26b-5p; hsa-miR-3163; hsa-miR-497-3p; hsa-miR-548ac; hsa-miR-548ae-3p; hsa-miR-548ah-3p; hsa-miR-548aj-3p; hsa-miR-548am-3p; hsa-miR-548aq-3p; hsa-miR-548bb-3p; hsa-miR-548d-3p; hsa-miR-548h-3p; hsa-miR-548j-3p; hsa-miR-548x-3p; hsa-miR-548z
Target genes (miRTarBase)	TJP1	over-represented	1.08e-9	9.42e-8	9.42e-8	2.3224	15	hsa-miR-155-5p; hsa-miR-212-3p; hsa-miR-548ac; hsa-miR-548ae-3p; hsa-miR-548ah-3p; hsa-miR-548aj-3p; hsa-miR-548am-3p; hsa-miR-548aq-3p; hsa-miR-548bb-3p; hsa-miR-548d-3p; hsa-miR-548h-3p; hsa-miR-548j-3p; hsa-miR-548x-3p; hsa-miR-548z; hsa-miR-5700
Target genes (miRTarBase)	HADHB	over-represented	2.87e-9	2.15e-7	2.15e-7	2.45902	15	hsa-miR-124-3p; hsa-miR-193b-3p; hsa-miR-302a-3p; hsa-miR-302b-3p; hsa-miR-302c-3p; hsa-miR-302d-3p; hsa-miR-302e; hsa-miR-372-3p; hsa-miR-373-3p; hsa-miR-519a-3p; hsa-miR-519b-3p; hsa-miR-519c-3p; hsa-miR-520a-3p; hsa-miR-520c-3p; hsa-miR-520d-3p
Target genes (miRTarBase)	SNAI2	over-represented	7.06e-9	4.47e-7	4.47e-7	2.59563	15	hsa-miR-1-3p; hsa-miR-124-3p; hsa-miR-181a-5p; hsa-miR-218-5p; hsa-miR-30c-5p; hsa-miR-4691-5p; hsa-miR-497-3p; hsa-miR-548ae-3p; hsa-miR-548ah-3p; hsa-miR-548aj-3p; hsa-miR-548am-3p; hsa-miR-548aq-3p; hsa-miR-548j-3p; hsa-miR-548x-3p; hsa-miR-6792-3p
Target genes (miRTarBase)	NHSL2	over-represented	1.63e-8	9.24e-7	9.24e-7	2.73224	15	hsa-miR-302a-3p; hsa-miR-302b-3p; hsa-miR-302c-3p; hsa-miR-302d-3p; hsa-miR-302e; hsa-miR-372-3p; hsa-miR-373-3p; hsa-miR-519a-3p; hsa-miR-519b-3p; hsa-miR-519c-3p; hsa-miR-520a-3p; hsa-miR-520c-3p; hsa-miR-520d-3p; hsa-miR-574-5p; hsa-miR-577
Target genes (miRTarBase)	MARCKS	over-represented	2.41e-8	1.28e-6	1.28e-6	2.80055	15	hsa-miR-1-3p; hsa-miR-122-5p; hsa-miR-1277-5p; hsa-miR-1468-3p; hsa-miR-155-5p; hsa-miR-15b-5p; hsa-miR-190a-3p; hsa-miR-218-5p; hsa-miR-23b-3p; hsa-miR-34c-3p; hsa-miR-548aj-5p; hsa-miR-548aw; hsa-miR-548f-5p; hsa-miR-548g-5p; hsa-miR-548x-5p
Target genes (miRTarBase)	NIN	over-represented	3.53e-8	1.77e-6	1.77e-6	2.86885	15	hsa-miR-16-5p; hsa-miR-181a-5p; hsa-miR-181b-5p; hsa-miR-181c-5p; hsa-miR-181d-5p; hsa-miR-3609; hsa-miR-3659; hsa-miR-373-3p; hsa-miR-4658; hsa-miR-519a-3p; hsa-miR-519b-3p; hsa-miR-519c-3p; hsa-miR-548ah-5p; hsa-miR-574-5p; hsa-miR-6790-5p
Target genes (miRTarBase)	PIGA	over-represented	3.53e-8	1.77e-6	1.77e-6	2.86885	15	hsa-miR-26b-5p; hsa-miR-302a-3p; hsa-miR-302b-3p; hsa-miR-302c-3p; hsa-miR-302d-3p; hsa-miR-302e; hsa-miR-372-3p; hsa-miR-373-3p; hsa-miR-519a-3p; hsa-miR-519b-3p; hsa-miR-519c-3p; hsa-miR-520a-3p; hsa-miR-520c-3p; hsa-miR-520d-3p; hsa-miR-590-3p
Target genes (miRTarBase)	PKIA	over-represented	3.53e-8	1.77e-6	1.77e-6	2.86885	15	hsa-miR-155-5p; hsa-miR-26b-5p; hsa-miR-548ac; hsa-miR-548ae-3p; hsa-miR-548ah-3p; hsa-miR-548aj-3p; hsa-miR-548am-3p; hsa-miR-548aq-3p; hsa-miR-548bb-3p; hsa-miR-548d-3p; hsa-miR-548h-3p; hsa-miR-548j-3p; hsa-miR-548x-3p; hsa-miR-548z; hsa-miR-7849-3p
Target genes (miRTarBase)	ENPP4	over-represented	5.10e-8	2.31e-6	2.31e-6	2.93716	15	hsa-miR-1468-3p; hsa-miR-16-5p; hsa-miR-30a-5p; hsa-miR-30b-5p; hsa-miR-30c-5p; hsa-miR-30d-5p; hsa-miR-30e-5p; hsa-miR-519a-3p; hsa-miR-519b-3p; hsa-miR-519c-3p; hsa-miR-548aj-5p; hsa-miR-548aw; hsa-miR-548f-5p; hsa-miR-548g-5p; hsa-miR-548x-5p
Target genes (miRTarBase)	SLC22A23	over-represented	5.10e-8	2.31e-6	2.31e-6	2.93716	15	hsa-miR-142-5p; hsa-miR-302a-3p; hsa-miR-302b-3p; hsa-miR-302c-3p; hsa-miR-302d-3p; hsa-miR-302e; hsa-miR-3609; hsa-miR-372-3p; hsa-miR-373-3p; hsa-miR-378a-3p; hsa-miR-520a-3p; hsa-miR-520c-3p; hsa-miR-520d-3p; hsa-miR-548ah-5p; hsa-miR-5590-3p
Target genes (miRTarBase)	DAZAP1	over-represented	7.29e-8	3.16e-6	3.16e-6	3.00546	15	hsa-miR-193b-3p; hsa-miR-218-5p; hsa-miR-3123; hsa-miR-548ac; hsa-miR-548ae-3p; hsa-miR-548ah-3p; hsa-miR-548aj-3p; hsa-miR-548am-3p; hsa-miR-548aq-3p; hsa-miR-548bb-3p; hsa-miR-548d-3p; hsa-miR-548h-3p; hsa-miR-548j-3p; hsa-miR-548x-3p; hsa-miR-548z
Target genes (miRTarBase)	GTF2IRD2	over-represented	7.29e-8	3.16e-6	3.16e-6	3.00546	15	hsa-miR-26b-5p; hsa-miR-27a-3p; hsa-miR-27b-3p; hsa-miR-302a-3p; hsa-miR-302b-3p; hsa-miR-302c-3p; hsa-miR-302d-3p; hsa-miR-302e; hsa-miR-372-3p; hsa-miR-373-3p; hsa-miR-520a-3p; hsa-miR-520c-3p; hsa-miR-520d-3p; hsa-miR-520g-3p; hsa-miR-520h
Target genes (miRTarBase)	CCDC198	over-represented	1.44e-7	5.51e-6	5.51e-6	3.14208	15	hsa-miR-302a-3p; hsa-miR-302b-3p; hsa-miR-302c-3p; hsa-miR-302d-3p; hsa-miR-302e; hsa-miR-3609; hsa-miR-372-3p; hsa-miR-373-3p; hsa-miR-520a-3p; hsa-miR-520c-3p; hsa-miR-520d-3p; hsa-miR-520g-3p; hsa-miR-520h; hsa-miR-548ah-5p; hsa-miR-6849-3p
Target genes (miRTarBase)	ELOVL5	over-represented	2.72e-7	9.75e-6	9.75e-6	3.27869	15	hsa-miR-124-3p; hsa-miR-1468-3p; hsa-miR-16-5p; hsa-miR-30a-5p; hsa-miR-30b-5p; hsa-miR-30c-5p; hsa-miR-30d-5p; hsa-miR-30e-5p; hsa-miR-4260; hsa-miR-548aj-5p; hsa-miR-548aw; hsa-miR-548f-5p; hsa-miR-548g-5p; hsa-miR-548x-5p; hsa-miR-5683
Target genes (miRTarBase)	SCIMP	over-represented	3.68e-7	1.28e-5	1.28e-5	3.34699	15	hsa-miR-1250-3p; hsa-miR-548ac; hsa-miR-548ae-3p; hsa-miR-548ah-3p; hsa-miR-548aj-3p; hsa-miR-548am-3p; hsa-miR-548aq-3p; hsa-miR-548bb-3p; hsa-miR-548d-3p; hsa-miR-548h-3p; hsa-miR-548j-3p; hsa-miR-548x-3p; hsa-miR-548z; hsa-miR-6771-3p; hsa-miR-6849-3p
Target genes (miRTarBase)	YY2	over-represented	3.68e-7	1.28e-5	1.28e-5	3.34699	15	hsa-miR-29c-3p; hsa-miR-514a-3p; hsa-miR-514b-3p; hsa-miR-548ac; hsa-miR-548ae-3p; hsa-miR-548ah-3p; hsa-miR-548aj-3p; hsa-miR-548am-3p; hsa-miR-548aq-3p; hsa-miR-548bb-3p; hsa-miR-548d-3p; hsa-miR-548h-3p; hsa-miR-548j-3p; hsa-miR-548x-3p; hsa-miR-548z
Target genes (miRTarBase)	UFM1	over-represented	4.95e-7	1.62e-5	1.62e-5	3.4153	15	hsa-miR-30a-5p; hsa-miR-4691-5p; hsa-miR-548ac; hsa-miR-548ae-3p; hsa-miR-548ah-3p; hsa-miR-548aj-3p; hsa-miR-548am-3p; hsa-miR-548aq-3p; hsa-miR-548bb-3p; hsa-miR-548d-3p; hsa-miR-548h-3p; hsa-miR-548j-3p; hsa-miR-548x-3p; hsa-miR-548z; hsa-miR-6792-3p
Target genes (miRTarBase)	C18orf25	over-represented	1.15e-6	3.30e-5	3.30e-5	3.62022	15	hsa-miR-1277-5p; hsa-miR-190a-3p; hsa-miR-26b-5p; hsa-miR-548ac; hsa-miR-548ae-3p; hsa-miR-548ah-3p; hsa-miR-548aj-3p; hsa-miR-548am-3p; hsa-miR-548aq-3p; hsa-miR-548bb-3p; hsa-miR-548d-3p; hsa-miR-548h-3p; hsa-miR-548j-3p; hsa-miR-548x-3p; hsa-miR-548z
Target genes (miRTarBase)	GPR137B	over-represented	1.15e-6	3.30e-5	3.30e-5	3.62022	15	hsa-miR-181a-5p; hsa-miR-302a-3p; hsa-miR-302b-3p; hsa-miR-302c-3p; hsa-miR-302d-3p; hsa-miR-302e; hsa-miR-3609; hsa-miR-372-3p; hsa-miR-373-3p; hsa-miR-520a-3p; hsa-miR-520c-3p; hsa-miR-520d-3p; hsa-miR-520g-3p; hsa-miR-520h; hsa-miR-548ah-5p
Target genes (miRTarBase)	LIN52	over-represented	1.15e-6	3.30e-5	3.30e-5	3.62022	15	hsa-miR-122-5p; hsa-miR-302a-3p; hsa-miR-302b-3p; hsa-miR-302c-3p; hsa-miR-302d-3p; hsa-miR-302e; hsa-miR-372-3p; hsa-miR-373-3p; hsa-miR-519a-3p; hsa-miR-519b-3p; hsa-miR-519c-3p; hsa-miR-520a-3p; hsa-miR-520c-3p; hsa-miR-520d-3p; hsa-miR-676-5p
Target genes (miRTarBase)	M6PR	over-represented	1.15e-6	3.30e-5	3.30e-5	3.62022	15	hsa-miR-3159; hsa-miR-548ac; hsa-miR-548ae-3p; hsa-miR-548ah-3p; hsa-miR-548aj-3p; hsa-miR-548am-3p; hsa-miR-548aq-3p; hsa-miR-548bb-3p; hsa-miR-548d-3p; hsa-miR-548h-3p; hsa-miR-548j-3p; hsa-miR-548x-3p; hsa-miR-548z; hsa-miR-5680; hsa-miR-6811-3p
Target genes (miRTarBase)	DPYSL2	over-represented	1.49e-6	4.01e-5	4.01e-5	3.68852	15	hsa-miR-181c-5p; hsa-miR-302a-3p; hsa-miR-302b-3p; hsa-miR-302c-3p; hsa-miR-302d-3p; hsa-miR-302e; hsa-miR-30c-5p; hsa-miR-372-3p; hsa-miR-373-3p; hsa-miR-519a-3p; hsa-miR-519b-3p; hsa-miR-519c-3p; hsa-miR-520a-3p; hsa-miR-520c-3p; hsa-miR-520d-3p
Target genes (miRTarBase)	USP15	over-represented	1.49e-6	4.01e-5	4.01e-5	3.68852	15	hsa-miR-15b-5p; hsa-miR-16-5p; hsa-miR-302a-3p; hsa-miR-302b-3p; hsa-miR-302c-3p; hsa-miR-302d-3p; hsa-miR-302e; hsa-miR-372-3p; hsa-miR-373-3p; hsa-miR-4668-3p; hsa-miR-520a-3p; hsa-miR-520c-3p; hsa-miR-520d-3p; hsa-miR-520g-3p; hsa-miR-520h
Target genes (miRTarBase)	FAM89A	over-represented	1.93e-6	4.96e-5	4.96e-5	3.75683	15	hsa-miR-124-3p; hsa-miR-16-5p; hsa-miR-302a-3p; hsa-miR-302b-3p; hsa-miR-302c-3p; hsa-miR-302d-3p; hsa-miR-302e; hsa-miR-372-3p; hsa-miR-373-3p; hsa-miR-421; hsa-miR-520a-3p; hsa-miR-520c-3p; hsa-miR-520d-3p; hsa-miR-520g-3p; hsa-miR-520h
Target genes (miRTarBase)	LIN7C	over-represented	1.93e-6	4.96e-5	4.96e-5	3.75683	15	hsa-miR-1-3p; hsa-miR-124-3p; hsa-miR-155-5p; hsa-miR-16-5p; hsa-miR-302c-5p; hsa-miR-30a-5p; hsa-miR-30b-5p; hsa-miR-30c-5p; hsa-miR-30d-5p; hsa-miR-30e-5p; hsa-miR-3143; hsa-miR-374a-5p; hsa-miR-421; hsa-miR-543; hsa-miR-6134
Target genes (miRTarBase)	RNF111	over-represented	1.93e-6	4.96e-5	4.96e-5	3.75683	15	hsa-miR-1468-3p; hsa-miR-153-5p; hsa-miR-16-5p; hsa-miR-186-5p; hsa-miR-1911-3p; hsa-miR-23b-3p; hsa-miR-26b-5p; hsa-miR-31-5p; hsa-miR-4659a-3p; hsa-miR-4659b-3p; hsa-miR-548aj-5p; hsa-miR-548aw; hsa-miR-548f-5p; hsa-miR-548g-5p; hsa-miR-548x-5p
Target genes (miRTarBase)	RAD23B	over-represented	2.48e-6	6.16e-5	6.16e-5	3.82514	15	hsa-miR-155-5p; hsa-miR-15b-5p; hsa-miR-16-5p; hsa-miR-30a-5p; hsa-miR-30b-5p; hsa-miR-30c-5p; hsa-miR-30d-5p; hsa-miR-30e-5p; hsa-miR-3650; hsa-miR-371b-5p; hsa-miR-372-5p; hsa-miR-373-3p; hsa-miR-373-5p; hsa-miR-595; hsa-miR-616-5p
Target genes (miRTarBase)	ETS1	over-represented	3.17e-6	7.51e-5	7.51e-5	3.89344	15	hsa-miR-1-3p; hsa-miR-1202; hsa-miR-155-5p; hsa-miR-181a-5p; hsa-miR-181b-5p; hsa-miR-181c-5p; hsa-miR-181d-5p; hsa-miR-193b-3p; hsa-miR-23b-3p; hsa-miR-30c-5p; hsa-miR-3972; hsa-miR-4772-3p; hsa-miR-499a-5p; hsa-miR-543; hsa-miR-584-3p
Target genes (miRTarBase)	HCFC1	over-represented	3.17e-6	7.51e-5	7.51e-5	3.89344	15	hsa-miR-193b-3p; hsa-miR-4691-5p; hsa-miR-548ac; hsa-miR-548ae-3p; hsa-miR-548ah-3p; hsa-miR-548aj-3p; hsa-miR-548am-3p; hsa-miR-548aq-3p; hsa-miR-548bb-3p; hsa-miR-548d-3p; hsa-miR-548h-3p; hsa-miR-548j-3p; hsa-miR-548x-3p; hsa-miR-548z; hsa-miR-6792-3p
Target genes (miRTarBase)	LSM3	over-represented	4.02e-6	9.21e-5	9.21e-5	3.96175	15	hsa-miR-155-5p; hsa-miR-26b-5p; hsa-miR-302a-3p; hsa-miR-302b-3p; hsa-miR-302c-3p; hsa-miR-302d-3p; hsa-miR-302e; hsa-miR-372-3p; hsa-miR-373-3p; hsa-miR-520a-3p; hsa-miR-520c-3p; hsa-miR-520d-3p; hsa-miR-520g-3p; hsa-miR-520h; hsa-miR-8063
Target genes (miRTarBase)	AFF4	over-represented	6.36e-6	1.37e-4	1.37e-4	4.09836	15	hsa-miR-15b-5p; hsa-miR-16-5p; hsa-miR-181a-5p; hsa-miR-181b-5p; hsa-miR-181c-5p; hsa-miR-181d-5p; hsa-miR-27a-3p; hsa-miR-27b-3p; hsa-miR-30a-5p; hsa-miR-30b-5p; hsa-miR-30c-5p; hsa-miR-30d-5p; hsa-miR-30e-5p; hsa-miR-374b-5p; hsa-miR-421
Target genes (miRTarBase)	CPEB4	over-represented	6.36e-6	1.37e-4	1.37e-4	4.09836	15	hsa-miR-155-5p; hsa-miR-181a-5p; hsa-miR-181b-5p; hsa-miR-181c-5p; hsa-miR-181d-5p; hsa-miR-26a-5p; hsa-miR-27a-3p; hsa-miR-27b-3p; hsa-miR-30a-5p; hsa-miR-30b-5p; hsa-miR-30c-5p; hsa-miR-30d-5p; hsa-miR-30e-5p; hsa-miR-374a-5p; hsa-miR-412-3p
Target genes (miRTarBase)	ACBD5	over-represented	9.86e-6	1.95e-4	1.95e-4	4.23497	15	hsa-miR-1277-5p; hsa-miR-1297; hsa-miR-1468-3p; hsa-miR-16-5p; hsa-miR-190a-3p; hsa-miR-223-5p; hsa-miR-26a-5p; hsa-miR-26b-5p; hsa-miR-4465; hsa-miR-548aj-5p; hsa-miR-548aw; hsa-miR-548f-5p; hsa-miR-548g-5p; hsa-miR-548x-5p; hsa-miR-6134
Target genes (miRTarBase)	CXorf38	over-represented	9.86e-6	1.95e-4	1.95e-4	4.23497	15	hsa-miR-16-5p; hsa-miR-26b-5p; hsa-miR-302a-3p; hsa-miR-302b-3p; hsa-miR-302c-3p; hsa-miR-302d-3p; hsa-miR-302e; hsa-miR-372-3p; hsa-miR-373-3p; hsa-miR-4772-3p; hsa-miR-520a-3p; hsa-miR-520c-3p; hsa-miR-520d-3p; hsa-miR-520g-3p; hsa-miR-520h
Target genes (miRTarBase)	MARK2	over-represented	2.70e-5	4.55e-4	4.55e-4	4.5765	15	hsa-miR-193b-3p; hsa-miR-302a-3p; hsa-miR-302b-3p; hsa-miR-302c-3p; hsa-miR-302d-3p; hsa-miR-302e; hsa-miR-372-3p; hsa-miR-373-3p; hsa-miR-519a-3p; hsa-miR-519b-3p; hsa-miR-519c-3p; hsa-miR-520a-3p; hsa-miR-520c-3p; hsa-miR-520d-3p; hsa-miR-92a-1-5p
Target genes (miRTarBase)	TGFBR3	over-represented	2.70e-5	4.55e-4	4.55e-4	4.5765	15	hsa-miR-15b-5p; hsa-miR-16-5p; hsa-miR-181a-5p; hsa-miR-186-5p; hsa-miR-193b-3p; hsa-miR-218-5p; hsa-miR-27a-3p; hsa-miR-27b-3p; hsa-miR-548ae-3p; hsa-miR-548ah-3p; hsa-miR-548aj-3p; hsa-miR-548am-3p; hsa-miR-548aq-3p; hsa-miR-548j-3p; hsa-miR-548x-3p
Target genes (miRTarBase)	DDR2	over-represented	3.26e-5	5.23e-4	5.23e-4	4.64481	15	hsa-miR-302a-3p; hsa-miR-302b-3p; hsa-miR-302c-3p; hsa-miR-302d-3p; hsa-miR-302e; hsa-miR-372-3p; hsa-miR-373-3p; hsa-miR-4691-5p; hsa-miR-519a-3p; hsa-miR-519b-3p; hsa-miR-519c-3p; hsa-miR-520a-3p; hsa-miR-520c-3p; hsa-miR-520d-3p; hsa-miR-6792-3p
Target genes (miRTarBase)	GSK3B	over-represented	3.26e-5	5.23e-4	5.23e-4	4.64481	15	hsa-let-7f-1-3p; hsa-miR-1277-5p; hsa-miR-1297; hsa-miR-155-5p; hsa-miR-15b-5p; hsa-miR-16-5p; hsa-miR-190a-3p; hsa-miR-26a-5p; hsa-miR-26b-5p; hsa-miR-27a-3p; hsa-miR-374a-5p; hsa-miR-374b-5p; hsa-miR-4465; hsa-miR-5683; hsa-miR-616-5p
Target genes (miRTarBase)	CD55	over-represented	5.60e-5	8.22e-4	8.22e-4	4.84973	15	hsa-miR-124-3p; hsa-miR-1277-5p; hsa-miR-1297; hsa-miR-132-3p; hsa-miR-136-5p; hsa-miR-142-5p; hsa-miR-16-5p; hsa-miR-190a-3p; hsa-miR-26a-5p; hsa-miR-26b-5p; hsa-miR-340-5p; hsa-miR-3609; hsa-miR-4465; hsa-miR-548ah-5p; hsa-miR-5590-3p
Target genes (miRTarBase)	FOXJ3	over-represented	5.60e-5	8.22e-4	8.22e-4	4.84973	15	hsa-miR-122-5p; hsa-miR-27a-3p; hsa-miR-27b-3p; hsa-miR-31-5p; hsa-miR-3609; hsa-miR-3675-3p; hsa-miR-371b-5p; hsa-miR-372-5p; hsa-miR-373-5p; hsa-miR-376c-3p; hsa-miR-548ah-5p; hsa-miR-616-5p; hsa-miR-6771-3p; hsa-miR-6800-5p; hsa-miR-6849-3p
Target genes (miRTarBase)	PRPF4	over-represented	5.60e-5	8.22e-4	8.22e-4	4.84973	15	hsa-miR-302a-3p; hsa-miR-302b-3p; hsa-miR-302c-3p; hsa-miR-302d-3p; hsa-miR-302e; hsa-miR-372-3p; hsa-miR-373-3p; hsa-miR-4772-3p; hsa-miR-519a-3p; hsa-miR-519b-3p; hsa-miR-519c-3p; hsa-miR-520a-3p; hsa-miR-520c-3p; hsa-miR-520d-3p; hsa-miR-655-5p
Target genes (miRTarBase)	TXK	over-represented	5.60e-5	8.22e-4	8.22e-4	4.84973	15	hsa-miR-26b-5p; hsa-miR-302a-3p; hsa-miR-302b-3p; hsa-miR-302c-3p; hsa-miR-302d-3p; hsa-miR-302e; hsa-miR-3159; hsa-miR-340-5p; hsa-miR-372-3p; hsa-miR-373-3p; hsa-miR-520a-3p; hsa-miR-520c-3p; hsa-miR-520d-3p; hsa-miR-520g-3p; hsa-miR-520h
Target genes (miRTarBase)	TRPS1	over-represented	7.88e-5	0.0011006	0.0011006	4.98634	15	hsa-miR-1-3p; hsa-miR-124-3p; hsa-miR-1277-5p; hsa-miR-155-5p; hsa-miR-218-5p; hsa-miR-26b-5p; hsa-miR-302d-3p; hsa-miR-371b-5p; hsa-miR-372-3p; hsa-miR-372-5p; hsa-miR-373-5p; hsa-miR-374a-5p; hsa-miR-374b-5p; hsa-miR-590-3p; hsa-miR-616-5p
Target genes (miRTarBase)	FKBP1A	over-represented	9.30e-5	0.001264	0.001264	5.05464	15	hsa-miR-1250-3p; hsa-miR-1277-5p; hsa-miR-15b-5p; hsa-miR-16-5p; hsa-miR-181a-5p; hsa-miR-181b-5p; hsa-miR-181c-5p; hsa-miR-181d-5p; hsa-miR-218-5p; hsa-miR-374a-5p; hsa-miR-374b-5p; hsa-miR-4261; hsa-miR-4496; hsa-miR-543; hsa-miR-577
Target genes (miRTarBase)	SLC38A2	over-represented	9.30e-5	0.001264	0.001264	5.05464	15	hsa-miR-124-3p; hsa-miR-132-3p; hsa-miR-142-5p; hsa-miR-16-5p; hsa-miR-181a-5p; hsa-miR-181b-5p; hsa-miR-181c-5p; hsa-miR-181d-5p; hsa-miR-193b-3p; hsa-miR-212-3p; hsa-miR-26a-5p; hsa-miR-26b-5p; hsa-miR-30a-5p; hsa-miR-340-5p; hsa-miR-5590-3p
Target genes (miRTarBase)	COX19	over-represented	1.09e-4	0.0014247	0.0014247	5.12295	15	hsa-miR-302a-3p; hsa-miR-302b-3p; hsa-miR-302c-3p; hsa-miR-302d-3p; hsa-miR-302e; hsa-miR-3609; hsa-miR-372-3p; hsa-miR-373-3p; hsa-miR-520a-3p; hsa-miR-520c-3p; hsa-miR-520d-3p; hsa-miR-520g-3p; hsa-miR-520h; hsa-miR-548ah-5p; hsa-miR-6849-3p
Target genes (miRTarBase)	AKIRIN1	over-represented	1.28e-4	0.0016302	0.0016302	5.19126	15	hsa-miR-1297; hsa-miR-26a-5p; hsa-miR-26b-5p; hsa-miR-27a-3p; hsa-miR-27b-3p; hsa-miR-30a-5p; hsa-miR-30b-5p; hsa-miR-30c-5p; hsa-miR-30d-5p; hsa-miR-30e-5p; hsa-miR-4465; hsa-miR-595; hsa-miR-6134; hsa-miR-6513-3p; hsa-miR-8062
Target genes (miRTarBase)	IRAK4	over-represented	1.28e-4	0.0016302	0.0016302	5.19126	15	hsa-miR-132-3p; hsa-miR-212-3p; hsa-miR-302a-3p; hsa-miR-302b-3p; hsa-miR-302c-3p; hsa-miR-302d-3p; hsa-miR-302e; hsa-miR-372-3p; hsa-miR-373-3p; hsa-miR-4772-3p; hsa-miR-520a-3p; hsa-miR-520c-3p; hsa-miR-520d-3p; hsa-miR-520g-3p; hsa-miR-520h
Target genes (miRTarBase)	PALM2	over-represented	1.28e-4	0.0016302	0.0016302	5.19126	15	hsa-miR-3163; hsa-miR-340-5p; hsa-miR-4778-3p; hsa-miR-548ac; hsa-miR-548ae-3p; hsa-miR-548ah-3p; hsa-miR-548aj-3p; hsa-miR-548am-3p; hsa-miR-548aq-3p; hsa-miR-548bb-3p; hsa-miR-548d-3p; hsa-miR-548h-3p; hsa-miR-548j-3p; hsa-miR-548x-3p; hsa-miR-548z
Target genes (miRTarBase)	PDPK1	over-represented	1.28e-4	0.0016302	0.0016302	5.19126	15	hsa-miR-302a-3p; hsa-miR-302b-3p; hsa-miR-302c-3p; hsa-miR-302d-3p; hsa-miR-302e; hsa-miR-372-3p; hsa-miR-373-3p; hsa-miR-376c-3p; hsa-miR-421; hsa-miR-4261; hsa-miR-4709-5p; hsa-miR-520a-3p; hsa-miR-520c-3p; hsa-miR-520d-3p; hsa-miR-5683
Target genes (miRTarBase)	DRAXIN	over-represented	1.75e-4	0.0021227	0.0021227	5.32787	15	hsa-miR-302a-3p; hsa-miR-302b-3p; hsa-miR-302c-3p; hsa-miR-302d-3p; hsa-miR-302e; hsa-miR-372-3p; hsa-miR-373-3p; hsa-miR-4260; hsa-miR-520a-3p; hsa-miR-520c-3p; hsa-miR-520d-3p; hsa-miR-520g-3p; hsa-miR-520h; hsa-miR-5572; hsa-miR-5690
Target genes (miRTarBase)	SP2	over-represented	1.75e-4	0.0021227	0.0021227	5.32787	15	hsa-miR-302a-3p; hsa-miR-302b-3p; hsa-miR-302c-3p; hsa-miR-302d-3p; hsa-miR-302e; hsa-miR-372-3p; hsa-miR-373-3p; hsa-miR-4772-3p; hsa-miR-520a-3p; hsa-miR-520c-3p; hsa-miR-520d-3p; hsa-miR-520g-3p; hsa-miR-520h; hsa-miR-6134; hsa-miR-8062
Target genes (miRTarBase)	TXNL1	over-represented	1.75e-4	0.0021227	0.0021227	5.32787	15	hsa-miR-16-5p; hsa-miR-26a-5p; hsa-miR-3659; hsa-miR-371b-5p; hsa-miR-373-5p; hsa-miR-378a-3p; hsa-miR-4772-3p; hsa-miR-548ac; hsa-miR-548bb-3p; hsa-miR-548d-3p; hsa-miR-548h-3p; hsa-miR-548z; hsa-miR-616-5p; hsa-miR-6513-3p; hsa-miR-6849-3p
Target genes (miRTarBase)	BAG4	over-represented	2.03e-4	0.0023969	0.0023968	5.39617	15	hsa-miR-1-3p; hsa-miR-1202; hsa-miR-15b-5p; hsa-miR-16-5p; hsa-miR-26a-5p; hsa-miR-30a-5p; hsa-miR-30b-5p; hsa-miR-30c-5p; hsa-miR-30d-5p; hsa-miR-30e-5p; hsa-miR-3123; hsa-miR-3972; hsa-miR-548u; hsa-miR-590-3p; hsa-miR-7161-5p
Target genes (miRTarBase)	CCDC71L	over-represented	2.03e-4	0.0023969	0.0023968	5.39617	15	hsa-miR-136-5p; hsa-miR-302c-5p; hsa-miR-30a-5p; hsa-miR-30b-5p; hsa-miR-30c-5p; hsa-miR-30d-5p; hsa-miR-30e-5p; hsa-miR-3609; hsa-miR-4668-3p; hsa-miR-4709-5p; hsa-miR-519a-3p; hsa-miR-519b-3p; hsa-miR-519c-3p; hsa-miR-548ah-5p; hsa-miR-8063
Target genes (miRTarBase)	CDKN2AIPNL	over-represented	2.03e-4	0.0023969	0.0023968	5.39617	15	hsa-miR-15b-5p; hsa-miR-16-5p; hsa-miR-302a-3p; hsa-miR-302b-3p; hsa-miR-302c-3p; hsa-miR-302d-3p; hsa-miR-302e; hsa-miR-372-3p; hsa-miR-373-3p; hsa-miR-374a-5p; hsa-miR-520a-3p; hsa-miR-520c-3p; hsa-miR-520d-3p; hsa-miR-520g-3p; hsa-miR-520h
Target genes (miRTarBase)	FXR1	over-represented	2.35e-4	0.002689	0.002689	5.46448	15	hsa-miR-124-3p; hsa-miR-132-3p; hsa-miR-1468-3p; hsa-miR-153-3p; hsa-miR-212-3p; hsa-miR-30a-5p; hsa-miR-4463; hsa-miR-520g-3p; hsa-miR-520h; hsa-miR-548aj-5p; hsa-miR-548aw; hsa-miR-548f-5p; hsa-miR-548g-5p; hsa-miR-548x-5p; hsa-miR-656-5p
Target genes (miRTarBase)	IRF2BP2	over-represented	2.35e-4	0.002689	0.002689	5.46448	15	hsa-let-7f-1-3p; hsa-miR-1226-3p; hsa-miR-1250-3p; hsa-miR-1270; hsa-miR-1277-5p; hsa-miR-153-5p; hsa-miR-155-5p; hsa-miR-186-5p; hsa-miR-190a-3p; hsa-miR-29c-3p; hsa-miR-4668-3p; hsa-miR-620; hsa-miR-7849-3p; hsa-miR-8055; hsa-miR-8063
Target genes (miRTarBase)	TWF1	over-represented	2.35e-4	0.002689	0.002689	5.46448	15	hsa-miR-1-3p; hsa-miR-142-5p; hsa-miR-155-5p; hsa-miR-193b-3p; hsa-miR-302c-3p; hsa-miR-30a-5p; hsa-miR-30b-5p; hsa-miR-30c-5p; hsa-miR-30d-5p; hsa-miR-30e-5p; hsa-miR-5590-3p; hsa-miR-5680; hsa-miR-577; hsa-miR-7849-3p; hsa-miR-8062
Target genes (miRTarBase)	ZNF682	over-represented	2.35e-4	0.002689	0.002689	5.46448	15	hsa-miR-23b-3p; hsa-miR-302a-3p; hsa-miR-302b-3p; hsa-miR-302c-3p; hsa-miR-302d-3p; hsa-miR-302e; hsa-miR-372-3p; hsa-miR-373-3p; hsa-miR-412-3p; hsa-miR-520a-3p; hsa-miR-520c-3p; hsa-miR-520d-3p; hsa-miR-520g-3p; hsa-miR-520h; hsa-miR-595
Target genes (miRTarBase)	ICA1L	over-represented	2.71e-4	0.003	0.003	5.53279	15	hsa-miR-136-5p; hsa-miR-190a-3p; hsa-miR-218-5p; hsa-miR-302a-3p; hsa-miR-302b-3p; hsa-miR-302c-3p; hsa-miR-302d-3p; hsa-miR-302e; hsa-miR-372-3p; hsa-miR-373-3p; hsa-miR-520a-3p; hsa-miR-520c-3p; hsa-miR-520d-3p; hsa-miR-520g-3p; hsa-miR-520h
Target genes (miRTarBase)	SSU72	over-represented	2.71e-4	0.003	0.003	5.53279	15	hsa-miR-155-5p; hsa-miR-15b-5p; hsa-miR-16-5p; hsa-miR-548ac; hsa-miR-548ae-3p; hsa-miR-548ah-3p; hsa-miR-548aj-3p; hsa-miR-548am-3p; hsa-miR-548aq-3p; hsa-miR-548bb-3p; hsa-miR-548d-3p; hsa-miR-548h-3p; hsa-miR-548j-3p; hsa-miR-548x-3p; hsa-miR-548z
Target genes (miRTarBase)	FOXK2	over-represented	3.59e-4	0.003647	0.003647	5.6694	15	hsa-miR-122-5p; hsa-miR-302a-3p; hsa-miR-302b-3p; hsa-miR-302c-3p; hsa-miR-302d-3p; hsa-miR-302e; hsa-miR-3609; hsa-miR-372-3p; hsa-miR-373-3p; hsa-miR-520a-3p; hsa-miR-520c-3p; hsa-miR-520d-3p; hsa-miR-548ah-5p; hsa-miR-5680; hsa-miR-6811-3p
Target genes (miRTarBase)	FRS2	over-represented	3.59e-4	0.003647	0.003647	5.6694	15	hsa-miR-1-3p; hsa-miR-186-5p; hsa-miR-30a-5p; hsa-miR-30b-5p; hsa-miR-30c-5p; hsa-miR-30d-5p; hsa-miR-30e-5p; hsa-miR-31-3p; hsa-miR-3163; hsa-miR-340-5p; hsa-miR-376c-3p; hsa-miR-519a-3p; hsa-miR-519b-3p; hsa-miR-519c-3p; hsa-miR-5680
Target genes (miRTarBase)	CD226	over-represented	5.35e-4	0.0050941	0.0050942	5.87432	15	hsa-miR-1277-5p; hsa-miR-132-3p; hsa-miR-190a-3p; hsa-miR-212-3p; hsa-miR-223-5p; hsa-miR-421; hsa-miR-4659a-3p; hsa-miR-4659b-3p; hsa-miR-4691-5p; hsa-miR-4709-5p; hsa-miR-4782-5p; hsa-miR-5706; hsa-miR-676-5p; hsa-miR-6792-3p; hsa-miR-8055
Target genes (miRTarBase)	LDHD	over-represented	8.82e-4	0.0076608	0.0076608	6.14754	15	hsa-miR-186-5p; hsa-miR-302a-3p; hsa-miR-302b-3p; hsa-miR-302c-3p; hsa-miR-302d-3p; hsa-miR-302e; hsa-miR-372-3p; hsa-miR-373-3p; hsa-miR-520a-3p; hsa-miR-520c-3p; hsa-miR-520d-3p; hsa-miR-520g-3p; hsa-miR-520h; hsa-miR-548u; hsa-miR-7161-5p
Target genes (miRTarBase)	BCAS4	over-represented	9.93e-4	0.0085336	0.0085336	6.21585	15	hsa-miR-1-3p; hsa-miR-218-5p; hsa-miR-302a-3p; hsa-miR-302b-3p; hsa-miR-302c-3p; hsa-miR-302d-3p; hsa-miR-302e; hsa-miR-31-5p; hsa-miR-372-3p; hsa-miR-373-3p; hsa-miR-520a-3p; hsa-miR-520c-3p; hsa-miR-520d-3p; hsa-miR-520g-3p; hsa-miR-520h
Target genes (miRTarBase)	RHOA	over-represented	9.93e-4	0.0085336	0.0085336	6.21585	15	hsa-miR-122-5p; hsa-miR-124-3p; hsa-miR-155-5p; hsa-miR-218-5p; hsa-miR-31-3p; hsa-miR-31-5p; hsa-miR-340-5p; hsa-miR-548ac; hsa-miR-548bb-3p; hsa-miR-548d-3p; hsa-miR-548h-3p; hsa-miR-548z; hsa-miR-577; hsa-miR-592; hsa-miR-597-5p
Target genes (miRTarBase)	TRAF3IP2	over-represented	9.93e-4	0.0085336	0.0085336	6.21585	15	hsa-miR-302a-3p; hsa-miR-302b-3p; hsa-miR-302c-3p; hsa-miR-302d-3p; hsa-miR-302e; hsa-miR-30a-5p; hsa-miR-372-3p; hsa-miR-373-3p; hsa-miR-4534; hsa-miR-520a-3p; hsa-miR-520c-3p; hsa-miR-520d-3p; hsa-miR-520g-3p; hsa-miR-520h; hsa-miR-6811-3p
Target genes (miRTarBase)	ABCE1	over-represented	2.22e-12	4.72e-10	4.72e-10	1.43443	14	hsa-miR-29c-3p; hsa-miR-30c-5p; hsa-miR-548ac; hsa-miR-548ae-3p; hsa-miR-548ah-3p; hsa-miR-548aj-3p; hsa-miR-548am-3p; hsa-miR-548aq-3p; hsa-miR-548bb-3p; hsa-miR-548d-3p; hsa-miR-548h-3p; hsa-miR-548j-3p; hsa-miR-548x-3p; hsa-miR-548z
Target genes (miRTarBase)	FBLN2	over-represented	1.38e-11	2.10e-9	2.10e-9	1.57104	14	hsa-miR-1-3p; hsa-miR-497-3p; hsa-miR-548ac; hsa-miR-548ae-3p; hsa-miR-548ah-3p; hsa-miR-548aj-3p; hsa-miR-548am-3p; hsa-miR-548aq-3p; hsa-miR-548bb-3p; hsa-miR-548d-3p; hsa-miR-548h-3p; hsa-miR-548j-3p; hsa-miR-548x-3p; hsa-miR-548z
Target genes (miRTarBase)	EXOC2	over-represented	1.36e-10	1.48e-8	1.48e-8	1.77596	14	hsa-miR-1-3p; hsa-miR-1250-3p; hsa-miR-153-5p; hsa-miR-155-5p; hsa-miR-30a-5p; hsa-miR-30d-5p; hsa-miR-548ae-3p; hsa-miR-548ah-3p; hsa-miR-548aj-3p; hsa-miR-548am-3p; hsa-miR-548aq-3p; hsa-miR-548j-3p; hsa-miR-548x-3p; hsa-miR-659-3p
Target genes (miRTarBase)	AMPD3	over-represented	2.66e-10	2.74e-8	2.74e-8	1.84426	14	hsa-miR-3143; hsa-miR-543; hsa-miR-548ac; hsa-miR-548ae-3p; hsa-miR-548ah-3p; hsa-miR-548aj-3p; hsa-miR-548am-3p; hsa-miR-548aq-3p; hsa-miR-548bb-3p; hsa-miR-548d-3p; hsa-miR-548h-3p; hsa-miR-548j-3p; hsa-miR-548x-3p; hsa-miR-548z
Target genes (miRTarBase)	P2RY10	over-represented	2.66e-10	2.74e-8	2.74e-8	1.84426	14	hsa-miR-1270; hsa-miR-548ac; hsa-miR-548ae-3p; hsa-miR-548ah-3p; hsa-miR-548aj-3p; hsa-miR-548am-3p; hsa-miR-548aq-3p; hsa-miR-548bb-3p; hsa-miR-548d-3p; hsa-miR-548h-3p; hsa-miR-548j-3p; hsa-miR-548x-3p; hsa-miR-548z; hsa-miR-620
Target genes (miRTarBase)	DEPDC1B	over-represented	9.11e-10	8.13e-8	8.13e-8	1.98087	14	hsa-miR-3617-5p; hsa-miR-548ac; hsa-miR-548ae-3p; hsa-miR-548ah-3p; hsa-miR-548aj-3p; hsa-miR-548am-3p; hsa-miR-548aq-3p; hsa-miR-548bb-3p; hsa-miR-548d-3p; hsa-miR-548h-3p; hsa-miR-548j-3p; hsa-miR-548x-3p; hsa-miR-548z; hsa-miR-641
Target genes (miRTarBase)	IRF2	over-represented	1.61e-9	1.31e-7	1.31e-7	2.04918	14	hsa-miR-302a-3p; hsa-miR-302b-3p; hsa-miR-302c-3p; hsa-miR-302d-3p; hsa-miR-302e; hsa-miR-30d-5p; hsa-miR-372-3p; hsa-miR-373-3p; hsa-miR-519a-3p; hsa-miR-519b-3p; hsa-miR-519c-3p; hsa-miR-520a-3p; hsa-miR-520c-3p; hsa-miR-520d-3p
Target genes (miRTarBase)	MRGBP	over-represented	7.54e-9	4.71e-7	4.71e-7	2.2541	14	hsa-miR-3163; hsa-miR-4742-3p; hsa-miR-548ac; hsa-miR-548ae-3p; hsa-miR-548ah-3p; hsa-miR-548aj-3p; hsa-miR-548am-3p; hsa-miR-548aq-3p; hsa-miR-548bb-3p; hsa-miR-548d-3p; hsa-miR-548h-3p; hsa-miR-548j-3p; hsa-miR-548x-3p; hsa-miR-548z
Target genes (miRTarBase)	TBC1D22B	over-represented	7.54e-9	4.71e-7	4.71e-7	2.2541	14	hsa-miR-122-5p; hsa-miR-497-3p; hsa-miR-548ac; hsa-miR-548ae-3p; hsa-miR-548ah-3p; hsa-miR-548aj-3p; hsa-miR-548am-3p; hsa-miR-548aq-3p; hsa-miR-548bb-3p; hsa-miR-548d-3p; hsa-miR-548h-3p; hsa-miR-548j-3p; hsa-miR-548x-3p; hsa-miR-548z
Target genes (miRTarBase)	C11orf1	over-represented	1.89e-8	1.05e-6	1.05e-6	2.39071	14	hsa-miR-302a-3p; hsa-miR-302b-3p; hsa-miR-302c-3p; hsa-miR-302d-3p; hsa-miR-302e; hsa-miR-372-3p; hsa-miR-373-3p; hsa-miR-520a-3p; hsa-miR-520c-3p; hsa-miR-520d-3p; hsa-miR-520g-3p; hsa-miR-520h; hsa-miR-6800-5p; hsa-miR-6802-5p
Target genes (miRTarBase)	CD1D	over-represented	6.57e-8	2.90e-6	2.90e-6	2.59563	14	hsa-miR-124-3p; hsa-miR-548ac; hsa-miR-548ae-3p; hsa-miR-548ah-3p; hsa-miR-548aj-3p; hsa-miR-548am-3p; hsa-miR-548aq-3p; hsa-miR-548bb-3p; hsa-miR-548d-3p; hsa-miR-548h-3p; hsa-miR-548j-3p; hsa-miR-548x-3p; hsa-miR-548z; hsa-miR-7856-5p
Target genes (miRTarBase)	PTPRG	over-represented	9.64e-8	3.92e-6	3.92e-6	2.66393	14	hsa-miR-193b-3p; hsa-miR-218-5p; hsa-miR-548ac; hsa-miR-548ae-3p; hsa-miR-548ah-3p; hsa-miR-548aj-3p; hsa-miR-548am-3p; hsa-miR-548aq-3p; hsa-miR-548bb-3p; hsa-miR-548d-3p; hsa-miR-548h-3p; hsa-miR-548j-3p; hsa-miR-548x-3p; hsa-miR-548z
Target genes (miRTarBase)	TRIM45	over-represented	9.64e-8	3.92e-6	3.92e-6	2.66393	14	hsa-miR-548ac; hsa-miR-548ae-3p; hsa-miR-548ah-3p; hsa-miR-548aj-3p; hsa-miR-548am-3p; hsa-miR-548aq-3p; hsa-miR-548bb-3p; hsa-miR-548d-3p; hsa-miR-548h-3p; hsa-miR-548j-3p; hsa-miR-548x-3p; hsa-miR-548z; hsa-miR-6771-3p; hsa-miR-6849-3p
Target genes (miRTarBase)	CLNK	over-represented	1.40e-7	5.39e-6	5.39e-6	2.73224	14	hsa-miR-4659a-3p; hsa-miR-4659b-3p; hsa-miR-548ac; hsa-miR-548ae-3p; hsa-miR-548ah-3p; hsa-miR-548aj-3p; hsa-miR-548am-3p; hsa-miR-548aq-3p; hsa-miR-548bb-3p; hsa-miR-548d-3p; hsa-miR-548h-3p; hsa-miR-548j-3p; hsa-miR-548x-3p; hsa-miR-548z
Target genes (miRTarBase)	RNF6	over-represented	1.40e-7	5.39e-6	5.39e-6	2.73224	14	hsa-miR-1297; hsa-miR-136-5p; hsa-miR-181a-5p; hsa-miR-181b-5p; hsa-miR-181c-5p; hsa-miR-181d-5p; hsa-miR-186-5p; hsa-miR-190a-3p; hsa-miR-26a-5p; hsa-miR-26b-5p; hsa-miR-302c-5p; hsa-miR-3143; hsa-miR-4465; hsa-miR-543
Target genes (miRTarBase)	CDIPT	over-represented	1.99e-7	7.42e-6	7.42e-6	2.80055	14	hsa-miR-16-5p; hsa-miR-26b-5p; hsa-miR-302a-3p; hsa-miR-302b-3p; hsa-miR-302c-3p; hsa-miR-302d-3p; hsa-miR-302e; hsa-miR-372-3p; hsa-miR-373-3p; hsa-miR-520a-3p; hsa-miR-520c-3p; hsa-miR-520d-3p; hsa-miR-520g-3p; hsa-miR-520h
Target genes (miRTarBase)	SP4	over-represented	2.81e-7	1.01e-5	1.01e-5	2.86885	14	hsa-miR-26b-5p; hsa-miR-27a-3p; hsa-miR-30a-5p; hsa-miR-30b-5p; hsa-miR-30c-5p; hsa-miR-30d-5p; hsa-miR-30e-5p; hsa-miR-3609; hsa-miR-371b-5p; hsa-miR-372-5p; hsa-miR-373-5p; hsa-miR-376c-3p; hsa-miR-548ah-5p; hsa-miR-616-5p
Target genes (miRTarBase)	DDX21	over-represented	3.93e-7	1.32e-5	1.32e-5	2.93716	14	hsa-miR-142-5p; hsa-miR-16-5p; hsa-miR-186-5p; hsa-miR-193b-3p; hsa-miR-29c-3p; hsa-miR-340-5p; hsa-miR-548ae-3p; hsa-miR-548ah-3p; hsa-miR-548aj-3p; hsa-miR-548am-3p; hsa-miR-548aq-3p; hsa-miR-548j-3p; hsa-miR-548x-3p; hsa-miR-5590-3p
Target genes (miRTarBase)	TRUB1	over-represented	3.93e-7	1.32e-5	1.32e-5	2.93716	14	hsa-miR-132-3p; hsa-miR-153-3p; hsa-miR-212-3p; hsa-miR-374a-5p; hsa-miR-374b-5p; hsa-miR-548ae-3p; hsa-miR-548ah-3p; hsa-miR-548aj-3p; hsa-miR-548am-3p; hsa-miR-548aq-3p; hsa-miR-548j-3p; hsa-miR-548x-3p; hsa-miR-5700; hsa-miR-590-3p
Target genes (miRTarBase)	DAD1	over-represented	5.42e-7	1.76e-5	1.76e-5	3.00546	14	hsa-miR-302a-3p; hsa-miR-302b-3p; hsa-miR-302c-3p; hsa-miR-302d-3p; hsa-miR-302e; hsa-miR-372-3p; hsa-miR-373-3p; hsa-miR-4668-3p; hsa-miR-519a-3p; hsa-miR-519b-3p; hsa-miR-519c-3p; hsa-miR-520a-3p; hsa-miR-520c-3p; hsa-miR-520d-3p
Target genes (miRTarBase)	FHDC1	over-represented	5.42e-7	1.76e-5	1.76e-5	3.00546	14	hsa-miR-1-3p; hsa-miR-124-3p; hsa-miR-302a-3p; hsa-miR-302b-3p; hsa-miR-302c-3p; hsa-miR-302d-3p; hsa-miR-302e; hsa-miR-372-3p; hsa-miR-373-3p; hsa-miR-520a-3p; hsa-miR-520c-3p; hsa-miR-520d-3p; hsa-miR-520g-3p; hsa-miR-520h
Target genes (miRTarBase)	CD28	over-represented	7.40e-7	2.25e-5	2.25e-5	3.07377	14	hsa-miR-26b-5p; hsa-miR-302a-3p; hsa-miR-302b-3p; hsa-miR-302c-3p; hsa-miR-302d-3p; hsa-miR-302e; hsa-miR-372-3p; hsa-miR-373-3p; hsa-miR-520a-3p; hsa-miR-520c-3p; hsa-miR-520d-3p; hsa-miR-520g-3p; hsa-miR-520h; hsa-miR-574-5p
Target genes (miRTarBase)	MIXL1	over-represented	1.00e-6	2.94e-5	2.94e-5	3.14208	14	hsa-miR-302a-3p; hsa-miR-302b-3p; hsa-miR-302c-3p; hsa-miR-302d-3p; hsa-miR-302e; hsa-miR-372-3p; hsa-miR-373-3p; hsa-miR-520a-3p; hsa-miR-520c-3p; hsa-miR-520d-3p; hsa-miR-520g-3p; hsa-miR-520h; hsa-miR-590-3p; hsa-miR-8055
Target genes (miRTarBase)	SLC30A1	over-represented	1.00e-6	2.94e-5	2.94e-5	3.14208	14	hsa-miR-1277-5p; hsa-miR-155-5p; hsa-miR-16-5p; hsa-miR-186-5p; hsa-miR-193b-3p; hsa-miR-497-3p; hsa-miR-519a-3p; hsa-miR-519b-3p; hsa-miR-519c-3p; hsa-miR-548ac; hsa-miR-548bb-3p; hsa-miR-548d-3p; hsa-miR-548h-3p; hsa-miR-548z
Target genes (miRTarBase)	ADAT2	over-represented	1.78e-6	4.65e-5	4.65e-5	3.27869	14	hsa-miR-1277-5p; hsa-miR-190a-3p; hsa-miR-223-5p; hsa-miR-302a-3p; hsa-miR-302b-3p; hsa-miR-302c-3p; hsa-miR-302d-3p; hsa-miR-302e; hsa-miR-372-3p; hsa-miR-373-3p; hsa-miR-520a-3p; hsa-miR-520c-3p; hsa-miR-520d-3p; hsa-miR-574-5p
Target genes (miRTarBase)	CCL5	over-represented	1.78e-6	4.65e-5	4.65e-5	3.27869	14	hsa-miR-302a-3p; hsa-miR-302b-3p; hsa-miR-302c-3p; hsa-miR-302d-3p; hsa-miR-302e; hsa-miR-372-3p; hsa-miR-373-3p; hsa-miR-520a-3p; hsa-miR-520c-3p; hsa-miR-520d-3p; hsa-miR-520g-3p; hsa-miR-520h; hsa-miR-590-3p; hsa-miR-6849-3p
Target genes (miRTarBase)	EIF2S1	over-represented	1.78e-6	4.65e-5	4.65e-5	3.27869	14	hsa-miR-302a-3p; hsa-miR-302b-3p; hsa-miR-302c-3p; hsa-miR-302d-3p; hsa-miR-302e; hsa-miR-30b-5p; hsa-miR-30c-5p; hsa-miR-372-3p; hsa-miR-373-3p; hsa-miR-520a-3p; hsa-miR-520c-3p; hsa-miR-520d-3p; hsa-miR-520g-3p; hsa-miR-520h
Target genes (miRTarBase)	NDUFAF3	over-represented	1.78e-6	4.65e-5	4.65e-5	3.27869	14	hsa-miR-302a-3p; hsa-miR-302b-3p; hsa-miR-302c-3p; hsa-miR-302d-3p; hsa-miR-302e; hsa-miR-372-3p; hsa-miR-373-3p; hsa-miR-519a-3p; hsa-miR-519b-3p; hsa-miR-519c-3p; hsa-miR-520a-3p; hsa-miR-520c-3p; hsa-miR-520d-3p; hsa-miR-577
Target genes (miRTarBase)	PDIA6	over-represented	1.78e-6	4.65e-5	4.65e-5	3.27869	14	hsa-miR-15b-5p; hsa-miR-16-5p; hsa-miR-181a-5p; hsa-miR-181b-5p; hsa-miR-181c-5p; hsa-miR-181d-5p; hsa-miR-218-5p; hsa-miR-23b-3p; hsa-miR-543; hsa-miR-548ac; hsa-miR-548bb-3p; hsa-miR-548d-3p; hsa-miR-548h-3p; hsa-miR-548z
Target genes (miRTarBase)	GNB5	over-represented	2.35e-6	5.88e-5	5.88e-5	3.34699	14	hsa-miR-26b-5p; hsa-miR-27a-3p; hsa-miR-302a-3p; hsa-miR-302b-3p; hsa-miR-302c-3p; hsa-miR-302d-3p; hsa-miR-302e; hsa-miR-372-3p; hsa-miR-373-3p; hsa-miR-520a-3p; hsa-miR-520c-3p; hsa-miR-520d-3p; hsa-miR-520g-3p; hsa-miR-520h
Target genes (miRTarBase)	BCAT1	over-represented	3.07e-6	7.34e-5	7.34e-5	3.4153	14	hsa-miR-155-5p; hsa-miR-4778-3p; hsa-miR-548ac; hsa-miR-548ae-3p; hsa-miR-548ah-3p; hsa-miR-548aj-3p; hsa-miR-548am-3p; hsa-miR-548aq-3p; hsa-miR-548bb-3p; hsa-miR-548d-3p; hsa-miR-548h-3p; hsa-miR-548j-3p; hsa-miR-548x-3p; hsa-miR-548z
Target genes (miRTarBase)	KCND3	over-represented	3.07e-6	7.34e-5	7.34e-5	3.4153	14	hsa-miR-16-5p; hsa-miR-302a-3p; hsa-miR-302b-3p; hsa-miR-302c-3p; hsa-miR-302d-3p; hsa-miR-302e; hsa-miR-372-3p; hsa-miR-373-3p; hsa-miR-4534; hsa-miR-520a-3p; hsa-miR-520c-3p; hsa-miR-520d-3p; hsa-miR-520g-3p; hsa-miR-520h
Target genes (miRTarBase)	C16orf70	over-represented	5.12e-6	1.14e-4	1.14e-4	3.55191	14	hsa-miR-1297; hsa-miR-26a-5p; hsa-miR-26b-5p; hsa-miR-30c-5p; hsa-miR-3609; hsa-miR-4465; hsa-miR-548ae-3p; hsa-miR-548ah-3p; hsa-miR-548ah-5p; hsa-miR-548aj-3p; hsa-miR-548am-3p; hsa-miR-548aq-3p; hsa-miR-548j-3p; hsa-miR-548x-3p
Target genes (miRTarBase)	GTF2H2C	over-represented	5.12e-6	1.14e-4	1.14e-4	3.55191	14	hsa-miR-302a-3p; hsa-miR-302b-3p; hsa-miR-302c-3p; hsa-miR-302d-3p; hsa-miR-302e; hsa-miR-30a-5p; hsa-miR-3159; hsa-miR-372-3p; hsa-miR-373-3p; hsa-miR-520a-3p; hsa-miR-520c-3p; hsa-miR-520d-3p; hsa-miR-520g-3p; hsa-miR-520h
Target genes (miRTarBase)	LRCH3	over-represented	6.55e-6	1.40e-4	1.40e-4	3.62022	14	hsa-miR-122-5p; hsa-miR-302a-3p; hsa-miR-302b-3p; hsa-miR-302c-3p; hsa-miR-302d-3p; hsa-miR-302e; hsa-miR-372-3p; hsa-miR-373-3p; hsa-miR-519a-3p; hsa-miR-519b-3p; hsa-miR-519c-3p; hsa-miR-520a-3p; hsa-miR-520c-3p; hsa-miR-520d-3p
Target genes (miRTarBase)	LUC7L2	over-represented	6.55e-6	1.40e-4	1.40e-4	3.62022	14	hsa-miR-1297; hsa-miR-155-5p; hsa-miR-26a-5p; hsa-miR-26b-5p; hsa-miR-373-3p; hsa-miR-4465; hsa-miR-4772-3p; hsa-miR-548ac; hsa-miR-548bb-3p; hsa-miR-548d-3p; hsa-miR-548h-3p; hsa-miR-548z; hsa-miR-590-3p; hsa-miR-6513-3p
Target genes (miRTarBase)	LIAS	over-represented	8.32e-6	1.68e-4	1.68e-4	3.68852	14	hsa-miR-26b-5p; hsa-miR-302a-3p; hsa-miR-302b-3p; hsa-miR-302c-3p; hsa-miR-302d-3p; hsa-miR-302e; hsa-miR-3609; hsa-miR-372-3p; hsa-miR-373-3p; hsa-miR-4772-3p; hsa-miR-520a-3p; hsa-miR-520c-3p; hsa-miR-520d-3p; hsa-miR-548ah-5p
Target genes (miRTarBase)	FAAP24	over-represented	1.05e-5	2.06e-4	2.06e-4	3.75683	14	hsa-miR-1250-3p; hsa-miR-153-5p; hsa-miR-302a-3p; hsa-miR-302b-3p; hsa-miR-302c-3p; hsa-miR-302d-3p; hsa-miR-302e; hsa-miR-372-3p; hsa-miR-373-3p; hsa-miR-520a-3p; hsa-miR-520c-3p; hsa-miR-520d-3p; hsa-miR-520g-3p; hsa-miR-520h
Target genes (miRTarBase)	PSD3	over-represented	1.05e-5	2.06e-4	2.06e-4	3.75683	14	hsa-miR-218-5p; hsa-miR-302a-3p; hsa-miR-302b-3p; hsa-miR-302c-3p; hsa-miR-302d-3p; hsa-miR-302e; hsa-miR-372-3p; hsa-miR-373-3p; hsa-miR-519a-3p; hsa-miR-519b-3p; hsa-miR-519c-3p; hsa-miR-520a-3p; hsa-miR-520c-3p; hsa-miR-520d-3p
Target genes (miRTarBase)	SYT2	over-represented	1.05e-5	2.06e-4	2.06e-4	3.75683	14	hsa-miR-5192; hsa-miR-548ac; hsa-miR-548ae-3p; hsa-miR-548ah-3p; hsa-miR-548aj-3p; hsa-miR-548am-3p; hsa-miR-548aq-3p; hsa-miR-548bb-3p; hsa-miR-548d-3p; hsa-miR-548h-3p; hsa-miR-548j-3p; hsa-miR-548x-3p; hsa-miR-548z; hsa-miR-584-3p
Target genes (miRTarBase)	RAB30	over-represented	1.32e-5	2.52e-4	2.52e-4	3.82514	14	hsa-miR-1-3p; hsa-miR-1468-3p; hsa-miR-155-5p; hsa-miR-16-5p; hsa-miR-218-5p; hsa-miR-26b-5p; hsa-miR-29c-3p; hsa-miR-548aj-5p; hsa-miR-548aw; hsa-miR-548f-5p; hsa-miR-548g-5p; hsa-miR-548x-5p; hsa-miR-656-5p; hsa-miR-6811-3p
Target genes (miRTarBase)	ZNF514	over-represented	1.64e-5	3.00e-4	3.00e-4	3.89344	14	hsa-miR-302a-3p; hsa-miR-302b-3p; hsa-miR-302c-3p; hsa-miR-302d-3p; hsa-miR-302e; hsa-miR-372-3p; hsa-miR-373-3p; hsa-miR-520a-3p; hsa-miR-520c-3p; hsa-miR-520d-3p; hsa-miR-520g-3p; hsa-miR-520h; hsa-miR-655-5p; hsa-miR-6849-3p
Target genes (miRTarBase)	FOXJ2	over-represented	2.04e-5	3.66e-4	3.66e-4	3.96175	14	hsa-miR-142-5p; hsa-miR-302a-3p; hsa-miR-302b-3p; hsa-miR-302c-3p; hsa-miR-302d-3p; hsa-miR-302e; hsa-miR-3609; hsa-miR-372-3p; hsa-miR-373-3p; hsa-miR-520a-3p; hsa-miR-520c-3p; hsa-miR-520d-3p; hsa-miR-548ah-5p; hsa-miR-5590-3p
Target genes (miRTarBase)	RRAGD	over-represented	2.04e-5	3.66e-4	3.66e-4	3.96175	14	hsa-miR-1468-3p; hsa-miR-23b-3p; hsa-miR-30b-5p; hsa-miR-3163; hsa-miR-340-5p; hsa-miR-519a-3p; hsa-miR-519b-3p; hsa-miR-519c-3p; hsa-miR-548aj-5p; hsa-miR-548aw; hsa-miR-548f-5p; hsa-miR-548g-5p; hsa-miR-548x-5p; hsa-miR-7849-3p
Target genes (miRTarBase)	PCLAF	over-represented	2.51e-5	4.32e-4	4.32e-4	4.03005	14	hsa-miR-122-5p; hsa-miR-124-3p; hsa-miR-1250-3p; hsa-miR-153-5p; hsa-miR-181a-5p; hsa-miR-193b-3p; hsa-miR-26b-5p; hsa-miR-371b-5p; hsa-miR-373-5p; hsa-miR-519a-3p; hsa-miR-519b-3p; hsa-miR-519c-3p; hsa-miR-616-5p; hsa-miR-8063
Target genes (miRTarBase)	CHCHD5	over-represented	3.09e-5	5.04e-4	5.04e-4	4.09836	14	hsa-miR-302a-3p; hsa-miR-302b-3p; hsa-miR-302c-3p; hsa-miR-302d-3p; hsa-miR-302e; hsa-miR-371b-5p; hsa-miR-372-3p; hsa-miR-372-5p; hsa-miR-373-3p; hsa-miR-373-5p; hsa-miR-520a-3p; hsa-miR-520c-3p; hsa-miR-520d-3p; hsa-miR-616-5p
Target genes (miRTarBase)	DNAJB13	over-represented	3.09e-5	5.04e-4	5.04e-4	4.09836	14	hsa-miR-122-5p; hsa-miR-302a-3p; hsa-miR-302b-3p; hsa-miR-302c-3p; hsa-miR-302d-3p; hsa-miR-302e; hsa-miR-372-3p; hsa-miR-373-3p; hsa-miR-4772-3p; hsa-miR-520a-3p; hsa-miR-520c-3p; hsa-miR-520d-3p; hsa-miR-520g-3p; hsa-miR-520h
Target genes (miRTarBase)	ZNF785	over-represented	3.09e-5	5.04e-4	5.04e-4	4.09836	14	hsa-miR-302a-3p; hsa-miR-302b-3p; hsa-miR-302c-3p; hsa-miR-302d-3p; hsa-miR-302e; hsa-miR-372-3p; hsa-miR-373-3p; hsa-miR-412-3p; hsa-miR-4778-3p; hsa-miR-520a-3p; hsa-miR-520c-3p; hsa-miR-520d-3p; hsa-miR-520g-3p; hsa-miR-520h
Target genes (miRTarBase)	SUCO	over-represented	3.77e-5	5.90e-4	5.90e-4	4.16667	14	hsa-miR-26b-5p; hsa-miR-27a-3p; hsa-miR-27b-3p; hsa-miR-302a-3p; hsa-miR-302b-3p; hsa-miR-302c-3p; hsa-miR-302d-3p; hsa-miR-302e; hsa-miR-372-3p; hsa-miR-373-3p; hsa-miR-4999-3p; hsa-miR-520a-3p; hsa-miR-520c-3p; hsa-miR-520d-3p
Target genes (miRTarBase)	FOXP1	over-represented	4.58e-5	6.91e-4	6.91e-4	4.23497	14	hsa-miR-1-3p; hsa-miR-122-5p; hsa-miR-1277-5p; hsa-miR-1468-3p; hsa-miR-190a-3p; hsa-miR-218-5p; hsa-miR-223-5p; hsa-miR-497-3p; hsa-miR-548aj-5p; hsa-miR-548aw; hsa-miR-548f-5p; hsa-miR-548g-5p; hsa-miR-548x-5p; hsa-miR-577
Target genes (miRTarBase)	SERINC1	over-represented	4.58e-5	6.91e-4	6.91e-4	4.23497	14	hsa-miR-136-5p; hsa-miR-223-5p; hsa-miR-302a-3p; hsa-miR-302b-3p; hsa-miR-302c-3p; hsa-miR-302d-3p; hsa-miR-302e; hsa-miR-372-3p; hsa-miR-373-3p; hsa-miR-520a-3p; hsa-miR-520c-3p; hsa-miR-520d-3p; hsa-miR-574-5p; hsa-miR-92a-1-5p
Target genes (miRTarBase)	CCBE1	over-represented	5.54e-5	8.20e-4	8.20e-4	4.30328	14	hsa-miR-4778-3p; hsa-miR-548ac; hsa-miR-548ae-3p; hsa-miR-548ah-3p; hsa-miR-548aj-3p; hsa-miR-548am-3p; hsa-miR-548aq-3p; hsa-miR-548bb-3p; hsa-miR-548d-3p; hsa-miR-548h-3p; hsa-miR-548j-3p; hsa-miR-548x-3p; hsa-miR-548z; hsa-miR-584-3p
Target genes (miRTarBase)	FAM9C	over-represented	5.54e-5	8.20e-4	8.20e-4	4.30328	14	hsa-miR-136-5p; hsa-miR-302a-3p; hsa-miR-302b-3p; hsa-miR-302c-3p; hsa-miR-302d-3p; hsa-miR-302e; hsa-miR-372-3p; hsa-miR-373-3p; hsa-miR-519a-3p; hsa-miR-519b-3p; hsa-miR-519c-3p; hsa-miR-520a-3p; hsa-miR-520c-3p; hsa-miR-520d-3p
Target genes (miRTarBase)	WWC1	over-represented	5.54e-5	8.20e-4	8.20e-4	4.30328	14	hsa-miR-122-5p; hsa-miR-155-5p; hsa-miR-302a-3p; hsa-miR-302b-3p; hsa-miR-302c-3p; hsa-miR-302d-3p; hsa-miR-302e; hsa-miR-372-3p; hsa-miR-373-3p; hsa-miR-520a-3p; hsa-miR-520c-3p; hsa-miR-520d-3p; hsa-miR-520g-3p; hsa-miR-520h
Target genes (miRTarBase)	ISCA2	over-represented	6.68e-5	9.52e-4	9.52e-4	4.37158	14	hsa-miR-302a-3p; hsa-miR-302b-3p; hsa-miR-302c-3p; hsa-miR-302d-3p; hsa-miR-302e; hsa-miR-372-3p; hsa-miR-373-3p; hsa-miR-520a-3p; hsa-miR-520c-3p; hsa-miR-520d-3p; hsa-miR-520g-3p; hsa-miR-520h; hsa-miR-6811-3p; hsa-miR-8055
Target genes (miRTarBase)	PPIP5K2	over-represented	6.68e-5	9.52e-4	9.52e-4	4.37158	14	hsa-miR-1277-5p; hsa-miR-15b-5p; hsa-miR-16-5p; hsa-miR-190a-3p; hsa-miR-3159; hsa-miR-340-5p; hsa-miR-374a-3p; hsa-miR-548ae-3p; hsa-miR-548ah-3p; hsa-miR-548aj-3p; hsa-miR-548am-3p; hsa-miR-548aq-3p; hsa-miR-548j-3p; hsa-miR-548x-3p
Target genes (miRTarBase)	COX10	over-represented	9.56e-5	0.001291	0.001291	4.5082	14	hsa-miR-302a-3p; hsa-miR-302b-3p; hsa-miR-302c-3p; hsa-miR-302d-3p; hsa-miR-302e; hsa-miR-372-3p; hsa-miR-373-3p; hsa-miR-519a-3p; hsa-miR-519b-3p; hsa-miR-519c-3p; hsa-miR-520a-3p; hsa-miR-520c-3p; hsa-miR-520d-3p; hsa-miR-8062
Target genes (miRTarBase)	TNFAIP3	over-represented	1.14e-4	0.0014757	0.0014757	4.5765	14	hsa-miR-23b-3p; hsa-miR-26b-5p; hsa-miR-374a-5p; hsa-miR-412-3p; hsa-miR-4659a-3p; hsa-miR-4659b-3p; hsa-miR-548ae-3p; hsa-miR-548ah-3p; hsa-miR-548aj-3p; hsa-miR-548am-3p; hsa-miR-548aq-3p; hsa-miR-548j-3p; hsa-miR-548x-3p; hsa-miR-5700
Target genes (miRTarBase)	F2RL3	over-represented	1.35e-4	0.0017069	0.0017069	4.64481	14	hsa-miR-302a-3p; hsa-miR-302b-3p; hsa-miR-302c-3p; hsa-miR-302d-3p; hsa-miR-302e; hsa-miR-3609; hsa-miR-372-3p; hsa-miR-373-3p; hsa-miR-4691-5p; hsa-miR-520a-3p; hsa-miR-520c-3p; hsa-miR-520d-3p; hsa-miR-548ah-5p; hsa-miR-6792-3p
Target genes (miRTarBase)	NPM3	over-represented	1.35e-4	0.0017069	0.0017069	4.64481	14	hsa-miR-124-3p; hsa-miR-181a-5p; hsa-miR-181b-5p; hsa-miR-181c-5p; hsa-miR-181d-5p; hsa-miR-374a-5p; hsa-miR-374b-5p; hsa-miR-520g-3p; hsa-miR-520h; hsa-miR-548ac; hsa-miR-548bb-3p; hsa-miR-548d-3p; hsa-miR-548h-3p; hsa-miR-548z
Target genes (miRTarBase)	HBP1	over-represented	1.59e-4	0.0019596	0.0019596	4.71311	14	hsa-let-7f-1-3p; hsa-miR-1468-3p; hsa-miR-155-5p; hsa-miR-3609; hsa-miR-519a-3p; hsa-miR-519b-3p; hsa-miR-519c-3p; hsa-miR-548ah-5p; hsa-miR-548aj-5p; hsa-miR-548aw; hsa-miR-548f-5p; hsa-miR-548g-5p; hsa-miR-548x-5p; hsa-miR-6513-3p
Target genes (miRTarBase)	NDUFB5	over-represented	1.59e-4	0.0019596	0.0019596	4.71311	14	hsa-miR-26b-5p; hsa-miR-302c-5p; hsa-miR-3143; hsa-miR-371b-5p; hsa-miR-372-5p; hsa-miR-373-5p; hsa-miR-4691-5p; hsa-miR-543; hsa-miR-574-5p; hsa-miR-590-3p; hsa-miR-616-5p; hsa-miR-659-3p; hsa-miR-6792-3p; hsa-miR-6849-3p
Target genes (miRTarBase)	ZBTB10	over-represented	1.59e-4	0.0019596	0.0019596	4.71311	14	hsa-miR-15b-5p; hsa-miR-16-5p; hsa-miR-215-3p; hsa-miR-27a-3p; hsa-miR-29c-3p; hsa-miR-374a-3p; hsa-miR-548ae-3p; hsa-miR-548ah-3p; hsa-miR-548aj-3p; hsa-miR-548am-3p; hsa-miR-548aq-3p; hsa-miR-548j-3p; hsa-miR-548x-3p; hsa-miR-7856-5p
Target genes (miRTarBase)	NUS1	over-represented	2.19e-4	0.0025732	0.0025732	4.84973	14	hsa-miR-1277-5p; hsa-miR-1297; hsa-miR-26a-5p; hsa-miR-26b-5p; hsa-miR-27a-3p; hsa-miR-27b-3p; hsa-miR-31-3p; hsa-miR-3609; hsa-miR-3617-5p; hsa-miR-374a-5p; hsa-miR-374b-5p; hsa-miR-4465; hsa-miR-548ah-5p; hsa-miR-641
Target genes (miRTarBase)	TRIOBP	over-represented	2.19e-4	0.0025732	0.0025732	4.84973	14	hsa-miR-219b-3p; hsa-miR-26b-5p; hsa-miR-302a-3p; hsa-miR-302b-3p; hsa-miR-302c-3p; hsa-miR-302d-3p; hsa-miR-302e; hsa-miR-372-3p; hsa-miR-373-3p; hsa-miR-497-3p; hsa-miR-520a-3p; hsa-miR-520c-3p; hsa-miR-520d-3p; hsa-miR-574-5p
Target genes (miRTarBase)	HIST1H2BJ	over-represented	2.56e-4	0.0029026	0.0029026	4.91803	14	hsa-miR-186-5p; hsa-miR-302a-3p; hsa-miR-302b-3p; hsa-miR-302c-3p; hsa-miR-302d-3p; hsa-miR-302e; hsa-miR-31-5p; hsa-miR-372-3p; hsa-miR-373-3p; hsa-miR-520a-3p; hsa-miR-520c-3p; hsa-miR-520d-3p; hsa-miR-520g-3p; hsa-miR-520h
Target genes (miRTarBase)	WDR13	over-represented	2.56e-4	0.0029026	0.0029026	4.91803	14	hsa-miR-153-5p; hsa-miR-15b-5p; hsa-miR-16-5p; hsa-miR-3609; hsa-miR-4534; hsa-miR-520g-3p; hsa-miR-520h; hsa-miR-548ac; hsa-miR-548ah-5p; hsa-miR-548bb-3p; hsa-miR-548d-3p; hsa-miR-548h-3p; hsa-miR-548z; hsa-miR-6849-3p
Target genes (miRTarBase)	WNK3	over-represented	2.98e-4	0.0031684	0.0031684	4.98634	14	hsa-miR-1468-3p; hsa-miR-15b-5p; hsa-miR-16-5p; hsa-miR-3609; hsa-miR-4463; hsa-miR-519a-3p; hsa-miR-519b-3p; hsa-miR-519c-3p; hsa-miR-548ah-5p; hsa-miR-548aj-5p; hsa-miR-548aw; hsa-miR-548f-5p; hsa-miR-548g-5p; hsa-miR-548x-5p
Target genes (miRTarBase)	CD2AP	over-represented	3.46e-4	0.0035273	0.0035273	5.05464	14	hsa-miR-1-3p; hsa-miR-124-3p; hsa-miR-1277-5p; hsa-miR-15b-5p; hsa-miR-16-5p; hsa-miR-186-5p; hsa-miR-190a-3p; hsa-miR-27a-3p; hsa-miR-27b-3p; hsa-miR-30a-5p; hsa-miR-30b-5p; hsa-miR-30c-5p; hsa-miR-30d-5p; hsa-miR-30e-5p
Target genes (miRTarBase)	ISY1	over-represented	3.46e-4	0.0035273	0.0035273	5.05464	14	hsa-miR-302a-3p; hsa-miR-302b-3p; hsa-miR-302c-3p; hsa-miR-302d-3p; hsa-miR-302e; hsa-miR-372-3p; hsa-miR-373-3p; hsa-miR-421; hsa-miR-519c-3p; hsa-miR-520a-3p; hsa-miR-520c-3p; hsa-miR-520d-3p; hsa-miR-520g-3p; hsa-miR-520h
Target genes (miRTarBase)	CLCC1	over-represented	4.62e-4	0.004494	0.004494	5.19126	14	hsa-miR-181a-5p; hsa-miR-181b-5p; hsa-miR-181c-5p; hsa-miR-181d-5p; hsa-miR-30a-5p; hsa-miR-30b-5p; hsa-miR-30c-5p; hsa-miR-30d-5p; hsa-miR-30e-5p; hsa-miR-3675-3p; hsa-miR-5690; hsa-miR-6771-3p; hsa-miR-6849-3p; hsa-miR-7856-5p
Target genes (miRTarBase)	MCM8	over-represented	4.62e-4	0.004494	0.004494	5.19126	14	hsa-miR-122-5p; hsa-miR-1297; hsa-miR-155-5p; hsa-miR-193b-3p; hsa-miR-26a-5p; hsa-miR-26b-5p; hsa-miR-374a-5p; hsa-miR-4465; hsa-miR-5680; hsa-miR-574-5p; hsa-miR-584-3p; hsa-miR-6513-3p; hsa-miR-7856-5p; hsa-miR-8062
Target genes (miRTarBase)	ZNF12	over-represented	5.31e-4	0.0050647	0.0050647	5.25956	14	hsa-miR-181a-5p; hsa-miR-302a-3p; hsa-miR-302b-3p; hsa-miR-302c-3p; hsa-miR-302d-3p; hsa-miR-302e; hsa-miR-3123; hsa-miR-372-3p; hsa-miR-373-3p; hsa-miR-4504; hsa-miR-520a-3p; hsa-miR-520c-3p; hsa-miR-520d-3p; hsa-miR-5700
Target genes (miRTarBase)	SLC35F5	over-represented	6.10e-4	0.0056962	0.0056962	5.32787	14	hsa-miR-218-5p; hsa-miR-26b-5p; hsa-miR-302a-3p; hsa-miR-302b-3p; hsa-miR-302c-3p; hsa-miR-302d-3p; hsa-miR-302e; hsa-miR-372-3p; hsa-miR-373-3p; hsa-miR-520a-3p; hsa-miR-520c-3p; hsa-miR-520d-3p; hsa-miR-520g-3p; hsa-miR-520h
Target genes (miRTarBase)	GPRIN3	over-represented	6.97e-4	0.0063311	0.0063311	5.39617	14	hsa-let-7f-1-3p; hsa-miR-181a-5p; hsa-miR-302a-3p; hsa-miR-302b-3p; hsa-miR-302c-3p; hsa-miR-302d-3p; hsa-miR-302e; hsa-miR-372-3p; hsa-miR-373-3p; hsa-miR-520a-3p; hsa-miR-520c-3p; hsa-miR-520d-3p; hsa-miR-520g-3p; hsa-miR-520h
Target genes (miRTarBase)	PER2	over-represented	6.97e-4	0.0063311	0.0063311	5.39617	14	hsa-miR-181a-5p; hsa-miR-181b-5p; hsa-miR-181c-5p; hsa-miR-181d-5p; hsa-miR-186-5p; hsa-miR-30a-5p; hsa-miR-30b-5p; hsa-miR-30c-5p; hsa-miR-30d-5p; hsa-miR-30e-5p; hsa-miR-4534; hsa-miR-5690; hsa-miR-659-3p; hsa-miR-6811-3p
Target genes (miRTarBase)	SYNPO2L	over-represented	7.95e-4	0.007047	0.007047	5.46448	14	hsa-miR-1-3p; hsa-miR-122-5p; hsa-miR-302a-3p; hsa-miR-302b-3p; hsa-miR-302c-3p; hsa-miR-302d-3p; hsa-miR-302e; hsa-miR-372-3p; hsa-miR-373-3p; hsa-miR-520a-3p; hsa-miR-520c-3p; hsa-miR-520d-3p; hsa-miR-520g-3p; hsa-miR-520h
Target genes (miRTarBase)	MECP2	over-represented	0.0010266	0.0087682	0.0087682	5.60109	14	hsa-miR-122-5p; hsa-miR-124-3p; hsa-miR-1250-3p; hsa-miR-155-5p; hsa-miR-181c-5p; hsa-miR-212-3p; hsa-miR-340-5p; hsa-miR-4659a-3p; hsa-miR-4659b-3p; hsa-miR-519a-3p; hsa-miR-519b-3p; hsa-miR-519c-3p; hsa-miR-656-5p; hsa-miR-659-3p
Target genes (miRTarBase)	MTPAP	over-represented	0.0010266	0.0087682	0.0087682	5.60109	14	hsa-miR-142-5p; hsa-miR-181a-2-3p; hsa-miR-218-5p; hsa-miR-30c-5p; hsa-miR-3609; hsa-miR-548ae-3p; hsa-miR-548ah-3p; hsa-miR-548ah-5p; hsa-miR-548aj-3p; hsa-miR-548am-3p; hsa-miR-548aq-3p; hsa-miR-548j-3p; hsa-miR-548x-3p; hsa-miR-5590-3p
Target genes (miRTarBase)	PLAG1	over-represented	0.0011621	0.009575	0.009575	5.6694	14	hsa-miR-15b-5p; hsa-miR-16-5p; hsa-miR-181a-5p; hsa-miR-181b-5p; hsa-miR-190a-3p; hsa-miR-223-5p; hsa-miR-23b-3p; hsa-miR-26a-5p; hsa-miR-26b-5p; hsa-miR-27a-3p; hsa-miR-29c-3p; hsa-miR-340-5p; hsa-miR-374a-5p; hsa-miR-574-5p
Target genes (miRTarBase)	SNCB	over-represented	2.15e-13	6.52e-11	6.52e-11	1.0929	13	hsa-miR-376c-3p; hsa-miR-548ac; hsa-miR-548ae-3p; hsa-miR-548ah-3p; hsa-miR-548aj-3p; hsa-miR-548am-3p; hsa-miR-548aq-3p; hsa-miR-548bb-3p; hsa-miR-548d-3p; hsa-miR-548h-3p; hsa-miR-548j-3p; hsa-miR-548x-3p; hsa-miR-548z
Target genes (miRTarBase)	MGARP	over-represented	8.59e-13	2.17e-10	2.17e-10	1.1612	13	hsa-miR-374a-3p; hsa-miR-548ac; hsa-miR-548ae-3p; hsa-miR-548ah-3p; hsa-miR-548aj-3p; hsa-miR-548am-3p; hsa-miR-548aq-3p; hsa-miR-548bb-3p; hsa-miR-548d-3p; hsa-miR-548h-3p; hsa-miR-548j-3p; hsa-miR-548x-3p; hsa-miR-548z
Target genes (miRTarBase)	XRN2	over-represented	8.59e-13	2.17e-10	2.17e-10	1.1612	13	hsa-miR-186-5p; hsa-miR-548ac; hsa-miR-548ae-3p; hsa-miR-548ah-3p; hsa-miR-548aj-3p; hsa-miR-548am-3p; hsa-miR-548aq-3p; hsa-miR-548bb-3p; hsa-miR-548d-3p; hsa-miR-548h-3p; hsa-miR-548j-3p; hsa-miR-548x-3p; hsa-miR-548z
Target genes (miRTarBase)	UNC93A	over-represented	2.91e-12	5.62e-10	5.62e-10	1.22951	13	hsa-miR-548ac; hsa-miR-548ae-3p; hsa-miR-548ah-3p; hsa-miR-548aj-3p; hsa-miR-548am-3p; hsa-miR-548aq-3p; hsa-miR-548bb-3p; hsa-miR-548d-3p; hsa-miR-548h-3p; hsa-miR-548j-3p; hsa-miR-548x-3p; hsa-miR-548z; hsa-miR-7856-5p
Target genes (miRTarBase)	TMEM18	over-represented	2.33e-11	3.30e-9	3.30e-9	1.36612	13	hsa-miR-374a-3p; hsa-miR-548ac; hsa-miR-548ae-3p; hsa-miR-548ah-3p; hsa-miR-548aj-3p; hsa-miR-548am-3p; hsa-miR-548aq-3p; hsa-miR-548bb-3p; hsa-miR-548d-3p; hsa-miR-548h-3p; hsa-miR-548j-3p; hsa-miR-548x-3p; hsa-miR-548z
Target genes (miRTarBase)	KCNJ15	over-represented	1.32e-10	1.45e-8	1.45e-8	1.50273	13	hsa-miR-548ac; hsa-miR-548ae-3p; hsa-miR-548ah-3p; hsa-miR-548aj-3p; hsa-miR-548am-3p; hsa-miR-548aq-3p; hsa-miR-548bb-3p; hsa-miR-548d-3p; hsa-miR-548h-3p; hsa-miR-548j-3p; hsa-miR-548x-3p; hsa-miR-548z; hsa-miR-6771-3p
Target genes (miRTarBase)	TMCC3	over-represented	2.86e-10	2.93e-8	2.93e-8	1.57104	13	hsa-miR-26a-5p; hsa-miR-548ac; hsa-miR-548ae-3p; hsa-miR-548ah-3p; hsa-miR-548aj-3p; hsa-miR-548am-3p; hsa-miR-548aq-3p; hsa-miR-548bb-3p; hsa-miR-548d-3p; hsa-miR-548h-3p; hsa-miR-548j-3p; hsa-miR-548x-3p; hsa-miR-548z
Target genes (miRTarBase)	MFAP2	over-represented	5.88e-10	5.58e-8	5.58e-8	1.63934	13	hsa-miR-302a-3p; hsa-miR-302b-3p; hsa-miR-302c-3p; hsa-miR-302d-3p; hsa-miR-302e; hsa-miR-372-3p; hsa-miR-373-3p; hsa-miR-519a-3p; hsa-miR-519b-3p; hsa-miR-519c-3p; hsa-miR-520a-3p; hsa-miR-520c-3p; hsa-miR-520d-3p
Target genes (miRTarBase)	SACS	over-represented	1.15e-9	9.96e-8	9.96e-8	1.70765	13	hsa-miR-1226-3p; hsa-miR-1297; hsa-miR-218-5p; hsa-miR-26a-5p; hsa-miR-26b-5p; hsa-miR-30a-5p; hsa-miR-30b-5p; hsa-miR-30c-5p; hsa-miR-30d-5p; hsa-miR-30e-5p; hsa-miR-3159; hsa-miR-4465; hsa-miR-5684
Target genes (miRTarBase)	CEP350	over-represented	2.17e-9	1.71e-7	1.71e-7	1.77596	13	hsa-miR-1468-3p; hsa-miR-153-3p; hsa-miR-30a-5p; hsa-miR-30b-5p; hsa-miR-30c-5p; hsa-miR-30d-5p; hsa-miR-30e-5p; hsa-miR-548aj-5p; hsa-miR-548aw; hsa-miR-548f-5p; hsa-miR-548g-5p; hsa-miR-548x-5p; hsa-miR-616-3p
Target genes (miRTarBase)	EED	over-represented	2.17e-9	1.71e-7	1.71e-7	1.77596	13	hsa-miR-181a-5p; hsa-miR-181b-5p; hsa-miR-181c-5p; hsa-miR-181d-5p; hsa-miR-26b-5p; hsa-miR-30a-5p; hsa-miR-30b-5p; hsa-miR-30c-5p; hsa-miR-30d-5p; hsa-miR-30e-5p; hsa-miR-412-3p; hsa-miR-4659a-3p; hsa-miR-4659b-3p
Target genes (miRTarBase)	C5orf30	over-represented	3.94e-9	2.83e-7	2.83e-7	1.84426	13	hsa-miR-302a-3p; hsa-miR-302b-3p; hsa-miR-302c-3p; hsa-miR-302d-3p; hsa-miR-302e; hsa-miR-372-3p; hsa-miR-373-3p; hsa-miR-519a-3p; hsa-miR-519b-3p; hsa-miR-519c-3p; hsa-miR-520a-3p; hsa-miR-520c-3p; hsa-miR-520d-3p
Target genes (miRTarBase)	PSPC1	over-represented	1.18e-8	7.00e-7	7.00e-7	1.98087	13	hsa-miR-27a-3p; hsa-miR-27b-3p; hsa-miR-302c-5p; hsa-miR-3143; hsa-miR-376c-3p; hsa-miR-548ae-3p; hsa-miR-548ah-3p; hsa-miR-548aj-3p; hsa-miR-548am-3p; hsa-miR-548aq-3p; hsa-miR-548j-3p; hsa-miR-548x-3p; hsa-miR-7856-5p
Target genes (miRTarBase)	COX6C	over-represented	1.96e-8	1.06e-6	1.06e-6	2.04918	13	hsa-miR-302a-3p; hsa-miR-302b-3p; hsa-miR-302c-3p; hsa-miR-302d-3p; hsa-miR-302e; hsa-miR-372-3p; hsa-miR-373-3p; hsa-miR-519a-3p; hsa-miR-519b-3p; hsa-miR-519c-3p; hsa-miR-520a-3p; hsa-miR-520c-3p; hsa-miR-520d-3p
Target genes (miRTarBase)	FAM114A1	over-represented	1.96e-8	1.06e-6	1.06e-6	2.04918	13	hsa-miR-302a-3p; hsa-miR-302b-3p; hsa-miR-302c-3p; hsa-miR-302d-3p; hsa-miR-302e; hsa-miR-372-3p; hsa-miR-373-3p; hsa-miR-519a-3p; hsa-miR-519b-3p; hsa-miR-519c-3p; hsa-miR-520a-3p; hsa-miR-520c-3p; hsa-miR-520d-3p
Target genes (miRTarBase)	FBXL7	over-represented	1.96e-8	1.06e-6	1.06e-6	2.04918	13	hsa-miR-302a-3p; hsa-miR-302b-3p; hsa-miR-302c-3p; hsa-miR-302d-3p; hsa-miR-302e; hsa-miR-31-3p; hsa-miR-372-3p; hsa-miR-373-3p; hsa-miR-520a-3p; hsa-miR-520c-3p; hsa-miR-520d-3p; hsa-miR-520g-3p; hsa-miR-520h
Target genes (miRTarBase)	KLHL8	over-represented	1.96e-8	1.06e-6	1.06e-6	2.04918	13	hsa-miR-302a-3p; hsa-miR-302b-3p; hsa-miR-302c-3p; hsa-miR-302d-3p; hsa-miR-302e; hsa-miR-372-3p; hsa-miR-373-3p; hsa-miR-519a-3p; hsa-miR-519b-3p; hsa-miR-519c-3p; hsa-miR-520a-3p; hsa-miR-520c-3p; hsa-miR-520d-3p
Target genes (miRTarBase)	GTF2B	over-represented	5.03e-8	2.29e-6	2.29e-6	2.18579	13	hsa-miR-122-5p; hsa-miR-142-5p; hsa-miR-190a-3p; hsa-miR-4742-3p; hsa-miR-548ae-3p; hsa-miR-548ah-3p; hsa-miR-548aj-3p; hsa-miR-548am-3p; hsa-miR-548aq-3p; hsa-miR-548j-3p; hsa-miR-548x-3p; hsa-miR-5590-3p; hsa-miR-6849-3p
Target genes (miRTarBase)	CCDC88C	over-represented	7.81e-8	3.32e-6	3.32e-6	2.2541	13	hsa-miR-1-3p; hsa-miR-15b-5p; hsa-miR-16-5p; hsa-miR-181a-5p; hsa-miR-181b-5p; hsa-miR-181c-5p; hsa-miR-181d-5p; hsa-miR-218-5p; hsa-miR-23b-3p; hsa-miR-3659; hsa-miR-4658; hsa-miR-574-5p; hsa-miR-6790-5p
Target genes (miRTarBase)	FAM177A1	over-represented	7.81e-8	3.32e-6	3.32e-6	2.2541	13	hsa-miR-124-3p; hsa-miR-1277-5p; hsa-miR-1297; hsa-miR-155-5p; hsa-miR-186-5p; hsa-miR-190a-3p; hsa-miR-223-5p; hsa-miR-26a-5p; hsa-miR-26b-5p; hsa-miR-4465; hsa-miR-4772-3p; hsa-miR-574-5p; hsa-miR-6513-3p
Target genes (miRTarBase)	BMP8B	over-represented	1.19e-7	4.69e-6	4.69e-6	2.3224	13	hsa-miR-26b-5p; hsa-miR-302a-3p; hsa-miR-302b-3p; hsa-miR-302c-3p; hsa-miR-302d-3p; hsa-miR-302e; hsa-miR-372-3p; hsa-miR-373-3p; hsa-miR-520a-3p; hsa-miR-520c-3p; hsa-miR-520d-3p; hsa-miR-520g-3p; hsa-miR-520h
Target genes (miRTarBase)	GTF2IRD2B	over-represented	1.19e-7	4.69e-6	4.69e-6	2.3224	13	hsa-miR-26b-5p; hsa-miR-302a-3p; hsa-miR-302b-3p; hsa-miR-302c-3p; hsa-miR-302d-3p; hsa-miR-302e; hsa-miR-372-3p; hsa-miR-373-3p; hsa-miR-520a-3p; hsa-miR-520c-3p; hsa-miR-520d-3p; hsa-miR-520g-3p; hsa-miR-520h
Target genes (miRTarBase)	RIMS4	over-represented	2.62e-7	9.45e-6	9.45e-6	2.45902	13	hsa-miR-1-3p; hsa-miR-142-5p; hsa-miR-186-5p; hsa-miR-340-5p; hsa-miR-421; hsa-miR-548ae-3p; hsa-miR-548ah-3p; hsa-miR-548aj-3p; hsa-miR-548am-3p; hsa-miR-548aq-3p; hsa-miR-548j-3p; hsa-miR-548x-3p; hsa-miR-5590-3p
Target genes (miRTarBase)	C9orf40	over-represented	3.81e-7	1.30e-5	1.30e-5	2.52732	13	hsa-miR-193b-3p; hsa-miR-302a-3p; hsa-miR-302b-3p; hsa-miR-302c-3p; hsa-miR-302d-3p; hsa-miR-302e; hsa-miR-3609; hsa-miR-372-3p; hsa-miR-373-3p; hsa-miR-520a-3p; hsa-miR-520c-3p; hsa-miR-520d-3p; hsa-miR-548ah-5p
Target genes (miRTarBase)	GPC5	over-represented	3.81e-7	1.30e-5	1.30e-5	2.52732	13	hsa-miR-186-5p; hsa-miR-548ac; hsa-miR-548ae-3p; hsa-miR-548ah-3p; hsa-miR-548aj-3p; hsa-miR-548am-3p; hsa-miR-548aq-3p; hsa-miR-548bb-3p; hsa-miR-548d-3p; hsa-miR-548h-3p; hsa-miR-548j-3p; hsa-miR-548x-3p; hsa-miR-548z
Target genes (miRTarBase)	LMAN1	over-represented	3.81e-7	1.30e-5	1.30e-5	2.52732	13	hsa-miR-1250-3p; hsa-miR-153-5p; hsa-miR-181a-5p; hsa-miR-181b-5p; hsa-miR-181c-5p; hsa-miR-181d-5p; hsa-miR-548ae-3p; hsa-miR-548ah-3p; hsa-miR-548aj-3p; hsa-miR-548am-3p; hsa-miR-548aq-3p; hsa-miR-548j-3p; hsa-miR-548x-3p
Target genes (miRTarBase)	MYO1D	over-represented	3.81e-7	1.30e-5	1.30e-5	2.52732	13	hsa-miR-193b-3p; hsa-miR-218-5p; hsa-miR-302a-3p; hsa-miR-302b-3p; hsa-miR-302c-3p; hsa-miR-302d-3p; hsa-miR-302e; hsa-miR-31-5p; hsa-miR-372-3p; hsa-miR-373-3p; hsa-miR-520a-3p; hsa-miR-520c-3p; hsa-miR-520d-3p
Target genes (miRTarBase)	C12orf65	over-represented	5.44e-7	1.76e-5	1.76e-5	2.59563	13	hsa-miR-302a-3p; hsa-miR-302b-3p; hsa-miR-302c-3p; hsa-miR-302d-3p; hsa-miR-302e; hsa-miR-372-3p; hsa-miR-373-3p; hsa-miR-520a-3p; hsa-miR-520c-3p; hsa-miR-520d-3p; hsa-miR-520g-3p; hsa-miR-520h; hsa-miR-5683
Target genes (miRTarBase)	CYB5A	over-represented	7.68e-7	2.33e-5	2.33e-5	2.66393	13	hsa-miR-124-3p; hsa-miR-302a-3p; hsa-miR-302b-3p; hsa-miR-302c-3p; hsa-miR-302d-3p; hsa-miR-302e; hsa-miR-372-3p; hsa-miR-373-3p; hsa-miR-520a-3p; hsa-miR-520c-3p; hsa-miR-520d-3p; hsa-miR-520g-3p; hsa-miR-520h
Target genes (miRTarBase)	CABLES1	over-represented	1.07e-6	3.14e-5	3.14e-5	2.73224	13	hsa-miR-124-3p; hsa-miR-548ac; hsa-miR-548ae-3p; hsa-miR-548ah-3p; hsa-miR-548aj-3p; hsa-miR-548am-3p; hsa-miR-548aq-3p; hsa-miR-548bb-3p; hsa-miR-548d-3p; hsa-miR-548h-3p; hsa-miR-548j-3p; hsa-miR-548x-3p; hsa-miR-548z
Target genes (miRTarBase)	CEP72	over-represented	1.48e-6	4.01e-5	4.01e-5	2.80055	13	hsa-miR-302a-3p; hsa-miR-302b-3p; hsa-miR-302c-3p; hsa-miR-302d-3p; hsa-miR-302e; hsa-miR-30a-5p; hsa-miR-372-3p; hsa-miR-373-3p; hsa-miR-520a-3p; hsa-miR-520c-3p; hsa-miR-520d-3p; hsa-miR-520g-3p; hsa-miR-520h
Target genes (miRTarBase)	RAB23	over-represented	1.48e-6	4.01e-5	4.01e-5	2.80055	13	hsa-miR-1250-3p; hsa-miR-1468-3p; hsa-miR-153-5p; hsa-miR-155-5p; hsa-miR-15b-5p; hsa-miR-16-5p; hsa-miR-26b-5p; hsa-miR-548aj-5p; hsa-miR-548aw; hsa-miR-548f-5p; hsa-miR-548g-5p; hsa-miR-548x-5p; hsa-miR-6771-3p
Target genes (miRTarBase)	RHCG	over-represented	1.48e-6	4.01e-5	4.01e-5	2.80055	13	hsa-miR-1277-5p; hsa-miR-1297; hsa-miR-190a-3p; hsa-miR-1911-3p; hsa-miR-26a-5p; hsa-miR-26b-5p; hsa-miR-371b-5p; hsa-miR-372-5p; hsa-miR-373-5p; hsa-miR-4465; hsa-miR-616-5p; hsa-miR-6513-3p; hsa-miR-676-5p
Target genes (miRTarBase)	RNF138	over-represented	1.48e-6	4.01e-5	4.01e-5	2.80055	13	hsa-miR-1-3p; hsa-miR-15b-5p; hsa-miR-16-5p; hsa-miR-29c-3p; hsa-miR-30a-5p; hsa-miR-30b-5p; hsa-miR-30c-5p; hsa-miR-30d-5p; hsa-miR-30e-5p; hsa-miR-421; hsa-miR-574-5p; hsa-miR-577; hsa-miR-7856-5p
Target genes (miRTarBase)	STOX2	over-represented	1.48e-6	4.01e-5	4.01e-5	2.80055	13	hsa-miR-1277-5p; hsa-miR-142-5p; hsa-miR-1468-3p; hsa-miR-186-5p; hsa-miR-190a-3p; hsa-miR-4708-5p; hsa-miR-548aj-5p; hsa-miR-548aw; hsa-miR-548f-5p; hsa-miR-548g-5p; hsa-miR-548x-5p; hsa-miR-5590-3p; hsa-miR-574-5p
Target genes (miRTarBase)	EIF4A2	over-represented	2.71e-6	6.67e-5	6.67e-5	2.93716	13	hsa-let-7f-1-3p; hsa-miR-218-5p; hsa-miR-302c-5p; hsa-miR-3143; hsa-miR-3609; hsa-miR-3617-5p; hsa-miR-499a-5p; hsa-miR-543; hsa-miR-548ah-5p; hsa-miR-590-3p; hsa-miR-641; hsa-miR-6771-3p; hsa-miR-7849-3p
Target genes (miRTarBase)	MPZL1	over-represented	2.71e-6	6.67e-5	6.67e-5	2.93716	13	hsa-miR-155-5p; hsa-miR-548ac; hsa-miR-548ae-3p; hsa-miR-548ah-3p; hsa-miR-548aj-3p; hsa-miR-548am-3p; hsa-miR-548aq-3p; hsa-miR-548bb-3p; hsa-miR-548d-3p; hsa-miR-548h-3p; hsa-miR-548j-3p; hsa-miR-548x-3p; hsa-miR-548z
Target genes (miRTarBase)	MYO6	over-represented	3.62e-6	8.46e-5	8.46e-5	3.00546	13	hsa-miR-155-5p; hsa-miR-548ac; hsa-miR-548ae-3p; hsa-miR-548ah-3p; hsa-miR-548aj-3p; hsa-miR-548am-3p; hsa-miR-548aq-3p; hsa-miR-548bb-3p; hsa-miR-548d-3p; hsa-miR-548h-3p; hsa-miR-548j-3p; hsa-miR-548x-3p; hsa-miR-548z
Target genes (miRTarBase)	SERF2	over-represented	3.62e-6	8.46e-5	8.46e-5	3.00546	13	hsa-miR-302a-3p; hsa-miR-302b-3p; hsa-miR-302c-3p; hsa-miR-302d-3p; hsa-miR-302e; hsa-miR-372-3p; hsa-miR-373-3p; hsa-miR-4772-3p; hsa-miR-520a-3p; hsa-miR-520c-3p; hsa-miR-520d-3p; hsa-miR-520g-3p; hsa-miR-520h
Target genes (miRTarBase)	E2F8	over-represented	4.79e-6	1.07e-4	1.07e-4	3.07377	13	hsa-let-7f-1-3p; hsa-miR-1250-3p; hsa-miR-1277-5p; hsa-miR-1468-3p; hsa-miR-190a-3p; hsa-miR-223-5p; hsa-miR-548aj-5p; hsa-miR-548aw; hsa-miR-548f-5p; hsa-miR-548g-5p; hsa-miR-548x-5p; hsa-miR-574-5p; hsa-miR-7856-5p
Target genes (miRTarBase)	GINS4	over-represented	4.79e-6	1.07e-4	1.07e-4	3.07377	13	hsa-miR-26b-5p; hsa-miR-302a-3p; hsa-miR-302b-3p; hsa-miR-302c-3p; hsa-miR-302d-3p; hsa-miR-302e; hsa-miR-3609; hsa-miR-372-3p; hsa-miR-373-3p; hsa-miR-520a-3p; hsa-miR-520c-3p; hsa-miR-520d-3p; hsa-miR-548ah-5p
Target genes (miRTarBase)	SUB1	over-represented	4.79e-6	1.07e-4	1.07e-4	3.07377	13	hsa-miR-3659; hsa-miR-4658; hsa-miR-548ae-3p; hsa-miR-548ah-3p; hsa-miR-548aj-3p; hsa-miR-548am-3p; hsa-miR-548aq-3p; hsa-miR-548j-3p; hsa-miR-548x-3p; hsa-miR-5700; hsa-miR-574-5p; hsa-miR-6790-5p; hsa-miR-8055
Target genes (miRTarBase)	ZDHHC18	over-represented	4.79e-6	1.07e-4	1.07e-4	3.07377	13	hsa-miR-1202; hsa-miR-1297; hsa-miR-1468-3p; hsa-miR-26a-5p; hsa-miR-26b-5p; hsa-miR-3972; hsa-miR-4465; hsa-miR-548aj-5p; hsa-miR-548aw; hsa-miR-548f-5p; hsa-miR-548g-5p; hsa-miR-548x-5p; hsa-miR-6771-3p
Target genes (miRTarBase)	SYPL1	over-represented	6.29e-6	1.36e-4	1.36e-4	3.14208	13	hsa-miR-1-3p; hsa-miR-124-3p; hsa-miR-1277-5p; hsa-miR-1468-3p; hsa-miR-155-5p; hsa-miR-15b-5p; hsa-miR-16-5p; hsa-miR-30a-5p; hsa-miR-30b-5p; hsa-miR-340-5p; hsa-miR-4496; hsa-miR-548an; hsa-miR-6771-3p
Target genes (miRTarBase)	TMEM134	over-represented	6.29e-6	1.36e-4	1.36e-4	3.14208	13	hsa-miR-302a-3p; hsa-miR-302b-3p; hsa-miR-302c-3p; hsa-miR-302d-3p; hsa-miR-302e; hsa-miR-372-3p; hsa-miR-373-3p; hsa-miR-520a-3p; hsa-miR-520c-3p; hsa-miR-520d-3p; hsa-miR-520g-3p; hsa-miR-520h; hsa-miR-92a-1-5p
Target genes (miRTarBase)	APH1A	over-represented	8.18e-6	1.66e-4	1.66e-4	3.21038	13	hsa-miR-302a-3p; hsa-miR-302b-3p; hsa-miR-302c-3p; hsa-miR-302d-3p; hsa-miR-302e; hsa-miR-372-3p; hsa-miR-373-3p; hsa-miR-519a-3p; hsa-miR-519b-3p; hsa-miR-519c-3p; hsa-miR-520a-3p; hsa-miR-520c-3p; hsa-miR-520d-3p
Target genes (miRTarBase)	MFSD14B	over-represented	8.18e-6	1.66e-4	1.66e-4	3.21038	13	hsa-miR-122-5p; hsa-miR-124-3p; hsa-miR-3617-5p; hsa-miR-4534; hsa-miR-548ae-3p; hsa-miR-548ah-3p; hsa-miR-548aj-3p; hsa-miR-548am-3p; hsa-miR-548aq-3p; hsa-miR-548j-3p; hsa-miR-548x-3p; hsa-miR-574-5p; hsa-miR-641
Target genes (miRTarBase)	FBXL13	over-represented	1.06e-5	2.06e-4	2.06e-4	3.27869	13	hsa-miR-548ac; hsa-miR-548ae-3p; hsa-miR-548ah-3p; hsa-miR-548aj-3p; hsa-miR-548am-3p; hsa-miR-548aq-3p; hsa-miR-548bb-3p; hsa-miR-548d-3p; hsa-miR-548h-3p; hsa-miR-548j-3p; hsa-miR-548x-3p; hsa-miR-548z; hsa-miR-590-3p
Target genes (miRTarBase)	PPP2R1B	over-represented	1.06e-5	2.06e-4	2.06e-4	3.27869	13	hsa-miR-1-3p; hsa-miR-124-3p; hsa-miR-1250-3p; hsa-miR-153-5p; hsa-miR-16-5p; hsa-miR-30a-5p; hsa-miR-30b-5p; hsa-miR-30c-5p; hsa-miR-30d-5p; hsa-miR-30e-5p; hsa-miR-4534; hsa-miR-5192; hsa-miR-574-5p
Target genes (miRTarBase)	GATM	over-represented	1.35e-5	2.57e-4	2.57e-4	3.34699	13	hsa-miR-155-5p; hsa-miR-548ac; hsa-miR-548ae-3p; hsa-miR-548ah-3p; hsa-miR-548aj-3p; hsa-miR-548am-3p; hsa-miR-548aq-3p; hsa-miR-548bb-3p; hsa-miR-548d-3p; hsa-miR-548h-3p; hsa-miR-548j-3p; hsa-miR-548x-3p; hsa-miR-548z
Target genes (miRTarBase)	MAN2B2	over-represented	1.35e-5	2.57e-4	2.57e-4	3.34699	13	hsa-miR-124-3p; hsa-miR-302a-3p; hsa-miR-302b-3p; hsa-miR-302c-3p; hsa-miR-302d-3p; hsa-miR-302e; hsa-miR-372-3p; hsa-miR-373-3p; hsa-miR-520a-3p; hsa-miR-520c-3p; hsa-miR-520d-3p; hsa-miR-520g-3p; hsa-miR-520h
Target genes (miRTarBase)	FZD5	over-represented	1.72e-5	3.13e-4	3.13e-4	3.4153	13	hsa-let-7f-1-3p; hsa-miR-1277-5p; hsa-miR-190a-3p; hsa-miR-26b-5p; hsa-miR-29c-3p; hsa-miR-374a-5p; hsa-miR-374b-5p; hsa-miR-520g-3p; hsa-miR-520h; hsa-miR-548aw; hsa-miR-574-5p; hsa-miR-595; hsa-miR-8055
Target genes (miRTarBase)	ELOC	over-represented	2.72e-5	4.57e-4	4.57e-4	3.55191	13	hsa-miR-132-3p; hsa-miR-212-3p; hsa-miR-302a-3p; hsa-miR-302b-3p; hsa-miR-302c-3p; hsa-miR-302d-3p; hsa-miR-302e; hsa-miR-372-3p; hsa-miR-373-3p; hsa-miR-520a-3p; hsa-miR-520c-3p; hsa-miR-520d-3p; hsa-miR-5683
Target genes (miRTarBase)	KCNA7	over-represented	2.72e-5	4.57e-4	4.57e-4	3.55191	13	hsa-miR-122-5p; hsa-miR-302a-3p; hsa-miR-302b-3p; hsa-miR-302c-3p; hsa-miR-302d-3p; hsa-miR-302e; hsa-miR-372-3p; hsa-miR-373-3p; hsa-miR-520a-3p; hsa-miR-520c-3p; hsa-miR-520d-3p; hsa-miR-520g-3p; hsa-miR-520h
Target genes (miRTarBase)	C16orf72	over-represented	3.40e-5	5.40e-4	5.40e-4	3.62022	13	hsa-miR-15b-5p; hsa-miR-16-5p; hsa-miR-371b-5p; hsa-miR-372-5p; hsa-miR-373-5p; hsa-miR-4668-3p; hsa-miR-4691-5p; hsa-miR-543; hsa-miR-616-5p; hsa-miR-651-5p; hsa-miR-6513-3p; hsa-miR-6792-3p; hsa-miR-8063
Target genes (miRTarBase)	CCDC125	over-represented	3.40e-5	5.40e-4	5.40e-4	3.62022	13	hsa-miR-219b-3p; hsa-miR-302a-3p; hsa-miR-302b-3p; hsa-miR-302c-3p; hsa-miR-302d-3p; hsa-miR-302e; hsa-miR-372-3p; hsa-miR-373-3p; hsa-miR-520a-3p; hsa-miR-520c-3p; hsa-miR-520d-3p; hsa-miR-520g-3p; hsa-miR-520h
Target genes (miRTarBase)	HIPK3	over-represented	3.40e-5	5.40e-4	5.40e-4	3.62022	13	hsa-miR-1-3p; hsa-miR-124-3p; hsa-miR-3609; hsa-miR-378a-3p; hsa-miR-4999-3p; hsa-miR-520g-3p; hsa-miR-520h; hsa-miR-548ac; hsa-miR-548ah-5p; hsa-miR-548bb-3p; hsa-miR-548d-3p; hsa-miR-548h-3p; hsa-miR-548z
Target genes (miRTarBase)	RPS16	over-represented	3.40e-5	5.40e-4	5.40e-4	3.62022	13	hsa-let-7f-1-3p; hsa-miR-3159; hsa-miR-371b-5p; hsa-miR-373-5p; hsa-miR-548ae-3p; hsa-miR-548ah-3p; hsa-miR-548aj-3p; hsa-miR-548am-3p; hsa-miR-548aq-3p; hsa-miR-548j-3p; hsa-miR-548x-3p; hsa-miR-616-5p; hsa-miR-8055
Target genes (miRTarBase)	NME6	over-represented	4.21e-5	6.46e-4	6.46e-4	3.68852	13	hsa-miR-302a-3p; hsa-miR-302b-3p; hsa-miR-302c-3p; hsa-miR-302d-3p; hsa-miR-302e; hsa-miR-3159; hsa-miR-372-3p; hsa-miR-373-3p; hsa-miR-520a-3p; hsa-miR-520c-3p; hsa-miR-520d-3p; hsa-miR-520g-3p; hsa-miR-520h
Target genes (miRTarBase)	OCIAD1	over-represented	4.21e-5	6.46e-4	6.46e-4	3.68852	13	hsa-let-7f-1-3p; hsa-miR-302a-3p; hsa-miR-302b-3p; hsa-miR-302c-3p; hsa-miR-302d-3p; hsa-miR-302e; hsa-miR-372-3p; hsa-miR-373-3p; hsa-miR-520a-3p; hsa-miR-520c-3p; hsa-miR-520d-3p; hsa-miR-520g-3p; hsa-miR-520h
Target genes (miRTarBase)	LPAR2	over-represented	5.19e-5	7.75e-4	7.75e-4	3.75683	13	hsa-miR-302a-3p; hsa-miR-302b-3p; hsa-miR-302c-3p; hsa-miR-302d-3p; hsa-miR-302e; hsa-miR-372-3p; hsa-miR-373-3p; hsa-miR-520a-3p; hsa-miR-520c-3p; hsa-miR-520d-3p; hsa-miR-520g-3p; hsa-miR-520h; hsa-miR-616-3p
Target genes (miRTarBase)	NEK7	over-represented	5.19e-5	7.75e-4	7.75e-4	3.75683	13	hsa-miR-340-5p; hsa-miR-548ac; hsa-miR-548ae-3p; hsa-miR-548ah-3p; hsa-miR-548aj-3p; hsa-miR-548am-3p; hsa-miR-548aq-3p; hsa-miR-548bb-3p; hsa-miR-548d-3p; hsa-miR-548h-3p; hsa-miR-548j-3p; hsa-miR-548x-3p; hsa-miR-548z
Target genes (miRTarBase)	CEP55	over-represented	6.36e-5	9.17e-4	9.17e-4	3.82514	13	hsa-miR-1468-3p; hsa-miR-155-5p; hsa-miR-15b-5p; hsa-miR-16-5p; hsa-miR-27a-3p; hsa-miR-4668-3p; hsa-miR-514a-3p; hsa-miR-514b-3p; hsa-miR-548aj-5p; hsa-miR-548aw; hsa-miR-548f-5p; hsa-miR-548g-5p; hsa-miR-548x-5p
Target genes (miRTarBase)	DIS3L	over-represented	7.75e-5	0.0010838	0.0010838	3.89344	13	hsa-miR-302a-3p; hsa-miR-302b-3p; hsa-miR-302c-3p; hsa-miR-302d-3p; hsa-miR-302e; hsa-miR-372-3p; hsa-miR-373-3p; hsa-miR-4772-3p; hsa-miR-520a-3p; hsa-miR-520c-3p; hsa-miR-520d-3p; hsa-miR-520g-3p; hsa-miR-520h
Target genes (miRTarBase)	NUGGC	over-represented	7.75e-5	0.0010838	0.0010838	3.89344	13	hsa-miR-302a-3p; hsa-miR-302b-3p; hsa-miR-302c-3p; hsa-miR-302d-3p; hsa-miR-302e; hsa-miR-372-3p; hsa-miR-373-3p; hsa-miR-520a-3p; hsa-miR-520c-3p; hsa-miR-520d-3p; hsa-miR-520g-3p; hsa-miR-520h; hsa-miR-6134
Target genes (miRTarBase)	SPTY2D1	over-represented	7.75e-5	0.0010838	0.0010838	3.89344	13	hsa-miR-124-3p; hsa-miR-186-5p; hsa-miR-23b-3p; hsa-miR-3123; hsa-miR-3143; hsa-miR-4261; hsa-miR-4742-3p; hsa-miR-519a-3p; hsa-miR-519b-3p; hsa-miR-519c-3p; hsa-miR-520g-3p; hsa-miR-520h; hsa-miR-543
Target genes (miRTarBase)	TMTC3	over-represented	7.75e-5	0.0010838	0.0010838	3.89344	13	hsa-miR-1250-3p; hsa-miR-1297; hsa-miR-136-5p; hsa-miR-155-5p; hsa-miR-16-5p; hsa-miR-190a-3p; hsa-miR-223-5p; hsa-miR-26a-5p; hsa-miR-26b-5p; hsa-miR-27a-3p; hsa-miR-27b-3p; hsa-miR-29c-3p; hsa-miR-4465
Target genes (miRTarBase)	BCL2L2	over-represented	9.40e-5	0.0012726	0.0012726	3.96175	13	hsa-miR-122-5p; hsa-miR-302a-3p; hsa-miR-302b-3p; hsa-miR-302c-3p; hsa-miR-302d-3p; hsa-miR-302e; hsa-miR-372-3p; hsa-miR-373-3p; hsa-miR-520a-3p; hsa-miR-520c-3p; hsa-miR-520d-3p; hsa-miR-520g-3p; hsa-miR-520h
Target genes (miRTarBase)	INCENP	over-represented	9.40e-5	0.0012726	0.0012726	3.96175	13	hsa-miR-181a-5p; hsa-miR-181b-5p; hsa-miR-181c-5p; hsa-miR-181d-5p; hsa-miR-219b-3p; hsa-miR-3123; hsa-miR-548aj-5p; hsa-miR-548f-5p; hsa-miR-548g-5p; hsa-miR-548u; hsa-miR-548x-5p; hsa-miR-5683; hsa-miR-7161-5p
Target genes (miRTarBase)	CDKL2	over-represented	1.13e-4	0.0014741	0.0014741	4.03005	13	hsa-miR-142-5p; hsa-miR-181a-2-3p; hsa-miR-26b-5p; hsa-miR-520g-3p; hsa-miR-520h; hsa-miR-548ae-3p; hsa-miR-548ah-3p; hsa-miR-548aj-3p; hsa-miR-548am-3p; hsa-miR-548aq-3p; hsa-miR-548j-3p; hsa-miR-548x-3p; hsa-miR-5590-3p
Target genes (miRTarBase)	CRAMP1	over-represented	1.36e-4	0.0017164	0.0017164	4.09836	13	hsa-miR-186-5p; hsa-miR-193b-3p; hsa-miR-3675-3p; hsa-miR-371b-5p; hsa-miR-372-5p; hsa-miR-373-5p; hsa-miR-548aj-5p; hsa-miR-548f-5p; hsa-miR-548g-5p; hsa-miR-548x-5p; hsa-miR-584-3p; hsa-miR-590-3p; hsa-miR-616-5p
Target genes (miRTarBase)	ESR2	over-represented	1.36e-4	0.0017164	0.0017164	4.09836	13	hsa-miR-302a-3p; hsa-miR-302b-3p; hsa-miR-302c-3p; hsa-miR-302d-3p; hsa-miR-302e; hsa-miR-30a-5p; hsa-miR-372-3p; hsa-miR-373-3p; hsa-miR-520a-3p; hsa-miR-520c-3p; hsa-miR-520d-3p; hsa-miR-520g-3p; hsa-miR-520h
Target genes (miRTarBase)	FAM213A	over-represented	1.36e-4	0.0017164	0.0017164	4.09836	13	hsa-miR-302a-3p; hsa-miR-302b-3p; hsa-miR-302c-3p; hsa-miR-302d-3p; hsa-miR-302e; hsa-miR-372-3p; hsa-miR-373-3p; hsa-miR-4778-3p; hsa-miR-520a-3p; hsa-miR-520c-3p; hsa-miR-520d-3p; hsa-miR-520g-3p; hsa-miR-520h
Target genes (miRTarBase)	MTMR9	over-represented	1.36e-4	0.0017164	0.0017164	4.09836	13	hsa-miR-302a-3p; hsa-miR-302b-3p; hsa-miR-302c-3p; hsa-miR-302d-3p; hsa-miR-302e; hsa-miR-372-3p; hsa-miR-373-3p; hsa-miR-374a-3p; hsa-miR-520a-3p; hsa-miR-520c-3p; hsa-miR-520d-3p; hsa-miR-520g-3p; hsa-miR-520h
Target genes (miRTarBase)	PAICS	over-represented	1.36e-4	0.0017164	0.0017164	4.09836	13	hsa-miR-1468-3p; hsa-miR-30a-5p; hsa-miR-371b-5p; hsa-miR-372-5p; hsa-miR-373-5p; hsa-miR-548aj-5p; hsa-miR-548aw; hsa-miR-548f-5p; hsa-miR-548g-5p; hsa-miR-548x-5p; hsa-miR-616-5p; hsa-miR-6513-3p; hsa-miR-6849-3p
Target genes (miRTarBase)	COQ7	over-represented	1.63e-4	0.0019937	0.0019937	4.16667	13	hsa-miR-1-3p; hsa-miR-193a-3p; hsa-miR-193b-3p; hsa-miR-3650; hsa-miR-371b-5p; hsa-miR-372-5p; hsa-miR-373-5p; hsa-miR-4659a-3p; hsa-miR-4659b-3p; hsa-miR-4742-3p; hsa-miR-520g-3p; hsa-miR-520h; hsa-miR-616-5p
Target genes (miRTarBase)	MSH6	over-represented	1.63e-4	0.0019937	0.0019937	4.16667	13	hsa-let-7f-1-3p; hsa-miR-1-3p; hsa-miR-1250-3p; hsa-miR-142-5p; hsa-miR-153-5p; hsa-miR-155-5p; hsa-miR-193b-3p; hsa-miR-23b-3p; hsa-miR-26a-5p; hsa-miR-548u; hsa-miR-5590-3p; hsa-miR-7161-5p; hsa-miR-7849-3p
Target genes (miRTarBase)	SPOP	over-represented	1.63e-4	0.0019937	0.0019937	4.16667	13	hsa-miR-1468-3p; hsa-miR-3163; hsa-miR-4659a-3p; hsa-miR-4659b-3p; hsa-miR-4668-3p; hsa-miR-4772-3p; hsa-miR-4778-3p; hsa-miR-548aj-5p; hsa-miR-548aw; hsa-miR-548f-5p; hsa-miR-548g-5p; hsa-miR-548x-5p; hsa-miR-8063
Target genes (miRTarBase)	LRRD1	over-represented	1.94e-4	0.002305	0.002305	4.23497	13	hsa-miR-302a-3p; hsa-miR-302b-3p; hsa-miR-302c-3p; hsa-miR-302d-3p; hsa-miR-302e; hsa-miR-372-3p; hsa-miR-373-3p; hsa-miR-520a-3p; hsa-miR-520c-3p; hsa-miR-520d-3p; hsa-miR-520g-3p; hsa-miR-520h; hsa-miR-6134
Target genes (miRTarBase)	MED18	over-represented	2.30e-4	0.0026561	0.0026561	4.30328	13	hsa-miR-122-5p; hsa-miR-302a-3p; hsa-miR-302b-3p; hsa-miR-302c-3p; hsa-miR-302d-3p; hsa-miR-302e; hsa-miR-372-3p; hsa-miR-373-3p; hsa-miR-520a-3p; hsa-miR-520c-3p; hsa-miR-520d-3p; hsa-miR-520g-3p; hsa-miR-520h
Target genes (miRTarBase)	POLM	over-represented	2.30e-4	0.0026561	0.0026561	4.30328	13	hsa-miR-218-5p; hsa-miR-302a-3p; hsa-miR-302b-3p; hsa-miR-302c-3p; hsa-miR-302d-3p; hsa-miR-302e; hsa-miR-372-3p; hsa-miR-373-3p; hsa-miR-520a-3p; hsa-miR-520c-3p; hsa-miR-520d-3p; hsa-miR-520g-3p; hsa-miR-520h
Target genes (miRTarBase)	SLCO3A1	over-represented	2.30e-4	0.0026561	0.0026561	4.30328	13	hsa-miR-15b-5p; hsa-miR-16-5p; hsa-miR-371b-5p; hsa-miR-372-5p; hsa-miR-373-5p; hsa-miR-548ae-3p; hsa-miR-548ah-3p; hsa-miR-548aj-3p; hsa-miR-548am-3p; hsa-miR-548aq-3p; hsa-miR-548j-3p; hsa-miR-548x-3p; hsa-miR-616-5p
Target genes (miRTarBase)	SNAP47	over-represented	2.30e-4	0.0026561	0.0026561	4.30328	13	hsa-miR-302a-3p; hsa-miR-302b-3p; hsa-miR-302c-3p; hsa-miR-302d-3p; hsa-miR-302e; hsa-miR-3609; hsa-miR-372-3p; hsa-miR-373-3p; hsa-miR-520a-3p; hsa-miR-520c-3p; hsa-miR-520d-3p; hsa-miR-548ah-5p; hsa-miR-8055
Target genes (miRTarBase)	ABLIM1	over-represented	2.72e-4	0.003	0.003	4.37158	13	hsa-miR-122-5p; hsa-miR-1226-3p; hsa-miR-153-3p; hsa-miR-302a-3p; hsa-miR-302b-3p; hsa-miR-302c-3p; hsa-miR-302d-3p; hsa-miR-302e; hsa-miR-372-3p; hsa-miR-373-3p; hsa-miR-520a-3p; hsa-miR-520c-3p; hsa-miR-520d-3p
Target genes (miRTarBase)	DCBLD2	over-represented	2.72e-4	0.003	0.003	4.37158	13	hsa-miR-181a-5p; hsa-miR-181b-5p; hsa-miR-181c-5p; hsa-miR-181d-5p; hsa-miR-186-5p; hsa-miR-218-5p; hsa-miR-26b-5p; hsa-miR-4668-3p; hsa-miR-519a-3p; hsa-miR-519b-3p; hsa-miR-519c-3p; hsa-miR-520g-3p; hsa-miR-520h
Target genes (miRTarBase)	NBPF11	over-represented	2.72e-4	0.003	0.003	4.37158	13	hsa-miR-1250-3p; hsa-miR-1468-3p; hsa-miR-3159; hsa-miR-3163; hsa-miR-3617-5p; hsa-miR-374a-5p; hsa-miR-374b-5p; hsa-miR-548aj-5p; hsa-miR-548aw; hsa-miR-548f-5p; hsa-miR-548g-5p; hsa-miR-548x-5p; hsa-miR-641
Target genes (miRTarBase)	ZNF860	over-represented	2.72e-4	0.003	0.003	4.37158	13	hsa-miR-1297; hsa-miR-223-5p; hsa-miR-26a-5p; hsa-miR-26b-5p; hsa-miR-3163; hsa-miR-371b-5p; hsa-miR-372-5p; hsa-miR-373-5p; hsa-miR-4465; hsa-miR-574-5p; hsa-miR-6134; hsa-miR-616-5p; hsa-miR-8062
Target genes (miRTarBase)	BHMT2	over-represented	3.75e-4	0.0037897	0.0037897	4.5082	13	hsa-miR-302a-3p; hsa-miR-302b-3p; hsa-miR-302c-3p; hsa-miR-302d-3p; hsa-miR-302e; hsa-miR-372-3p; hsa-miR-373-3p; hsa-miR-4772-3p; hsa-miR-520a-3p; hsa-miR-520c-3p; hsa-miR-520d-3p; hsa-miR-520g-3p; hsa-miR-520h
Target genes (miRTarBase)	PARD3	over-represented	3.75e-4	0.0037897	0.0037897	4.5082	13	hsa-miR-218-5p; hsa-miR-302a-3p; hsa-miR-302b-3p; hsa-miR-302c-3p; hsa-miR-302d-3p; hsa-miR-302e; hsa-miR-372-3p; hsa-miR-373-3p; hsa-miR-520a-3p; hsa-miR-520c-3p; hsa-miR-520d-3p; hsa-miR-520g-3p; hsa-miR-520h
Target genes (miRTarBase)	EMC1	over-represented	5.91e-4	0.0055396	0.0055396	4.71311	13	hsa-miR-193b-3p; hsa-miR-23b-3p; hsa-miR-302a-3p; hsa-miR-302b-3p; hsa-miR-302c-3p; hsa-miR-302d-3p; hsa-miR-302e; hsa-miR-372-3p; hsa-miR-373-3p; hsa-miR-520a-3p; hsa-miR-520c-3p; hsa-miR-520d-3p; hsa-miR-6849-3p
Target genes (miRTarBase)	EFCAB11	over-represented	7.86e-4	0.0070016	0.0070016	4.84973	13	hsa-miR-223-5p; hsa-miR-302a-3p; hsa-miR-302b-3p; hsa-miR-302c-3p; hsa-miR-302d-3p; hsa-miR-302e; hsa-miR-372-3p; hsa-miR-373-3p; hsa-miR-520a-3p; hsa-miR-520c-3p; hsa-miR-520d-3p; hsa-miR-520g-3p; hsa-miR-520h
Target genes (miRTarBase)	IPO9	over-represented	7.86e-4	0.0070016	0.0070016	4.84973	13	hsa-miR-1-3p; hsa-miR-302a-3p; hsa-miR-302b-3p; hsa-miR-302c-3p; hsa-miR-302d-3p; hsa-miR-302e; hsa-miR-30c-5p; hsa-miR-3159; hsa-miR-372-3p; hsa-miR-373-3p; hsa-miR-520a-3p; hsa-miR-520c-3p; hsa-miR-520d-3p
Target genes (miRTarBase)	SLC38A1	over-represented	7.86e-4	0.0070016	0.0070016	4.84973	13	hsa-miR-1277-5p; hsa-miR-136-5p; hsa-miR-142-5p; hsa-miR-16-5p; hsa-miR-215-3p; hsa-miR-218-5p; hsa-miR-30a-5p; hsa-miR-31-3p; hsa-miR-340-5p; hsa-miR-374a-5p; hsa-miR-374b-5p; hsa-miR-5192; hsa-miR-5590-3p
Target genes (miRTarBase)	HIP1	over-represented	0.0010343	0.0087784	0.0087784	4.98634	13	hsa-miR-302a-3p; hsa-miR-302b-3p; hsa-miR-302c-3p; hsa-miR-302d-3p; hsa-miR-302e; hsa-miR-372-3p; hsa-miR-373-3p; hsa-miR-4999-3p; hsa-miR-520a-3p; hsa-miR-520c-3p; hsa-miR-520d-3p; hsa-miR-520g-3p; hsa-miR-520h
Target genes (miRTarBase)	LY6G5B	over-represented	0.0010343	0.0087784	0.0087784	4.98634	13	hsa-miR-302a-3p; hsa-miR-302b-3p; hsa-miR-302c-3p; hsa-miR-302d-3p; hsa-miR-302e; hsa-miR-372-3p; hsa-miR-373-3p; hsa-miR-520a-3p; hsa-miR-520c-3p; hsa-miR-520d-3p; hsa-miR-520g-3p; hsa-miR-520h; hsa-miR-5690
Target genes (miRTarBase)	KCNB1	over-represented	0.001181	0.009575	0.009575	5.05464	13	hsa-miR-1250-3p; hsa-miR-1277-5p; hsa-miR-153-5p; hsa-miR-190a-3p; hsa-miR-302c-3p; hsa-miR-3609; hsa-miR-514a-3p; hsa-miR-514b-3p; hsa-miR-519a-3p; hsa-miR-519b-3p; hsa-miR-519c-3p; hsa-miR-548ah-5p; hsa-miR-574-5p
Target genes (miRTarBase)	MYO10	over-represented	0.001181	0.009575	0.009575	5.05464	13	hsa-miR-124-3p; hsa-miR-1270; hsa-miR-155-5p; hsa-miR-218-5p; hsa-miR-26a-5p; hsa-miR-30a-5p; hsa-miR-3675-3p; hsa-miR-4691-5p; hsa-miR-620; hsa-miR-6771-3p; hsa-miR-6792-3p; hsa-miR-6849-3p; hsa-miR-7856-5p
Target genes (miRTarBase)	NRAS	over-represented	0.001181	0.009575	0.009575	5.05464	13	hsa-miR-181a-5p; hsa-miR-218-5p; hsa-miR-219b-3p; hsa-miR-26a-5p; hsa-miR-27a-3p; hsa-miR-27b-3p; hsa-miR-3123; hsa-miR-3143; hsa-miR-3650; hsa-miR-4772-3p; hsa-miR-543; hsa-miR-548u; hsa-miR-7161-5p
Target genes (miRTarBase)	RAC1	over-represented	0.001181	0.009575	0.009575	5.05464	13	hsa-miR-122-5p; hsa-miR-124-3p; hsa-miR-136-5p; hsa-miR-142-5p; hsa-miR-155-5p; hsa-miR-30c-5p; hsa-miR-374a-3p; hsa-miR-374a-5p; hsa-miR-374b-5p; hsa-miR-4260; hsa-miR-5572; hsa-miR-5700; hsa-miR-6513-3p
Target genes (miRTarBase)	RSBN1L	over-represented	0.001181	0.009575	0.009575	5.05464	13	hsa-miR-1277-5p; hsa-miR-181a-2-3p; hsa-miR-181a-5p; hsa-miR-181b-5p; hsa-miR-181c-5p; hsa-miR-181d-5p; hsa-miR-190a-3p; hsa-miR-371b-5p; hsa-miR-372-5p; hsa-miR-373-5p; hsa-miR-4463; hsa-miR-4772-3p; hsa-miR-616-5p
Target genes (miRTarBase)	PF4	over-represented	5.80e-13	1.62e-10	1.62e-10	0.956284	12	hsa-miR-548ac; hsa-miR-548ae-3p; hsa-miR-548ah-3p; hsa-miR-548aj-3p; hsa-miR-548am-3p; hsa-miR-548aq-3p; hsa-miR-548bb-3p; hsa-miR-548d-3p; hsa-miR-548h-3p; hsa-miR-548j-3p; hsa-miR-548x-3p; hsa-miR-548z
Target genes (miRTarBase)	TCF24	over-represented	5.80e-13	1.62e-10	1.62e-10	0.956284	12	hsa-miR-548ac; hsa-miR-548ae-3p; hsa-miR-548ah-3p; hsa-miR-548aj-3p; hsa-miR-548am-3p; hsa-miR-548aq-3p; hsa-miR-548bb-3p; hsa-miR-548d-3p; hsa-miR-548h-3p; hsa-miR-548j-3p; hsa-miR-548x-3p; hsa-miR-548z
Target genes (miRTarBase)	C3orf30	over-represented	2.73e-12	5.37e-10	5.37e-10	1.02459	12	hsa-miR-548ac; hsa-miR-548ae-3p; hsa-miR-548ah-3p; hsa-miR-548aj-3p; hsa-miR-548am-3p; hsa-miR-548aq-3p; hsa-miR-548bb-3p; hsa-miR-548d-3p; hsa-miR-548h-3p; hsa-miR-548j-3p; hsa-miR-548x-3p; hsa-miR-548z
Target genes (miRTarBase)	CCNL2	over-represented	1.03e-11	1.68e-9	1.68e-9	1.0929	12	hsa-miR-1468-3p; hsa-miR-218-5p; hsa-miR-26b-5p; hsa-miR-27a-3p; hsa-miR-27b-3p; hsa-miR-4668-3p; hsa-miR-548aj-5p; hsa-miR-548aw; hsa-miR-548f-5p; hsa-miR-548g-5p; hsa-miR-548x-5p; hsa-miR-8063
Target genes (miRTarBase)	COL4A3	over-represented	2.37e-10	2.54e-8	2.54e-8	1.29781	12	hsa-miR-548ac; hsa-miR-548ae-3p; hsa-miR-548ah-3p; hsa-miR-548aj-3p; hsa-miR-548am-3p; hsa-miR-548aq-3p; hsa-miR-548bb-3p; hsa-miR-548d-3p; hsa-miR-548h-3p; hsa-miR-548j-3p; hsa-miR-548x-3p; hsa-miR-548z
Target genes (miRTarBase)	FRMD5	over-represented	1.22e-9	1.04e-7	1.04e-7	1.43443	12	hsa-miR-548ac; hsa-miR-548ae-3p; hsa-miR-548ah-3p; hsa-miR-548aj-3p; hsa-miR-548am-3p; hsa-miR-548aq-3p; hsa-miR-548bb-3p; hsa-miR-548d-3p; hsa-miR-548h-3p; hsa-miR-548j-3p; hsa-miR-548x-3p; hsa-miR-548z
Target genes (miRTarBase)	C20orf24	over-represented	2.97e-8	1.53e-6	1.53e-6	1.77596	12	hsa-miR-548ac; hsa-miR-548ae-3p; hsa-miR-548ah-3p; hsa-miR-548aj-3p; hsa-miR-548am-3p; hsa-miR-548aq-3p; hsa-miR-548bb-3p; hsa-miR-548d-3p; hsa-miR-548h-3p; hsa-miR-548j-3p; hsa-miR-548x-3p; hsa-miR-548z
Target genes (miRTarBase)	LLGL2	over-represented	2.97e-8	1.53e-6	1.53e-6	1.77596	12	hsa-miR-548ac; hsa-miR-548ae-3p; hsa-miR-548ah-3p; hsa-miR-548aj-3p; hsa-miR-548am-3p; hsa-miR-548aq-3p; hsa-miR-548bb-3p; hsa-miR-548d-3p; hsa-miR-548h-3p; hsa-miR-548j-3p; hsa-miR-548x-3p; hsa-miR-548z
Target genes (miRTarBase)	RABIF	over-represented	2.97e-8	1.53e-6	1.53e-6	1.77596	12	hsa-miR-548ac; hsa-miR-548ae-3p; hsa-miR-548ah-3p; hsa-miR-548aj-3p; hsa-miR-548am-3p; hsa-miR-548aq-3p; hsa-miR-548bb-3p; hsa-miR-548d-3p; hsa-miR-548h-3p; hsa-miR-548j-3p; hsa-miR-548x-3p; hsa-miR-548z
Target genes (miRTarBase)	ZNF664	over-represented	2.97e-8	1.53e-6	1.53e-6	1.77596	12	hsa-miR-1297; hsa-miR-181a-5p; hsa-miR-181b-5p; hsa-miR-181c-5p; hsa-miR-181d-5p; hsa-miR-26a-5p; hsa-miR-26b-5p; hsa-miR-4465; hsa-miR-4691-5p; hsa-miR-4778-3p; hsa-miR-6513-3p; hsa-miR-6792-3p
Target genes (miRTarBase)	MORC1	over-represented	5.03e-8	2.29e-6	2.29e-6	1.84426	12	hsa-miR-302a-3p; hsa-miR-302b-3p; hsa-miR-302c-3p; hsa-miR-302d-3p; hsa-miR-302e; hsa-miR-372-3p; hsa-miR-373-3p; hsa-miR-520a-3p; hsa-miR-520c-3p; hsa-miR-520d-3p; hsa-miR-520g-3p; hsa-miR-520h
Target genes (miRTarBase)	NUP58	over-represented	5.03e-8	2.29e-6	2.29e-6	1.84426	12	hsa-miR-1468-3p; hsa-miR-181a-5p; hsa-miR-193b-3p; hsa-miR-302c-3p; hsa-miR-373-3p; hsa-miR-548aj-5p; hsa-miR-548aw; hsa-miR-548f-5p; hsa-miR-548g-5p; hsa-miR-548x-5p; hsa-miR-577; hsa-miR-590-3p
Target genes (miRTarBase)	C4orf3	over-represented	8.28e-8	3.46e-6	3.46e-6	1.91257	12	hsa-miR-548ac; hsa-miR-548ae-3p; hsa-miR-548ah-3p; hsa-miR-548aj-3p; hsa-miR-548am-3p; hsa-miR-548aq-3p; hsa-miR-548bb-3p; hsa-miR-548d-3p; hsa-miR-548h-3p; hsa-miR-548j-3p; hsa-miR-548x-3p; hsa-miR-548z
Target genes (miRTarBase)	GIN1	over-represented	8.28e-8	3.46e-6	3.46e-6	1.91257	12	hsa-miR-548ac; hsa-miR-548ae-3p; hsa-miR-548ah-3p; hsa-miR-548aj-3p; hsa-miR-548am-3p; hsa-miR-548aq-3p; hsa-miR-548bb-3p; hsa-miR-548d-3p; hsa-miR-548h-3p; hsa-miR-548j-3p; hsa-miR-548x-3p; hsa-miR-548z
Target genes (miRTarBase)	RPL17-C18orf32	over-represented	8.28e-8	3.46e-6	3.46e-6	1.91257	12	hsa-miR-302a-3p; hsa-miR-302b-3p; hsa-miR-302c-3p; hsa-miR-302d-3p; hsa-miR-302e; hsa-miR-3609; hsa-miR-372-3p; hsa-miR-373-3p; hsa-miR-520a-3p; hsa-miR-520c-3p; hsa-miR-520d-3p; hsa-miR-548ah-5p
Target genes (miRTarBase)	CDC37L1	over-represented	1.33e-7	5.19e-6	5.19e-6	1.98087	12	hsa-miR-15b-5p; hsa-miR-16-5p; hsa-miR-30a-5p; hsa-miR-30b-5p; hsa-miR-30c-5p; hsa-miR-30d-5p; hsa-miR-30e-5p; hsa-miR-548ac; hsa-miR-548bb-3p; hsa-miR-548d-3p; hsa-miR-548h-3p; hsa-miR-548z
Target genes (miRTarBase)	GEMIN8	over-represented	1.33e-7	5.19e-6	5.19e-6	1.98087	12	hsa-miR-302a-3p; hsa-miR-302b-3p; hsa-miR-302c-3p; hsa-miR-302d-3p; hsa-miR-302e; hsa-miR-372-3p; hsa-miR-373-3p; hsa-miR-520a-3p; hsa-miR-520c-3p; hsa-miR-520d-3p; hsa-miR-520g-3p; hsa-miR-520h
Target genes (miRTarBase)	LAPTM4B	over-represented	2.08e-7	7.66e-6	7.66e-6	2.04918	12	hsa-miR-16-5p; hsa-miR-181a-5p; hsa-miR-181b-5p; hsa-miR-181c-5p; hsa-miR-181d-5p; hsa-miR-27b-3p; hsa-miR-3609; hsa-miR-548ah-5p; hsa-miR-548aj-5p; hsa-miR-548f-5p; hsa-miR-548g-5p; hsa-miR-548x-5p
Target genes (miRTarBase)	STAU1	over-represented	2.08e-7	7.66e-6	7.66e-6	2.04918	12	hsa-miR-132-3p; hsa-miR-16-5p; hsa-miR-190a-3p; hsa-miR-218-5p; hsa-miR-27a-3p; hsa-miR-30a-5p; hsa-miR-30b-5p; hsa-miR-30c-5p; hsa-miR-30d-5p; hsa-miR-30e-5p; hsa-miR-374a-5p; hsa-miR-374b-5p
Target genes (miRTarBase)	BMT2	over-represented	4.82e-7	1.58e-5	1.58e-5	2.18579	12	hsa-miR-1250-3p; hsa-miR-186-5p; hsa-miR-29c-3p; hsa-miR-30a-5p; hsa-miR-30b-5p; hsa-miR-30c-5p; hsa-miR-30d-5p; hsa-miR-30e-5p; hsa-miR-519a-3p; hsa-miR-519b-3p; hsa-miR-519c-3p; hsa-miR-651-5p
Target genes (miRTarBase)	PRKCD	over-represented	4.82e-7	1.58e-5	1.58e-5	2.18579	12	hsa-miR-1277-5p; hsa-miR-15b-5p; hsa-miR-16-5p; hsa-miR-181a-5p; hsa-miR-181b-5p; hsa-miR-181c-5p; hsa-miR-181d-5p; hsa-miR-190a-3p; hsa-miR-26a-5p; hsa-miR-26b-5p; hsa-miR-374a-5p; hsa-miR-374b-5p
Target genes (miRTarBase)	TIMM17A	over-represented	4.82e-7	1.58e-5	1.58e-5	2.18579	12	hsa-miR-16-5p; hsa-miR-302a-3p; hsa-miR-302b-3p; hsa-miR-302c-3p; hsa-miR-302d-3p; hsa-miR-302e; hsa-miR-30a-5p; hsa-miR-372-3p; hsa-miR-373-3p; hsa-miR-520a-3p; hsa-miR-520c-3p; hsa-miR-520d-3p
Target genes (miRTarBase)	ATAD2	over-represented	1.48e-6	4.01e-5	4.01e-5	2.39071	12	hsa-miR-193b-3p; hsa-miR-302a-3p; hsa-miR-302b-3p; hsa-miR-302c-3p; hsa-miR-302d-3p; hsa-miR-302e; hsa-miR-3163; hsa-miR-372-3p; hsa-miR-373-3p; hsa-miR-520a-3p; hsa-miR-520c-3p; hsa-miR-520d-3p
Target genes (miRTarBase)	CNIH1	over-represented	1.48e-6	4.01e-5	4.01e-5	2.39071	12	hsa-miR-548ac; hsa-miR-548ae-3p; hsa-miR-548ah-3p; hsa-miR-548aj-3p; hsa-miR-548am-3p; hsa-miR-548aq-3p; hsa-miR-548bb-3p; hsa-miR-548d-3p; hsa-miR-548h-3p; hsa-miR-548j-3p; hsa-miR-548x-3p; hsa-miR-548z
Target genes (miRTarBase)	SIRT1	over-represented	1.48e-6	4.01e-5	4.01e-5	2.39071	12	hsa-miR-124-3p; hsa-miR-132-3p; hsa-miR-142-5p; hsa-miR-155-5p; hsa-miR-181a-5p; hsa-miR-181b-5p; hsa-miR-181c-5p; hsa-miR-23b-3p; hsa-miR-29c-3p; hsa-miR-373-3p; hsa-miR-520c-3p; hsa-miR-543
Target genes (miRTarBase)	MATR3	over-represented	2.92e-6	7.06e-5	7.06e-5	2.52732	12	hsa-miR-1-3p; hsa-miR-155-5p; hsa-miR-186-5p; hsa-miR-26b-5p; hsa-miR-302c-5p; hsa-miR-30b-5p; hsa-miR-30c-5p; hsa-miR-3143; hsa-miR-4659a-3p; hsa-miR-4659b-3p; hsa-miR-4772-3p; hsa-miR-543
Target genes (miRTarBase)	SLC25A43	over-represented	2.92e-6	7.06e-5	7.06e-5	2.52732	12	hsa-miR-548ac; hsa-miR-548ae-3p; hsa-miR-548ah-3p; hsa-miR-548aj-3p; hsa-miR-548am-3p; hsa-miR-548aq-3p; hsa-miR-548bb-3p; hsa-miR-548d-3p; hsa-miR-548h-3p; hsa-miR-548j-3p; hsa-miR-548x-3p; hsa-miR-548z
Target genes (miRTarBase)	ZNF454	over-represented	2.92e-6	7.06e-5	7.06e-5	2.52732	12	hsa-miR-302a-3p; hsa-miR-302b-3p; hsa-miR-302c-3p; hsa-miR-302d-3p; hsa-miR-302e; hsa-miR-372-3p; hsa-miR-373-3p; hsa-miR-520a-3p; hsa-miR-520c-3p; hsa-miR-520d-3p; hsa-miR-520g-3p; hsa-miR-520h
Target genes (miRTarBase)	FXYD5	over-represented	4.01e-6	9.21e-5	9.21e-5	2.59563	12	hsa-miR-302a-3p; hsa-miR-302b-3p; hsa-miR-302c-3p; hsa-miR-302d-3p; hsa-miR-302e; hsa-miR-372-3p; hsa-miR-373-3p; hsa-miR-520a-3p; hsa-miR-520c-3p; hsa-miR-520d-3p; hsa-miR-520g-3p; hsa-miR-520h
Target genes (miRTarBase)	UBOX5	over-represented	4.01e-6	9.21e-5	9.21e-5	2.59563	12	hsa-miR-302a-3p; hsa-miR-302b-3p; hsa-miR-302c-3p; hsa-miR-302d-3p; hsa-miR-302e; hsa-miR-372-3p; hsa-miR-373-3p; hsa-miR-520a-3p; hsa-miR-520c-3p; hsa-miR-520d-3p; hsa-miR-520g-3p; hsa-miR-520h
Target genes (miRTarBase)	ZNF7	over-represented	4.01e-6	9.21e-5	9.21e-5	2.59563	12	hsa-miR-302a-3p; hsa-miR-302b-3p; hsa-miR-302c-3p; hsa-miR-302d-3p; hsa-miR-302e; hsa-miR-372-3p; hsa-miR-373-3p; hsa-miR-520a-3p; hsa-miR-520c-3p; hsa-miR-520d-3p; hsa-miR-520g-3p; hsa-miR-520h
Target genes (miRTarBase)	CKS2	over-represented	5.45e-6	1.20e-4	1.20e-4	2.66393	12	hsa-miR-124-3p; hsa-miR-1297; hsa-miR-26a-5p; hsa-miR-26b-5p; hsa-miR-4465; hsa-miR-548ae-3p; hsa-miR-548ah-3p; hsa-miR-548aj-3p; hsa-miR-548am-3p; hsa-miR-548aq-3p; hsa-miR-548j-3p; hsa-miR-548x-3p
Target genes (miRTarBase)	OLAH	over-represented	5.45e-6	1.20e-4	1.20e-4	2.66393	12	hsa-miR-302a-3p; hsa-miR-302b-3p; hsa-miR-302c-3p; hsa-miR-302d-3p; hsa-miR-302e; hsa-miR-372-3p; hsa-miR-373-3p; hsa-miR-520a-3p; hsa-miR-520c-3p; hsa-miR-520d-3p; hsa-miR-520g-3p; hsa-miR-520h
Target genes (miRTarBase)	TLR7	over-represented	5.45e-6	1.20e-4	1.20e-4	2.66393	12	hsa-miR-302a-3p; hsa-miR-302b-3p; hsa-miR-302c-3p; hsa-miR-302d-3p; hsa-miR-302e; hsa-miR-372-3p; hsa-miR-373-3p; hsa-miR-520a-3p; hsa-miR-520c-3p; hsa-miR-520d-3p; hsa-miR-520g-3p; hsa-miR-520h
Target genes (miRTarBase)	FANCC	over-represented	7.33e-6	1.54e-4	1.54e-4	2.73224	12	hsa-miR-122-5p; hsa-miR-15b-5p; hsa-miR-26b-5p; hsa-miR-302c-5p; hsa-miR-5192; hsa-miR-548ae-3p; hsa-miR-548ah-3p; hsa-miR-548aj-3p; hsa-miR-548am-3p; hsa-miR-548aq-3p; hsa-miR-548j-3p; hsa-miR-548x-3p
Target genes (miRTarBase)	SLC12A6	over-represented	7.33e-6	1.54e-4	1.54e-4	2.73224	12	hsa-miR-302a-3p; hsa-miR-302b-3p; hsa-miR-302c-3p; hsa-miR-302d-3p; hsa-miR-302e; hsa-miR-372-3p; hsa-miR-373-3p; hsa-miR-520a-3p; hsa-miR-520c-3p; hsa-miR-520d-3p; hsa-miR-520g-3p; hsa-miR-520h
Target genes (miRTarBase)	AGPAT5	over-represented	9.76e-6	1.94e-4	1.94e-4	2.80055	12	hsa-miR-1297; hsa-miR-15b-5p; hsa-miR-16-5p; hsa-miR-186-5p; hsa-miR-218-5p; hsa-miR-26a-5p; hsa-miR-26b-5p; hsa-miR-30c-5p; hsa-miR-4465; hsa-miR-514a-3p; hsa-miR-514b-3p; hsa-miR-676-5p
Target genes (miRTarBase)	APOH	over-represented	9.76e-6	1.94e-4	1.94e-4	2.80055	12	hsa-miR-302a-3p; hsa-miR-302b-3p; hsa-miR-302c-3p; hsa-miR-302d-3p; hsa-miR-302e; hsa-miR-372-3p; hsa-miR-373-3p; hsa-miR-520a-3p; hsa-miR-520c-3p; hsa-miR-520d-3p; hsa-miR-520g-3p; hsa-miR-520h
Target genes (miRTarBase)	PHTF2	over-represented	9.76e-6	1.94e-4	1.94e-4	2.80055	12	hsa-miR-186-5p; hsa-miR-30a-5p; hsa-miR-30b-5p; hsa-miR-30c-5p; hsa-miR-30d-5p; hsa-miR-30e-5p; hsa-miR-519a-3p; hsa-miR-519b-3p; hsa-miR-519c-3p; hsa-miR-590-3p; hsa-miR-676-5p; hsa-miR-8055
Target genes (miRTarBase)	WDR53	over-represented	9.76e-6	1.94e-4	1.94e-4	2.80055	12	hsa-miR-302a-3p; hsa-miR-302b-3p; hsa-miR-302c-3p; hsa-miR-302d-3p; hsa-miR-302e; hsa-miR-372-3p; hsa-miR-373-3p; hsa-miR-520a-3p; hsa-miR-520c-3p; hsa-miR-520d-3p; hsa-miR-520g-3p; hsa-miR-520h
Target genes (miRTarBase)	C14orf119	over-represented	1.29e-5	2.47e-4	2.47e-4	2.86885	12	hsa-miR-302a-3p; hsa-miR-302b-3p; hsa-miR-302c-3p; hsa-miR-302d-3p; hsa-miR-302e; hsa-miR-372-3p; hsa-miR-373-3p; hsa-miR-520a-3p; hsa-miR-520c-3p; hsa-miR-520d-3p; hsa-miR-520g-3p; hsa-miR-520h
Target genes (miRTarBase)	N4BP2L2	over-represented	1.29e-5	2.47e-4	2.47e-4	2.86885	12	hsa-miR-302a-3p; hsa-miR-302b-3p; hsa-miR-302c-3p; hsa-miR-302d-3p; hsa-miR-302e; hsa-miR-372-3p; hsa-miR-373-3p; hsa-miR-520a-3p; hsa-miR-520c-3p; hsa-miR-520d-3p; hsa-miR-520g-3p; hsa-miR-520h
Target genes (miRTarBase)	SH3BP4	over-represented	1.29e-5	2.47e-4	2.47e-4	2.86885	12	hsa-miR-155-5p; hsa-miR-15b-5p; hsa-miR-16-5p; hsa-miR-193b-3p; hsa-miR-3659; hsa-miR-4658; hsa-miR-520g-3p; hsa-miR-520h; hsa-miR-574-5p; hsa-miR-595; hsa-miR-6790-5p; hsa-miR-7108-5p
Target genes (miRTarBase)	TRIP10	over-represented	1.29e-5	2.47e-4	2.47e-4	2.86885	12	hsa-miR-142-5p; hsa-miR-153-3p; hsa-miR-153-5p; hsa-miR-186-5p; hsa-miR-190a-3p; hsa-miR-3163; hsa-miR-3609; hsa-miR-519a-3p; hsa-miR-519b-3p; hsa-miR-519c-3p; hsa-miR-548ah-5p; hsa-miR-5590-3p
Target genes (miRTarBase)	BAHD1	over-represented	2.17e-5	3.81e-4	3.81e-4	3.00546	12	hsa-miR-124-3p; hsa-miR-26b-5p; hsa-miR-30a-5p; hsa-miR-30b-5p; hsa-miR-30c-5p; hsa-miR-30d-5p; hsa-miR-30e-5p; hsa-miR-31-5p; hsa-miR-421; hsa-miR-4691-5p; hsa-miR-676-5p; hsa-miR-6792-3p
Target genes (miRTarBase)	DENND4C	over-represented	2.17e-5	3.81e-4	3.81e-4	3.00546	12	hsa-miR-215-3p; hsa-miR-223-5p; hsa-miR-548ae-3p; hsa-miR-548ah-3p; hsa-miR-548aj-3p; hsa-miR-548am-3p; hsa-miR-548aq-3p; hsa-miR-548j-3p; hsa-miR-548x-3p; hsa-miR-590-3p; hsa-miR-7849-3p; hsa-miR-8055
Target genes (miRTarBase)	MFF	over-represented	2.17e-5	3.81e-4	3.81e-4	3.00546	12	hsa-miR-1468-3p; hsa-miR-155-5p; hsa-miR-186-5p; hsa-miR-27b-3p; hsa-miR-519a-3p; hsa-miR-519b-3p; hsa-miR-519c-3p; hsa-miR-548aj-5p; hsa-miR-548aw; hsa-miR-548f-5p; hsa-miR-548g-5p; hsa-miR-548x-5p
Target genes (miRTarBase)	STAC2	over-represented	2.17e-5	3.81e-4	3.81e-4	3.00546	12	hsa-miR-302a-3p; hsa-miR-302b-3p; hsa-miR-302c-3p; hsa-miR-302d-3p; hsa-miR-302e; hsa-miR-372-3p; hsa-miR-373-3p; hsa-miR-520a-3p; hsa-miR-520c-3p; hsa-miR-520d-3p; hsa-miR-520g-3p; hsa-miR-520h
Target genes (miRTarBase)	HNRNPR	over-represented	2.79e-5	4.63e-4	4.63e-4	3.07377	12	hsa-miR-1250-3p; hsa-miR-302a-3p; hsa-miR-302b-3p; hsa-miR-302c-3p; hsa-miR-302d-3p; hsa-miR-302e; hsa-miR-372-3p; hsa-miR-373-3p; hsa-miR-520a-3p; hsa-miR-520c-3p; hsa-miR-520d-3p; hsa-miR-7849-3p
Target genes (miRTarBase)	LONRF1	over-represented	2.79e-5	4.63e-4	4.63e-4	3.07377	12	hsa-miR-1226-3p; hsa-miR-181a-5p; hsa-miR-181b-5p; hsa-miR-181c-5p; hsa-miR-181d-5p; hsa-miR-27a-3p; hsa-miR-27b-3p; hsa-miR-3659; hsa-miR-4658; hsa-miR-574-5p; hsa-miR-6790-5p; hsa-miR-8055
Target genes (miRTarBase)	PDHB	over-represented	2.79e-5	4.63e-4	4.63e-4	3.07377	12	hsa-miR-302a-3p; hsa-miR-302b-3p; hsa-miR-302c-3p; hsa-miR-302d-3p; hsa-miR-302e; hsa-miR-372-3p; hsa-miR-373-3p; hsa-miR-520a-3p; hsa-miR-520c-3p; hsa-miR-520d-3p; hsa-miR-520g-3p; hsa-miR-520h
Target genes (miRTarBase)	RGPD4	over-represented	2.79e-5	4.63e-4	4.63e-4	3.07377	12	hsa-miR-142-5p; hsa-miR-27a-3p; hsa-miR-27b-3p; hsa-miR-340-5p; hsa-miR-548ae-3p; hsa-miR-548ah-3p; hsa-miR-548aj-3p; hsa-miR-548am-3p; hsa-miR-548aq-3p; hsa-miR-548j-3p; hsa-miR-548x-3p; hsa-miR-5590-3p
Target genes (miRTarBase)	TMEM100	over-represented	2.79e-5	4.63e-4	4.63e-4	3.07377	12	hsa-miR-15b-5p; hsa-miR-16-5p; hsa-miR-302a-3p; hsa-miR-302b-3p; hsa-miR-302c-3p; hsa-miR-302d-3p; hsa-miR-302e; hsa-miR-372-3p; hsa-miR-373-3p; hsa-miR-520a-3p; hsa-miR-520c-3p; hsa-miR-520d-3p
Target genes (miRTarBase)	ZFP36L2	over-represented	2.79e-5	4.63e-4	4.63e-4	3.07377	12	hsa-miR-124-3p; hsa-miR-1277-5p; hsa-miR-181a-5p; hsa-miR-181b-5p; hsa-miR-181c-5p; hsa-miR-181d-5p; hsa-miR-186-5p; hsa-miR-27a-3p; hsa-miR-27b-3p; hsa-miR-421; hsa-miR-4691-5p; hsa-miR-6792-3p
Target genes (miRTarBase)	SERF1A	over-represented	3.55e-5	5.60e-4	5.60e-4	3.14208	12	hsa-miR-302a-3p; hsa-miR-302b-3p; hsa-miR-302c-3p; hsa-miR-302d-3p; hsa-miR-302e; hsa-miR-3609; hsa-miR-372-3p; hsa-miR-373-3p; hsa-miR-520a-3p; hsa-miR-520c-3p; hsa-miR-520d-3p; hsa-miR-548ah-5p
Target genes (miRTarBase)	SERF1B	over-represented	3.55e-5	5.60e-4	5.60e-4	3.14208	12	hsa-miR-302a-3p; hsa-miR-302b-3p; hsa-miR-302c-3p; hsa-miR-302d-3p; hsa-miR-302e; hsa-miR-3609; hsa-miR-372-3p; hsa-miR-373-3p; hsa-miR-520a-3p; hsa-miR-520c-3p; hsa-miR-520d-3p; hsa-miR-548ah-5p
Target genes (miRTarBase)	MFSD2A	over-represented	4.48e-5	6.78e-4	6.78e-4	3.21038	12	hsa-miR-302a-3p; hsa-miR-302b-3p; hsa-miR-302c-3p; hsa-miR-302d-3p; hsa-miR-302e; hsa-miR-372-3p; hsa-miR-373-3p; hsa-miR-520a-3p; hsa-miR-520c-3p; hsa-miR-520d-3p; hsa-miR-520g-3p; hsa-miR-520h
Target genes (miRTarBase)	NLK	over-represented	4.48e-5	6.78e-4	6.78e-4	3.21038	12	hsa-miR-1250-3p; hsa-miR-1277-5p; hsa-miR-153-5p; hsa-miR-181a-5p; hsa-miR-181b-5p; hsa-miR-181c-5p; hsa-miR-190a-3p; hsa-miR-27a-3p; hsa-miR-27b-3p; hsa-miR-574-5p; hsa-miR-6800-5p; hsa-miR-6802-5p
Target genes (miRTarBase)	PHACTR2	over-represented	4.48e-5	6.78e-4	6.78e-4	3.21038	12	hsa-miR-124-3p; hsa-miR-1277-5p; hsa-miR-136-5p; hsa-miR-155-5p; hsa-miR-181a-5p; hsa-miR-190a-3p; hsa-miR-29c-3p; hsa-miR-374a-5p; hsa-miR-374b-5p; hsa-miR-378a-3p; hsa-miR-4778-3p; hsa-miR-590-3p
Target genes (miRTarBase)	RNF38	over-represented	4.48e-5	6.78e-4	6.78e-4	3.21038	12	hsa-miR-1250-3p; hsa-miR-15b-5p; hsa-miR-16-5p; hsa-miR-218-5p; hsa-miR-23b-3p; hsa-miR-26b-5p; hsa-miR-27a-3p; hsa-miR-27b-3p; hsa-miR-371b-5p; hsa-miR-373-5p; hsa-miR-4668-3p; hsa-miR-616-5p
Target genes (miRTarBase)	CCDC30	over-represented	5.63e-5	8.22e-4	8.22e-4	3.27869	12	hsa-miR-302a-3p; hsa-miR-302b-3p; hsa-miR-302c-3p; hsa-miR-302d-3p; hsa-miR-302e; hsa-miR-372-3p; hsa-miR-373-3p; hsa-miR-520a-3p; hsa-miR-520c-3p; hsa-miR-520d-3p; hsa-miR-520g-3p; hsa-miR-520h
Target genes (miRTarBase)	GTF2H3	over-represented	5.63e-5	8.22e-4	8.22e-4	3.27869	12	hsa-miR-302a-3p; hsa-miR-302b-3p; hsa-miR-302c-3p; hsa-miR-302d-3p; hsa-miR-302e; hsa-miR-372-3p; hsa-miR-373-3p; hsa-miR-520a-3p; hsa-miR-520c-3p; hsa-miR-520d-3p; hsa-miR-520g-3p; hsa-miR-520h
Target genes (miRTarBase)	C7orf55-LUC7L2	over-represented	7.01e-5	9.91e-4	9.91e-4	3.34699	12	hsa-miR-1297; hsa-miR-26a-5p; hsa-miR-26b-5p; hsa-miR-4465; hsa-miR-4772-3p; hsa-miR-548ac; hsa-miR-548bb-3p; hsa-miR-548d-3p; hsa-miR-548h-3p; hsa-miR-548z; hsa-miR-590-3p; hsa-miR-6513-3p
Target genes (miRTarBase)	CENPQ	over-represented	7.01e-5	9.91e-4	9.91e-4	3.34699	12	hsa-miR-124-3p; hsa-miR-193b-3p; hsa-miR-26b-5p; hsa-miR-3609; hsa-miR-374a-5p; hsa-miR-519a-3p; hsa-miR-519b-3p; hsa-miR-519c-3p; hsa-miR-548ah-5p; hsa-miR-548u; hsa-miR-590-3p; hsa-miR-7161-5p
Target genes (miRTarBase)	DPP9	over-represented	7.01e-5	9.91e-4	9.91e-4	3.34699	12	hsa-miR-302a-3p; hsa-miR-302b-3p; hsa-miR-302c-3p; hsa-miR-302d-3p; hsa-miR-302e; hsa-miR-372-3p; hsa-miR-373-3p; hsa-miR-520a-3p; hsa-miR-520c-3p; hsa-miR-520d-3p; hsa-miR-520g-3p; hsa-miR-520h
Target genes (miRTarBase)	NUDT21	over-represented	7.01e-5	9.91e-4	9.91e-4	3.34699	12	hsa-miR-1-3p; hsa-miR-27a-3p; hsa-miR-27b-3p; hsa-miR-548ae-3p; hsa-miR-548ah-3p; hsa-miR-548aj-3p; hsa-miR-548am-3p; hsa-miR-548aq-3p; hsa-miR-548j-3p; hsa-miR-548x-3p; hsa-miR-577; hsa-miR-8063
Target genes (miRTarBase)	AKT3	over-represented	8.69e-5	0.0011909	0.0011909	3.4153	12	hsa-miR-122-5p; hsa-miR-124-3p; hsa-miR-15b-5p; hsa-miR-16-5p; hsa-miR-223-5p; hsa-miR-29c-3p; hsa-miR-374a-3p; hsa-miR-520g-3p; hsa-miR-520h; hsa-miR-548an; hsa-miR-595; hsa-miR-6134
Target genes (miRTarBase)	POLR3F	over-represented	1.07e-4	0.0014018	0.0014018	3.48361	12	hsa-miR-302a-3p; hsa-miR-302b-3p; hsa-miR-302c-3p; hsa-miR-302d-3p; hsa-miR-302e; hsa-miR-372-3p; hsa-miR-373-3p; hsa-miR-520a-3p; hsa-miR-520c-3p; hsa-miR-520d-3p; hsa-miR-520g-3p; hsa-miR-520h
Target genes (miRTarBase)	RAPH1	over-represented	1.59e-4	0.0019596	0.0019596	3.62022	12	hsa-miR-1277-5p; hsa-miR-155-5p; hsa-miR-15b-5p; hsa-miR-16-5p; hsa-miR-186-5p; hsa-miR-190a-3p; hsa-miR-374b-5p; hsa-miR-548ac; hsa-miR-548bb-3p; hsa-miR-548d-3p; hsa-miR-548h-3p; hsa-miR-548z
Target genes (miRTarBase)	ARMT1	over-represented	1.93e-4	0.0022891	0.0022891	3.68852	12	hsa-miR-302a-3p; hsa-miR-302b-3p; hsa-miR-302c-3p; hsa-miR-302d-3p; hsa-miR-302e; hsa-miR-372-3p; hsa-miR-373-3p; hsa-miR-520a-3p; hsa-miR-520c-3p; hsa-miR-520d-3p; hsa-miR-520g-3p; hsa-miR-520h
Target genes (miRTarBase)	EP300	over-represented	1.93e-4	0.0022891	0.0022891	3.68852	12	hsa-miR-1297; hsa-miR-181b-5p; hsa-miR-181d-5p; hsa-miR-193b-3p; hsa-miR-23b-3p; hsa-miR-26a-5p; hsa-miR-26b-5p; hsa-miR-30c-5p; hsa-miR-374a-5p; hsa-miR-4465; hsa-miR-574-5p; hsa-miR-595
Target genes (miRTarBase)	LIFR	over-represented	1.93e-4	0.0022891	0.0022891	3.68852	12	hsa-miR-1-3p; hsa-miR-132-3p; hsa-miR-212-3p; hsa-miR-223-5p; hsa-miR-27a-3p; hsa-miR-27b-3p; hsa-miR-30a-5p; hsa-miR-30b-5p; hsa-miR-30c-5p; hsa-miR-30d-5p; hsa-miR-30e-5p; hsa-miR-340-5p
Target genes (miRTarBase)	GOLGA2	over-represented	2.32e-4	0.0026663	0.0026663	3.75683	12	hsa-miR-302a-3p; hsa-miR-302b-3p; hsa-miR-302c-3p; hsa-miR-302d-3p; hsa-miR-302e; hsa-miR-372-3p; hsa-miR-373-3p; hsa-miR-412-3p; hsa-miR-4772-3p; hsa-miR-520a-3p; hsa-miR-520c-3p; hsa-miR-520d-3p
Target genes (miRTarBase)	PRR11	over-represented	2.32e-4	0.0026663	0.0026663	3.75683	12	hsa-miR-122-5p; hsa-miR-371b-5p; hsa-miR-372-5p; hsa-miR-373-5p; hsa-miR-4742-3p; hsa-miR-4772-3p; hsa-miR-520g-3p; hsa-miR-520h; hsa-miR-616-5p; hsa-miR-6513-3p; hsa-miR-6771-3p; hsa-miR-6849-3p
Target genes (miRTarBase)	PRRC2C	over-represented	2.32e-4	0.0026663	0.0026663	3.75683	12	hsa-miR-1277-5p; hsa-miR-15b-5p; hsa-miR-16-5p; hsa-miR-181a-5p; hsa-miR-181b-5p; hsa-miR-181c-5p; hsa-miR-181d-5p; hsa-miR-190a-3p; hsa-miR-218-5p; hsa-miR-3163; hsa-miR-592; hsa-miR-597-5p
Target genes (miRTarBase)	DDX52	over-represented	2.78e-4	0.0030135	0.0030135	3.82514	12	hsa-miR-124-3p; hsa-miR-1277-5p; hsa-miR-16-5p; hsa-miR-181a-5p; hsa-miR-181b-5p; hsa-miR-181c-5p; hsa-miR-181d-5p; hsa-miR-190a-3p; hsa-miR-374a-5p; hsa-miR-374b-5p; hsa-miR-574-5p; hsa-miR-6849-3p
Target genes (miRTarBase)	HEATR5A	over-represented	2.78e-4	0.0030135	0.0030135	3.82514	12	hsa-miR-122-5p; hsa-miR-124-3p; hsa-miR-1250-3p; hsa-miR-1270; hsa-miR-153-5p; hsa-miR-371b-5p; hsa-miR-372-5p; hsa-miR-373-5p; hsa-miR-4534; hsa-miR-4778-3p; hsa-miR-616-5p; hsa-miR-620
Target genes (miRTarBase)	SLC31A1	over-represented	2.78e-4	0.0030135	0.0030135	3.82514	12	hsa-miR-122-5p; hsa-miR-124-3p; hsa-miR-1297; hsa-miR-26a-5p; hsa-miR-26b-5p; hsa-miR-3123; hsa-miR-3650; hsa-miR-4465; hsa-miR-548an; hsa-miR-574-5p; hsa-miR-6513-3p; hsa-miR-8062
Target genes (miRTarBase)	CHIC1	over-represented	3.31e-4	0.003386	0.003386	3.89344	12	hsa-miR-1468-3p; hsa-miR-15b-5p; hsa-miR-16-5p; hsa-miR-223-5p; hsa-miR-3163; hsa-miR-548aj-5p; hsa-miR-548aw; hsa-miR-548f-5p; hsa-miR-548g-5p; hsa-miR-548x-5p; hsa-miR-590-3p; hsa-miR-651-5p
Target genes (miRTarBase)	KLHL42	over-represented	3.31e-4	0.003386	0.003386	3.89344	12	hsa-miR-1-3p; hsa-miR-124-3p; hsa-miR-155-5p; hsa-miR-181a-5p; hsa-miR-193a-3p; hsa-miR-193b-3p; hsa-miR-26a-5p; hsa-miR-26b-5p; hsa-miR-30c-5p; hsa-miR-3163; hsa-miR-340-5p; hsa-miR-589-5p
Target genes (miRTarBase)	POGZ	over-represented	3.31e-4	0.003386	0.003386	3.89344	12	hsa-miR-1468-3p; hsa-miR-27b-3p; hsa-miR-3617-5p; hsa-miR-519a-3p; hsa-miR-519b-3p; hsa-miR-519c-3p; hsa-miR-548aj-5p; hsa-miR-548aw; hsa-miR-548f-5p; hsa-miR-548g-5p; hsa-miR-548x-5p; hsa-miR-641
Target genes (miRTarBase)	PRNP	over-represented	3.31e-4	0.003386	0.003386	3.89344	12	hsa-miR-16-5p; hsa-miR-193b-3p; hsa-miR-519a-3p; hsa-miR-519b-3p; hsa-miR-519c-3p; hsa-miR-520g-3p; hsa-miR-520h; hsa-miR-548aj-5p; hsa-miR-548f-5p; hsa-miR-548g-5p; hsa-miR-548x-5p; hsa-miR-5680
Target genes (miRTarBase)	ZNF620	over-represented	3.31e-4	0.003386	0.003386	3.89344	12	hsa-miR-15b-5p; hsa-miR-16-5p; hsa-miR-4496; hsa-miR-548ae-3p; hsa-miR-548ah-3p; hsa-miR-548aj-3p; hsa-miR-548am-3p; hsa-miR-548an; hsa-miR-548aq-3p; hsa-miR-548j-3p; hsa-miR-548x-3p; hsa-miR-5683
Target genes (miRTarBase)	FNBP1L	over-represented	3.93e-4	0.0039308	0.0039308	3.96175	12	hsa-miR-3609; hsa-miR-376c-3p; hsa-miR-4496; hsa-miR-519a-3p; hsa-miR-519b-3p; hsa-miR-519c-3p; hsa-miR-520g-3p; hsa-miR-520h; hsa-miR-548ah-5p; hsa-miR-590-3p; hsa-miR-651-5p; hsa-miR-8062
Target genes (miRTarBase)	RAB22A	over-represented	3.93e-4	0.0039308	0.0039308	3.96175	12	hsa-miR-302a-3p; hsa-miR-302b-3p; hsa-miR-302c-3p; hsa-miR-302d-3p; hsa-miR-302e; hsa-miR-30b-5p; hsa-miR-372-3p; hsa-miR-373-3p; hsa-miR-520a-3p; hsa-miR-520c-3p; hsa-miR-520d-3p; hsa-miR-6849-3p
Target genes (miRTarBase)	DCUN1D3	over-represented	4.64e-4	0.004494	0.004494	4.03005	12	hsa-miR-1270; hsa-miR-1277-5p; hsa-miR-223-5p; hsa-miR-4709-5p; hsa-miR-5192; hsa-miR-548ac; hsa-miR-548bb-3p; hsa-miR-548d-3p; hsa-miR-548h-3p; hsa-miR-548z; hsa-miR-5680; hsa-miR-620
Target genes (miRTarBase)	FAM104A	over-represented	4.64e-4	0.004494	0.004494	4.03005	12	hsa-miR-1468-3p; hsa-miR-218-5p; hsa-miR-30a-5p; hsa-miR-30b-5p; hsa-miR-30c-5p; hsa-miR-30d-5p; hsa-miR-30e-5p; hsa-miR-548aj-5p; hsa-miR-548aw; hsa-miR-548f-5p; hsa-miR-548g-5p; hsa-miR-548x-5p
Target genes (miRTarBase)	MC2R	over-represented	4.64e-4	0.004494	0.004494	4.03005	12	hsa-miR-23b-3p; hsa-miR-376c-3p; hsa-miR-4778-3p; hsa-miR-499a-5p; hsa-miR-548ac; hsa-miR-548bb-3p; hsa-miR-548d-3p; hsa-miR-548h-3p; hsa-miR-548z; hsa-miR-616-3p; hsa-miR-659-3p; hsa-miR-676-5p
Target genes (miRTarBase)	LIN28B	over-represented	5.46e-4	0.0051931	0.0051931	4.09836	12	hsa-miR-1277-5p; hsa-miR-15b-5p; hsa-miR-190a-3p; hsa-miR-26a-5p; hsa-miR-30a-5p; hsa-miR-30b-5p; hsa-miR-30c-5p; hsa-miR-30d-5p; hsa-miR-30e-5p; hsa-miR-3163; hsa-miR-374a-5p; hsa-miR-374b-5p
Target genes (miRTarBase)	NEK8	over-represented	5.46e-4	0.0051931	0.0051931	4.09836	12	hsa-miR-302a-3p; hsa-miR-302b-3p; hsa-miR-302c-3p; hsa-miR-302d-3p; hsa-miR-302e; hsa-miR-372-3p; hsa-miR-373-3p; hsa-miR-520a-3p; hsa-miR-520c-3p; hsa-miR-520d-3p; hsa-miR-520g-3p; hsa-miR-520h
Target genes (miRTarBase)	PLA2G12A	over-represented	7.47e-4	0.0067666	0.0067666	4.23497	12	hsa-miR-302a-3p; hsa-miR-302b-3p; hsa-miR-302c-3p; hsa-miR-302d-3p; hsa-miR-302e; hsa-miR-372-3p; hsa-miR-373-3p; hsa-miR-4772-3p; hsa-miR-520a-3p; hsa-miR-520c-3p; hsa-miR-520d-3p; hsa-miR-8063
Target genes (miRTarBase)	C16orf52	over-represented	8.69e-4	0.0075565	0.0075565	4.30328	12	hsa-miR-1277-5p; hsa-miR-1468-3p; hsa-miR-153-3p; hsa-miR-153-5p; hsa-miR-519a-3p; hsa-miR-519b-3p; hsa-miR-519c-3p; hsa-miR-520g-3p; hsa-miR-520h; hsa-miR-589-5p; hsa-miR-6134; hsa-miR-8063
Target genes (miRTarBase)	ENTPD1	over-represented	8.69e-4	0.0075565	0.0075565	4.30328	12	hsa-miR-122-5p; hsa-miR-155-5p; hsa-miR-15b-5p; hsa-miR-16-5p; hsa-miR-29c-3p; hsa-miR-30a-5p; hsa-miR-30b-5p; hsa-miR-30c-5p; hsa-miR-30d-5p; hsa-miR-30e-5p; hsa-miR-374a-3p; hsa-miR-6849-3p
Target genes (miRTarBase)	TAF13	over-represented	8.69e-4	0.0075565	0.0075565	4.30328	12	hsa-miR-1277-5p; hsa-miR-1297; hsa-miR-142-5p; hsa-miR-15b-5p; hsa-miR-16-5p; hsa-miR-26a-5p; hsa-miR-26b-5p; hsa-miR-340-5p; hsa-miR-4465; hsa-miR-548an; hsa-miR-5590-3p; hsa-miR-6849-3p
Target genes (miRTarBase)	WDR73	over-represented	8.69e-4	0.0075565	0.0075565	4.30328	12	hsa-miR-302a-3p; hsa-miR-302b-3p; hsa-miR-302c-3p; hsa-miR-302d-3p; hsa-miR-302e; hsa-miR-3675-3p; hsa-miR-372-3p; hsa-miR-373-3p; hsa-miR-520a-3p; hsa-miR-520c-3p; hsa-miR-520d-3p; hsa-miR-5690
Target genes (miRTarBase)	ZBTB4	over-represented	8.69e-4	0.0075565	0.0075565	4.30328	12	hsa-miR-122-5p; hsa-miR-1226-3p; hsa-miR-181a-5p; hsa-miR-181b-5p; hsa-miR-181c-5p; hsa-miR-181d-5p; hsa-miR-186-5p; hsa-miR-30d-5p; hsa-miR-519a-3p; hsa-miR-519b-3p; hsa-miR-519c-3p; hsa-miR-7108-5p
Target genes (miRTarBase)	ZNF280B	over-represented	8.69e-4	0.0075565	0.0075565	4.30328	12	hsa-miR-132-3p; hsa-miR-212-3p; hsa-miR-4659a-3p; hsa-miR-4659b-3p; hsa-miR-548ae-3p; hsa-miR-548ah-3p; hsa-miR-548aj-3p; hsa-miR-548am-3p; hsa-miR-548aq-3p; hsa-miR-548j-3p; hsa-miR-548x-3p; hsa-miR-676-5p
Target genes (miRTarBase)	ZXDA	over-represented	8.69e-4	0.0075565	0.0075565	4.30328	12	hsa-miR-124-3p; hsa-miR-1277-5p; hsa-miR-1468-3p; hsa-miR-190a-3p; hsa-miR-340-5p; hsa-miR-421; hsa-miR-548aj-5p; hsa-miR-548aw; hsa-miR-548f-5p; hsa-miR-548g-5p; hsa-miR-548x-5p; hsa-miR-8055
Target genes (miRTarBase)	EOGT	over-represented	0.0010068	0.0086346	0.0086346	4.37158	12	hsa-miR-124-3p; hsa-miR-132-3p; hsa-miR-1468-3p; hsa-miR-155-5p; hsa-miR-223-5p; hsa-miR-4261; hsa-miR-548aj-5p; hsa-miR-548aw; hsa-miR-548f-5p; hsa-miR-548g-5p; hsa-miR-548x-5p; hsa-miR-574-5p
Target genes (miRTarBase)	RTN2	over-represented	0.0010068	0.0086346	0.0086346	4.37158	12	hsa-miR-302a-3p; hsa-miR-302b-3p; hsa-miR-302c-3p; hsa-miR-302d-3p; hsa-miR-302e; hsa-miR-372-3p; hsa-miR-373-3p; hsa-miR-520a-3p; hsa-miR-520c-3p; hsa-miR-520d-3p; hsa-miR-520g-3p; hsa-miR-520h
Target genes (miRTarBase)	LSM14A	over-represented	0.0011623	0.009575	0.009575	4.43989	12	hsa-miR-15b-5p; hsa-miR-26a-5p; hsa-miR-371b-5p; hsa-miR-373-5p; hsa-miR-376c-3p; hsa-miR-548ac; hsa-miR-548bb-3p; hsa-miR-548d-3p; hsa-miR-548h-3p; hsa-miR-548z; hsa-miR-616-5p; hsa-miR-8062
Target genes (miRTarBase)	TBRG1	over-represented	0.0011623	0.009575	0.009575	4.43989	12	hsa-miR-1468-3p; hsa-miR-155-5p; hsa-miR-15b-5p; hsa-miR-16-5p; hsa-miR-548aj-5p; hsa-miR-548aw; hsa-miR-548f-5p; hsa-miR-548g-5p; hsa-miR-548x-5p; hsa-miR-6134; hsa-miR-6800-5p; hsa-miR-6802-5p
Target genes (miRTarBase)	LRRC8D	over-represented	7.73e-12	1.28e-9	1.28e-9	0.887978	11	hsa-miR-1-3p; hsa-miR-181a-5p; hsa-miR-181b-5p; hsa-miR-181c-5p; hsa-miR-181d-5p; hsa-miR-26b-5p; hsa-miR-30a-5p; hsa-miR-30b-5p; hsa-miR-30c-5p; hsa-miR-30d-5p; hsa-miR-30e-5p
Target genes (miRTarBase)	IL1A	over-represented	3.40e-11	4.51e-9	4.51e-9	0.956284	11	hsa-miR-122-5p; hsa-miR-181a-5p; hsa-miR-181b-5p; hsa-miR-181c-5p; hsa-miR-181d-5p; hsa-miR-30a-5p; hsa-miR-30b-5p; hsa-miR-30c-5p; hsa-miR-30d-5p; hsa-miR-30e-5p; hsa-miR-92a-1-5p
Target genes (miRTarBase)	FGF7	over-represented	1.09e-8	6.50e-7	6.50e-7	1.36612	11	hsa-miR-155-5p; hsa-miR-302a-3p; hsa-miR-302b-3p; hsa-miR-302c-3p; hsa-miR-302d-3p; hsa-miR-302e; hsa-miR-372-3p; hsa-miR-373-3p; hsa-miR-520a-3p; hsa-miR-520c-3p; hsa-miR-520d-3p
Target genes (miRTarBase)	NCAPG	over-represented	1.09e-8	6.50e-7	6.50e-7	1.36612	11	hsa-miR-1-3p; hsa-miR-1250-3p; hsa-miR-153-5p; hsa-miR-155-5p; hsa-miR-16-5p; hsa-miR-181a-5p; hsa-miR-181b-5p; hsa-miR-181c-5p; hsa-miR-181d-5p; hsa-miR-193b-3p; hsa-miR-421
Target genes (miRTarBase)	DLGAP5	over-represented	2.15e-8	1.15e-6	1.15e-6	1.43443	11	hsa-miR-186-5p; hsa-miR-302a-3p; hsa-miR-302b-3p; hsa-miR-302c-3p; hsa-miR-302d-3p; hsa-miR-302e; hsa-miR-372-3p; hsa-miR-373-3p; hsa-miR-520a-3p; hsa-miR-520c-3p; hsa-miR-520d-3p
Target genes (miRTarBase)	PBRM1	over-represented	2.15e-8	1.15e-6	1.15e-6	1.43443	11	hsa-miR-1226-3p; hsa-miR-155-5p; hsa-miR-181a-5p; hsa-miR-181b-5p; hsa-miR-181c-5p; hsa-miR-181d-5p; hsa-miR-30a-5p; hsa-miR-30b-5p; hsa-miR-30c-5p; hsa-miR-30d-5p; hsa-miR-30e-5p
Target genes (miRTarBase)	EMSY	over-represented	4.05e-8	1.96e-6	1.96e-6	1.50273	11	hsa-miR-181a-5p; hsa-miR-181b-5p; hsa-miR-181c-5p; hsa-miR-181d-5p; hsa-miR-26b-5p; hsa-miR-31-5p; hsa-miR-3609; hsa-miR-519a-3p; hsa-miR-519b-3p; hsa-miR-519c-3p; hsa-miR-548ah-5p
Target genes (miRTarBase)	SLC35G2	over-represented	4.05e-8	1.96e-6	1.96e-6	1.50273	11	hsa-miR-181a-5p; hsa-miR-181b-5p; hsa-miR-181c-5p; hsa-miR-181d-5p; hsa-miR-30a-5p; hsa-miR-30b-5p; hsa-miR-30c-5p; hsa-miR-30d-5p; hsa-miR-30e-5p; hsa-miR-3617-5p; hsa-miR-641
Target genes (miRTarBase)	TMEM38A	over-represented	7.31e-8	3.16e-6	3.16e-6	1.57104	11	hsa-miR-302a-3p; hsa-miR-302b-3p; hsa-miR-302c-3p; hsa-miR-302d-3p; hsa-miR-302e; hsa-miR-3159; hsa-miR-372-3p; hsa-miR-373-3p; hsa-miR-520a-3p; hsa-miR-520c-3p; hsa-miR-520d-3p
Target genes (miRTarBase)	XKR6	over-represented	7.31e-8	3.16e-6	3.16e-6	1.57104	11	hsa-miR-122-5p; hsa-miR-1277-5p; hsa-miR-190a-3p; hsa-miR-218-5p; hsa-miR-548ae-3p; hsa-miR-548ah-3p; hsa-miR-548aj-3p; hsa-miR-548am-3p; hsa-miR-548aq-3p; hsa-miR-548j-3p; hsa-miR-548x-3p
Target genes (miRTarBase)	PCMTD2	over-represented	2.13e-7	7.79e-6	7.79e-6	1.70765	11	hsa-miR-23b-3p; hsa-miR-30a-5p; hsa-miR-30b-5p; hsa-miR-30c-5p; hsa-miR-30d-5p; hsa-miR-30e-5p; hsa-miR-548ac; hsa-miR-548bb-3p; hsa-miR-548d-3p; hsa-miR-548h-3p; hsa-miR-548z
Target genes (miRTarBase)	PTPN11	over-represented	2.13e-7	7.79e-6	7.79e-6	1.70765	11	hsa-miR-124-3p; hsa-miR-181a-5p; hsa-miR-193b-3p; hsa-miR-218-5p; hsa-miR-4659a-3p; hsa-miR-4659b-3p; hsa-miR-548ac; hsa-miR-548bb-3p; hsa-miR-548d-3p; hsa-miR-548h-3p; hsa-miR-548z
Target genes (miRTarBase)	APEX2	over-represented	5.53e-7	1.76e-5	1.76e-5	1.84426	11	hsa-miR-124-3p; hsa-miR-302a-3p; hsa-miR-302b-3p; hsa-miR-302c-3p; hsa-miR-302d-3p; hsa-miR-302e; hsa-miR-372-3p; hsa-miR-373-3p; hsa-miR-520a-3p; hsa-miR-520c-3p; hsa-miR-520d-3p
Target genes (miRTarBase)	CPOX	over-represented	5.53e-7	1.76e-5	1.76e-5	1.84426	11	hsa-miR-1-3p; hsa-miR-124-3p; hsa-miR-15b-5p; hsa-miR-181a-5p; hsa-miR-181b-5p; hsa-miR-181c-5p; hsa-miR-181d-5p; hsa-miR-218-5p; hsa-miR-30a-5p; hsa-miR-30c-5p; hsa-miR-643
Target genes (miRTarBase)	GOLGA1	over-represented	5.53e-7	1.76e-5	1.76e-5	1.84426	11	hsa-miR-181a-5p; hsa-miR-181b-5p; hsa-miR-181c-5p; hsa-miR-181d-5p; hsa-miR-30a-5p; hsa-miR-30b-5p; hsa-miR-30c-5p; hsa-miR-30d-5p; hsa-miR-30e-5p; hsa-miR-5690; hsa-miR-655-5p
Target genes (miRTarBase)	RARB	over-represented	5.53e-7	1.76e-5	1.76e-5	1.84426	11	hsa-miR-1-3p; hsa-miR-15b-5p; hsa-miR-16-5p; hsa-miR-30c-5p; hsa-miR-548ae-3p; hsa-miR-548ah-3p; hsa-miR-548aj-3p; hsa-miR-548am-3p; hsa-miR-548aq-3p; hsa-miR-548j-3p; hsa-miR-548x-3p
Target genes (miRTarBase)	GRK7	over-represented	8.57e-7	2.56e-5	2.56e-5	1.91257	11	hsa-miR-219b-3p; hsa-miR-302a-3p; hsa-miR-302b-3p; hsa-miR-302c-3p; hsa-miR-302d-3p; hsa-miR-302e; hsa-miR-372-3p; hsa-miR-373-3p; hsa-miR-520a-3p; hsa-miR-520c-3p; hsa-miR-520d-3p
Target genes (miRTarBase)	TTC9	over-represented	8.57e-7	2.56e-5	2.56e-5	1.91257	11	hsa-miR-302a-3p; hsa-miR-302b-3p; hsa-miR-302c-3p; hsa-miR-302d-3p; hsa-miR-302e; hsa-miR-372-3p; hsa-miR-373-3p; hsa-miR-520a-3p; hsa-miR-520c-3p; hsa-miR-520d-3p; hsa-miR-590-3p
Target genes (miRTarBase)	ABCG2	over-represented	1.93e-6	4.96e-5	4.96e-5	2.04918	11	hsa-miR-181a-2-3p; hsa-miR-181a-5p; hsa-miR-212-3p; hsa-miR-26b-5p; hsa-miR-340-5p; hsa-miR-374a-5p; hsa-miR-374b-5p; hsa-miR-4496; hsa-miR-497-3p; hsa-miR-519c-3p; hsa-miR-520h
Target genes (miRTarBase)	ADARB2	over-represented	1.93e-6	4.96e-5	4.96e-5	2.04918	11	hsa-miR-1468-3p; hsa-miR-34c-3p; hsa-miR-497-3p; hsa-miR-519a-3p; hsa-miR-519b-3p; hsa-miR-519c-3p; hsa-miR-548aj-5p; hsa-miR-548aw; hsa-miR-548f-5p; hsa-miR-548g-5p; hsa-miR-548x-5p
Target genes (miRTarBase)	HSPA14	over-represented	1.93e-6	4.96e-5	4.96e-5	2.04918	11	hsa-miR-190a-3p; hsa-miR-3163; hsa-miR-373-3p; hsa-miR-548ae-3p; hsa-miR-548ah-3p; hsa-miR-548aj-3p; hsa-miR-548am-3p; hsa-miR-548aq-3p; hsa-miR-548j-3p; hsa-miR-548x-3p; hsa-miR-6811-3p
Target genes (miRTarBase)	LAPTM4A	over-represented	1.93e-6	4.96e-5	4.96e-5	2.04918	11	hsa-miR-124-3p; hsa-miR-142-5p; hsa-miR-186-5p; hsa-miR-190a-3p; hsa-miR-31-5p; hsa-miR-340-5p; hsa-miR-4496; hsa-miR-519a-3p; hsa-miR-519b-3p; hsa-miR-519c-3p; hsa-miR-5590-3p
Target genes (miRTarBase)	EML4	over-represented	2.82e-6	6.90e-5	6.90e-5	2.11749	11	hsa-miR-1-3p; hsa-miR-132-3p; hsa-miR-16-5p; hsa-miR-212-3p; hsa-miR-302c-5p; hsa-miR-30a-5p; hsa-miR-30b-5p; hsa-miR-30c-5p; hsa-miR-30d-5p; hsa-miR-30e-5p; hsa-miR-5683
Target genes (miRTarBase)	RCAN2	over-represented	2.82e-6	6.90e-5	6.90e-5	2.11749	11	hsa-miR-1277-5p; hsa-miR-142-5p; hsa-miR-1468-3p; hsa-miR-190a-3p; hsa-miR-340-5p; hsa-miR-548aj-5p; hsa-miR-548aw; hsa-miR-548f-5p; hsa-miR-548g-5p; hsa-miR-548x-5p; hsa-miR-5590-3p
Target genes (miRTarBase)	BRWD3	over-represented	4.04e-6	9.21e-5	9.21e-5	2.18579	11	hsa-miR-1468-3p; hsa-miR-223-5p; hsa-miR-3159; hsa-miR-378a-3p; hsa-miR-548aj-5p; hsa-miR-548aw; hsa-miR-548f-5p; hsa-miR-548g-5p; hsa-miR-548x-5p; hsa-miR-574-5p; hsa-miR-651-5p
Target genes (miRTarBase)	SOCS3	over-represented	4.04e-6	9.21e-5	9.21e-5	2.18579	11	hsa-miR-155-5p; hsa-miR-15b-5p; hsa-miR-16-5p; hsa-miR-302c-3p; hsa-miR-30a-5p; hsa-miR-30b-5p; hsa-miR-30c-5p; hsa-miR-30d-5p; hsa-miR-30e-5p; hsa-miR-340-5p; hsa-miR-8062
Target genes (miRTarBase)	ELMOD2	over-represented	5.70e-6	1.25e-4	1.25e-4	2.2541	11	hsa-miR-1-3p; hsa-miR-1468-3p; hsa-miR-30a-5p; hsa-miR-4668-3p; hsa-miR-548aj-5p; hsa-miR-548aw; hsa-miR-548f-5p; hsa-miR-548g-5p; hsa-miR-548x-5p; hsa-miR-5680; hsa-miR-595
Target genes (miRTarBase)	OXSR1	over-represented	7.94e-6	1.63e-4	1.63e-4	2.3224	11	hsa-miR-26b-5p; hsa-miR-378a-3p; hsa-miR-4691-5p; hsa-miR-548ae-3p; hsa-miR-548ah-3p; hsa-miR-548aj-3p; hsa-miR-548am-3p; hsa-miR-548aq-3p; hsa-miR-548j-3p; hsa-miR-548x-3p; hsa-miR-6792-3p
Target genes (miRTarBase)	ARSJ	over-represented	1.48e-5	2.76e-4	2.76e-4	2.45902	11	hsa-miR-1277-5p; hsa-miR-181a-5p; hsa-miR-181b-5p; hsa-miR-181c-5p; hsa-miR-181d-5p; hsa-miR-190a-3p; hsa-miR-3163; hsa-miR-3609; hsa-miR-4659a-3p; hsa-miR-4659b-3p; hsa-miR-548ah-5p
Target genes (miRTarBase)	CCNA2	over-represented	1.98e-5	3.57e-4	3.57e-4	2.52732	11	hsa-miR-132-3p; hsa-miR-1468-3p; hsa-miR-193b-3p; hsa-miR-212-3p; hsa-miR-27b-3p; hsa-miR-29c-3p; hsa-miR-548aj-5p; hsa-miR-548aw; hsa-miR-548f-5p; hsa-miR-548g-5p; hsa-miR-548x-5p
Target genes (miRTarBase)	KIAA0895	over-represented	1.98e-5	3.57e-4	3.57e-4	2.52732	11	hsa-miR-142-5p; hsa-miR-15b-5p; hsa-miR-16-5p; hsa-miR-186-5p; hsa-miR-29c-3p; hsa-miR-340-5p; hsa-miR-4658; hsa-miR-548aw; hsa-miR-5590-3p; hsa-miR-5680; hsa-miR-6790-5p
Target genes (miRTarBase)	IER2	over-represented	2.62e-5	4.48e-4	4.48e-4	2.59563	11	hsa-miR-15b-5p; hsa-miR-16-5p; hsa-miR-30c-5p; hsa-miR-548ae-3p; hsa-miR-548ah-3p; hsa-miR-548aj-3p; hsa-miR-548am-3p; hsa-miR-548aq-3p; hsa-miR-548j-3p; hsa-miR-548x-3p; hsa-miR-5700
Target genes (miRTarBase)	RC3H1	over-represented	2.62e-5	4.48e-4	4.48e-4	2.59563	11	hsa-miR-1277-5p; hsa-miR-190a-3p; hsa-miR-218-5p; hsa-miR-374a-5p; hsa-miR-374b-5p; hsa-miR-548ac; hsa-miR-548bb-3p; hsa-miR-548d-3p; hsa-miR-548h-3p; hsa-miR-548z; hsa-miR-6134
Target genes (miRTarBase)	ZNF429	over-represented	2.62e-5	4.48e-4	4.48e-4	2.59563	11	hsa-miR-136-5p; hsa-miR-1468-3p; hsa-miR-215-3p; hsa-miR-4534; hsa-miR-4708-5p; hsa-miR-548aj-5p; hsa-miR-548aw; hsa-miR-548f-5p; hsa-miR-548g-5p; hsa-miR-548x-5p; hsa-miR-8055
Target genes (miRTarBase)	PARP11	over-represented	3.44e-5	5.45e-4	5.45e-4	2.66393	11	hsa-miR-122-5p; hsa-miR-132-3p; hsa-miR-212-3p; hsa-miR-219b-3p; hsa-miR-26b-5p; hsa-miR-31-5p; hsa-miR-3123; hsa-miR-374a-3p; hsa-miR-421; hsa-miR-4709-5p; hsa-miR-6134
Target genes (miRTarBase)	TRIM2	over-represented	3.44e-5	5.45e-4	5.45e-4	2.66393	11	hsa-miR-1-3p; hsa-miR-1277-5p; hsa-miR-181a-5p; hsa-miR-181c-5p; hsa-miR-186-5p; hsa-miR-190a-3p; hsa-miR-223-5p; hsa-miR-374a-5p; hsa-miR-374b-5p; hsa-miR-5690; hsa-miR-574-5p
Target genes (miRTarBase)	SPCS1	over-represented	4.46e-5	6.78e-4	6.78e-4	2.73224	11	hsa-miR-155-5p; hsa-miR-302a-3p; hsa-miR-302b-3p; hsa-miR-302c-3p; hsa-miR-302d-3p; hsa-miR-302e; hsa-miR-372-3p; hsa-miR-373-3p; hsa-miR-520a-3p; hsa-miR-520c-3p; hsa-miR-520d-3p
Target genes (miRTarBase)	KLF3	over-represented	5.74e-5	8.33e-4	8.33e-4	2.80055	11	hsa-miR-302a-3p; hsa-miR-302b-3p; hsa-miR-302c-3p; hsa-miR-302d-3p; hsa-miR-302e; hsa-miR-372-3p; hsa-miR-373-3p; hsa-miR-4708-5p; hsa-miR-520a-3p; hsa-miR-520c-3p; hsa-miR-520d-3p
Target genes (miRTarBase)	SERP1	over-represented	5.74e-5	8.33e-4	8.33e-4	2.80055	11	hsa-miR-1-3p; hsa-miR-124-3p; hsa-miR-1297; hsa-miR-186-5p; hsa-miR-26a-5p; hsa-miR-26b-5p; hsa-miR-27a-3p; hsa-miR-27b-3p; hsa-miR-4261; hsa-miR-4465; hsa-miR-497-3p
Target genes (miRTarBase)	HSPA5	over-represented	7.32e-5	0.0010299	0.0010299	2.86885	11	hsa-miR-16-5p; hsa-miR-30a-5p; hsa-miR-548ae-3p; hsa-miR-548ah-3p; hsa-miR-548aj-3p; hsa-miR-548am-3p; hsa-miR-548aq-3p; hsa-miR-548j-3p; hsa-miR-548x-3p; hsa-miR-597-5p; hsa-miR-668-3p
Target genes (miRTarBase)	PIM1	over-represented	9.26e-5	0.001261	0.001261	2.93716	11	hsa-miR-1-3p; hsa-miR-124-3p; hsa-miR-1270; hsa-miR-15b-5p; hsa-miR-16-5p; hsa-miR-26a-5p; hsa-miR-26b-5p; hsa-miR-4261; hsa-miR-4496; hsa-miR-584-3p; hsa-miR-620
Target genes (miRTarBase)	RCOR1	over-represented	1.79e-4	0.0021553	0.0021553	3.14208	11	hsa-miR-155-5p; hsa-miR-15b-5p; hsa-miR-16-5p; hsa-miR-181a-5p; hsa-miR-181b-5p; hsa-miR-181c-5p; hsa-miR-181d-5p; hsa-miR-26a-5p; hsa-miR-26b-5p; hsa-miR-34c-3p; hsa-miR-4668-3p
Target genes (miRTarBase)	XRCC3	over-represented	1.79e-4	0.0021553	0.0021553	3.14208	11	hsa-miR-1277-5p; hsa-miR-190a-3p; hsa-miR-223-5p; hsa-miR-548ac; hsa-miR-548an; hsa-miR-548bb-3p; hsa-miR-548d-3p; hsa-miR-548h-3p; hsa-miR-548z; hsa-miR-574-5p; hsa-miR-6134
Target genes (miRTarBase)	BSCL2	over-represented	2.20e-4	0.0025732	0.0025732	3.21038	11	hsa-miR-1-3p; hsa-miR-302a-3p; hsa-miR-302b-3p; hsa-miR-302c-3p; hsa-miR-302d-3p; hsa-miR-302e; hsa-miR-372-3p; hsa-miR-373-3p; hsa-miR-520a-3p; hsa-miR-520c-3p; hsa-miR-520d-3p
Target genes (miRTarBase)	CTNNB1	over-represented	2.20e-4	0.0025732	0.0025732	3.21038	11	hsa-miR-1226-3p; hsa-miR-124-3p; hsa-miR-155-5p; hsa-miR-181a-5p; hsa-miR-30a-5p; hsa-miR-34c-3p; hsa-miR-520g-3p; hsa-miR-520h; hsa-miR-7108-5p; hsa-miR-7849-3p; hsa-miR-8062
Target genes (miRTarBase)	NIP7	over-represented	2.20e-4	0.0025732	0.0025732	3.21038	11	hsa-miR-122-5p; hsa-miR-1297; hsa-miR-26a-5p; hsa-miR-26b-5p; hsa-miR-30a-5p; hsa-miR-371b-5p; hsa-miR-372-5p; hsa-miR-373-5p; hsa-miR-4465; hsa-miR-616-5p; hsa-miR-6513-3p
Target genes (miRTarBase)	RABGAP1	over-represented	2.20e-4	0.0025732	0.0025732	3.21038	11	hsa-miR-1277-5p; hsa-miR-1468-3p; hsa-miR-190a-3p; hsa-miR-27a-3p; hsa-miR-27b-3p; hsa-miR-4658; hsa-miR-519a-3p; hsa-miR-519b-3p; hsa-miR-519c-3p; hsa-miR-6790-5p; hsa-miR-6849-3p
Target genes (miRTarBase)	CNOT6	over-represented	2.69e-4	0.002985	0.002985	3.27869	11	hsa-miR-1-3p; hsa-miR-1270; hsa-miR-155-5p; hsa-miR-186-5p; hsa-miR-193b-3p; hsa-miR-23b-3p; hsa-miR-29c-3p; hsa-miR-373-3p; hsa-miR-4782-5p; hsa-miR-5706; hsa-miR-620
Target genes (miRTarBase)	DEPDC1	over-represented	2.69e-4	0.002985	0.002985	3.27869	11	hsa-miR-124-3p; hsa-miR-1297; hsa-miR-186-5p; hsa-miR-26a-5p; hsa-miR-26b-5p; hsa-miR-3159; hsa-miR-3163; hsa-miR-340-5p; hsa-miR-4465; hsa-miR-590-3p; hsa-miR-8063
Target genes (miRTarBase)	ZRANB1	over-represented	2.69e-4	0.002985	0.002985	3.27869	11	hsa-miR-1277-5p; hsa-miR-16-5p; hsa-miR-190a-3p; hsa-miR-548ae-3p; hsa-miR-548ah-3p; hsa-miR-548aj-3p; hsa-miR-548am-3p; hsa-miR-548aq-3p; hsa-miR-548j-3p; hsa-miR-548x-3p; hsa-miR-574-5p
Target genes (miRTarBase)	BTG3	over-represented	3.26e-4	0.0033538	0.0033538	3.34699	11	hsa-miR-124-3p; hsa-miR-1277-5p; hsa-miR-3163; hsa-miR-340-5p; hsa-miR-3609; hsa-miR-519a-3p; hsa-miR-519b-3p; hsa-miR-519c-3p; hsa-miR-548ah-5p; hsa-miR-7856-5p; hsa-miR-8063
Target genes (miRTarBase)	GPBP1L1	over-represented	3.26e-4	0.0033538	0.0033538	3.34699	11	hsa-miR-1226-3p; hsa-miR-218-5p; hsa-miR-223-5p; hsa-miR-26b-5p; hsa-miR-30e-5p; hsa-miR-3163; hsa-miR-3650; hsa-miR-3659; hsa-miR-4658; hsa-miR-574-5p; hsa-miR-6790-5p
Target genes (miRTarBase)	PRKCB	over-represented	3.26e-4	0.0033538	0.0033538	3.34699	11	hsa-miR-124-3p; hsa-miR-142-5p; hsa-miR-3609; hsa-miR-3650; hsa-miR-4659a-3p; hsa-miR-4659b-3p; hsa-miR-4742-3p; hsa-miR-4778-3p; hsa-miR-548ah-5p; hsa-miR-5590-3p; hsa-miR-574-5p
Target genes (miRTarBase)	SRPRA	over-represented	3.26e-4	0.0033538	0.0033538	3.34699	11	hsa-miR-15b-5p; hsa-miR-16-5p; hsa-miR-26b-5p; hsa-miR-30a-5p; hsa-miR-30b-5p; hsa-miR-30c-5p; hsa-miR-30d-5p; hsa-miR-30e-5p; hsa-miR-421; hsa-miR-4260; hsa-miR-5572
Target genes (miRTarBase)	H1F0	over-represented	3.94e-4	0.0039308	0.0039308	3.4153	11	hsa-miR-122-5p; hsa-miR-181a-5p; hsa-miR-181b-5p; hsa-miR-181c-5p; hsa-miR-181d-5p; hsa-miR-186-5p; hsa-miR-3609; hsa-miR-520g-3p; hsa-miR-520h; hsa-miR-548ah-5p; hsa-miR-676-5p
Target genes (miRTarBase)	MALT1	over-represented	3.94e-4	0.0039308	0.0039308	3.4153	11	hsa-miR-1468-3p; hsa-miR-181d-5p; hsa-miR-26a-5p; hsa-miR-302c-3p; hsa-miR-548aj-5p; hsa-miR-548aw; hsa-miR-548f-5p; hsa-miR-548g-5p; hsa-miR-548x-5p; hsa-miR-590-3p; hsa-miR-668-3p
Target genes (miRTarBase)	SNX2	over-represented	3.94e-4	0.0039308	0.0039308	3.4153	11	hsa-miR-223-5p; hsa-miR-26b-5p; hsa-miR-30c-5p; hsa-miR-3163; hsa-miR-4534; hsa-miR-4708-5p; hsa-miR-497-3p; hsa-miR-520g-3p; hsa-miR-520h; hsa-miR-574-5p; hsa-miR-8055
Target genes (miRTarBase)	GCNT3	over-represented	4.73e-4	0.0045633	0.0045633	3.48361	11	hsa-miR-302a-3p; hsa-miR-302b-3p; hsa-miR-302c-3p; hsa-miR-302d-3p; hsa-miR-302e; hsa-miR-372-3p; hsa-miR-373-3p; hsa-miR-520a-3p; hsa-miR-520c-3p; hsa-miR-520d-3p; hsa-miR-6513-3p
Target genes (miRTarBase)	IGF2BP3	over-represented	5.65e-4	0.0053326	0.0053326	3.55191	11	hsa-miR-142-5p; hsa-miR-186-5p; hsa-miR-4782-5p; hsa-miR-548ae-3p; hsa-miR-548ah-3p; hsa-miR-548aj-3p; hsa-miR-548am-3p; hsa-miR-548aq-3p; hsa-miR-548j-3p; hsa-miR-548x-3p; hsa-miR-5706
Target genes (miRTarBase)	CMTM6	over-represented	6.71e-4	0.0061023	0.0061023	3.62022	11	hsa-miR-1277-5p; hsa-miR-136-5p; hsa-miR-215-3p; hsa-miR-26b-5p; hsa-miR-378a-3p; hsa-miR-548ac; hsa-miR-548bb-3p; hsa-miR-548d-3p; hsa-miR-548h-3p; hsa-miR-548z; hsa-miR-8063
Target genes (miRTarBase)	PDE4D	over-represented	6.71e-4	0.0061023	0.0061023	3.62022	11	hsa-miR-142-5p; hsa-miR-15b-5p; hsa-miR-16-5p; hsa-miR-31-3p; hsa-miR-340-5p; hsa-miR-548ac; hsa-miR-548bb-3p; hsa-miR-548d-3p; hsa-miR-548h-3p; hsa-miR-548z; hsa-miR-5590-3p
Target genes (miRTarBase)	ZNF148	over-represented	6.71e-4	0.0061023	0.0061023	3.62022	11	hsa-miR-132-3p; hsa-miR-136-5p; hsa-miR-155-5p; hsa-miR-181a-5p; hsa-miR-186-5p; hsa-miR-27a-3p; hsa-miR-27b-3p; hsa-miR-374a-5p; hsa-miR-374b-5p; hsa-miR-548an; hsa-miR-5680
Target genes (miRTarBase)	CDC27	over-represented	7.93e-4	0.0070345	0.0070345	3.68852	11	hsa-miR-124-3p; hsa-miR-15b-5p; hsa-miR-16-5p; hsa-miR-27a-3p; hsa-miR-497-3p; hsa-miR-548ac; hsa-miR-548bb-3p; hsa-miR-548d-3p; hsa-miR-548h-3p; hsa-miR-548z; hsa-miR-590-3p
Target genes (miRTarBase)	EMCN	over-represented	7.93e-4	0.0070345	0.0070345	3.68852	11	hsa-miR-371b-5p; hsa-miR-372-5p; hsa-miR-373-5p; hsa-miR-4659a-3p; hsa-miR-4659b-3p; hsa-miR-4772-3p; hsa-miR-4778-3p; hsa-miR-592; hsa-miR-597-5p; hsa-miR-616-5p; hsa-miR-8055
Target genes (miRTarBase)	ATP2A2	over-represented	9.33e-4	0.0080571	0.0080571	3.75683	11	hsa-miR-1226-3p; hsa-miR-15b-5p; hsa-miR-186-5p; hsa-miR-223-5p; hsa-miR-26b-5p; hsa-miR-30a-5p; hsa-miR-30b-5p; hsa-miR-30c-5p; hsa-miR-30d-5p; hsa-miR-30e-5p; hsa-miR-31-5p
Target genes (miRTarBase)	MOGAT1	over-represented	9.33e-4	0.0080571	0.0080571	3.75683	11	hsa-miR-122-5p; hsa-miR-30a-5p; hsa-miR-30b-5p; hsa-miR-30c-5p; hsa-miR-30d-5p; hsa-miR-30e-5p; hsa-miR-371b-5p; hsa-miR-372-5p; hsa-miR-373-5p; hsa-miR-590-3p; hsa-miR-616-5p
Target genes (miRTarBase)	OSTF1	over-represented	9.33e-4	0.0080571	0.0080571	3.75683	11	hsa-miR-1-3p; hsa-miR-136-5p; hsa-miR-26b-5p; hsa-miR-371b-5p; hsa-miR-372-5p; hsa-miR-373-5p; hsa-miR-4534; hsa-miR-4668-3p; hsa-miR-4708-5p; hsa-miR-616-5p; hsa-miR-8055
Target genes (miRTarBase)	SGK1	over-represented	0.0010937	0.0092747	0.0092747	3.82514	11	hsa-miR-124-3p; hsa-miR-1468-3p; hsa-miR-21-3p; hsa-miR-29c-3p; hsa-miR-3650; hsa-miR-374a-3p; hsa-miR-548aj-5p; hsa-miR-548aw; hsa-miR-548f-5p; hsa-miR-548g-5p; hsa-miR-548x-5p
Target genes (miRTarBase)	ELK3	over-represented	1.36e-9	1.14e-7	1.14e-7	0.956284	10	hsa-miR-124-3p; hsa-miR-193b-3p; hsa-miR-3163; hsa-miR-548ae-3p; hsa-miR-548ah-3p; hsa-miR-548aj-3p; hsa-miR-548am-3p; hsa-miR-548aq-3p; hsa-miR-548j-3p; hsa-miR-548x-3p
Target genes (miRTarBase)	SMAD1	over-represented	3.84e-9	2.80e-7	2.80e-7	1.02459	10	hsa-miR-155-5p; hsa-miR-16-5p; hsa-miR-186-5p; hsa-miR-21-3p; hsa-miR-26a-5p; hsa-miR-26b-5p; hsa-miR-30a-5p; hsa-miR-30b-5p; hsa-miR-30c-5p; hsa-miR-30d-5p
Target genes (miRTarBase)	IFFO1	over-represented	9.28e-8	3.82e-6	3.82e-6	1.29781	10	hsa-miR-302a-3p; hsa-miR-302b-3p; hsa-miR-302c-3p; hsa-miR-302d-3p; hsa-miR-302e; hsa-miR-372-3p; hsa-miR-373-3p; hsa-miR-520a-3p; hsa-miR-520c-3p; hsa-miR-520d-3p
Target genes (miRTarBase)	PCDH10	over-represented	9.28e-8	3.82e-6	3.82e-6	1.29781	10	hsa-miR-186-5p; hsa-miR-190a-3p; hsa-miR-223-5p; hsa-miR-30a-5p; hsa-miR-30b-5p; hsa-miR-30c-5p; hsa-miR-30d-5p; hsa-miR-30e-5p; hsa-miR-574-5p; hsa-miR-595
Target genes (miRTarBase)	TRIM23	over-represented	1.75e-7	6.58e-6	6.58e-6	1.36612	10	hsa-miR-1277-5p; hsa-miR-132-3p; hsa-miR-190a-3p; hsa-miR-27a-3p; hsa-miR-27b-3p; hsa-miR-30a-5p; hsa-miR-30b-5p; hsa-miR-30c-5p; hsa-miR-30d-5p; hsa-miR-30e-5p
Target genes (miRTarBase)	FDX1	over-represented	3.14e-7	1.11e-5	1.11e-5	1.43443	10	hsa-miR-30a-5p; hsa-miR-497-3p; hsa-miR-548ae-3p; hsa-miR-548ah-3p; hsa-miR-548aj-3p; hsa-miR-548am-3p; hsa-miR-548aq-3p; hsa-miR-548j-3p; hsa-miR-548x-3p; hsa-miR-577
Target genes (miRTarBase)	ZNF93	over-represented	5.42e-7	1.76e-5	1.76e-5	1.50273	10	hsa-miR-142-5p; hsa-miR-1468-3p; hsa-miR-3609; hsa-miR-548ah-5p; hsa-miR-548aj-5p; hsa-miR-548aw; hsa-miR-548f-5p; hsa-miR-548g-5p; hsa-miR-548x-5p; hsa-miR-5590-3p
Target genes (miRTarBase)	KCNJ8	over-represented	9.02e-7	2.69e-5	2.69e-5	1.57104	10	hsa-miR-302a-3p; hsa-miR-302b-3p; hsa-miR-302c-3p; hsa-miR-302d-3p; hsa-miR-302e; hsa-miR-372-3p; hsa-miR-373-3p; hsa-miR-520a-3p; hsa-miR-520c-3p; hsa-miR-520d-3p
Target genes (miRTarBase)	BLOC1S2	over-represented	1.46e-6	4.01e-5	4.01e-5	1.63934	10	hsa-miR-1297; hsa-miR-181a-5p; hsa-miR-181b-5p; hsa-miR-181c-5p; hsa-miR-181d-5p; hsa-miR-23b-3p; hsa-miR-26a-5p; hsa-miR-26b-5p; hsa-miR-4465; hsa-miR-595
Target genes (miRTarBase)	FUNDC2	over-represented	1.46e-6	4.01e-5	4.01e-5	1.63934	10	hsa-miR-122-5p; hsa-miR-186-5p; hsa-miR-193b-3p; hsa-miR-548ae-3p; hsa-miR-548ah-3p; hsa-miR-548aj-3p; hsa-miR-548am-3p; hsa-miR-548aq-3p; hsa-miR-548j-3p; hsa-miR-548x-3p
Target genes (miRTarBase)	CTDSPL2	over-represented	2.28e-6	5.82e-5	5.82e-5	1.70765	10	hsa-miR-132-3p; hsa-miR-193b-3p; hsa-miR-374a-5p; hsa-miR-548ae-3p; hsa-miR-548ah-3p; hsa-miR-548aj-3p; hsa-miR-548am-3p; hsa-miR-548aq-3p; hsa-miR-548j-3p; hsa-miR-548x-3p
Target genes (miRTarBase)	FREM2	over-represented	3.49e-6	8.20e-5	8.20e-5	1.77596	10	hsa-miR-1277-5p; hsa-miR-190a-3p; hsa-miR-223-5p; hsa-miR-29c-3p; hsa-miR-3675-3p; hsa-miR-371b-5p; hsa-miR-372-5p; hsa-miR-373-5p; hsa-miR-574-5p; hsa-miR-616-5p
Target genes (miRTarBase)	OTUD1	over-represented	3.49e-6	8.20e-5	8.20e-5	1.77596	10	hsa-miR-124-3p; hsa-miR-181a-5p; hsa-miR-181b-5p; hsa-miR-181c-5p; hsa-miR-181d-5p; hsa-miR-26a-5p; hsa-miR-26b-5p; hsa-miR-340-5p; hsa-miR-421; hsa-miR-543
Target genes (miRTarBase)	GLCE	over-represented	5.23e-6	1.16e-4	1.16e-4	1.84426	10	hsa-miR-218-5p; hsa-miR-302c-3p; hsa-miR-30a-5p; hsa-miR-30b-5p; hsa-miR-30c-5p; hsa-miR-30d-5p; hsa-miR-30e-5p; hsa-miR-519a-3p; hsa-miR-519b-3p; hsa-miR-519c-3p
Target genes (miRTarBase)	ZNF532	over-represented	5.23e-6	1.16e-4	1.16e-4	1.84426	10	hsa-miR-302a-3p; hsa-miR-302b-3p; hsa-miR-302c-3p; hsa-miR-302d-3p; hsa-miR-302e; hsa-miR-372-3p; hsa-miR-373-3p; hsa-miR-520a-3p; hsa-miR-520c-3p; hsa-miR-520d-3p
Target genes (miRTarBase)	CBFB	over-represented	7.65e-6	1.59e-4	1.59e-4	1.91257	10	hsa-miR-153-3p; hsa-miR-155-5p; hsa-miR-30a-5p; hsa-miR-548ae-3p; hsa-miR-548ah-3p; hsa-miR-548aj-3p; hsa-miR-548am-3p; hsa-miR-548aq-3p; hsa-miR-548j-3p; hsa-miR-548x-3p
Target genes (miRTarBase)	USP13	over-represented	7.65e-6	1.59e-4	1.59e-4	1.91257	10	hsa-miR-1468-3p; hsa-miR-3163; hsa-miR-4659a-3p; hsa-miR-4659b-3p; hsa-miR-4778-3p; hsa-miR-548aj-5p; hsa-miR-548aw; hsa-miR-548f-5p; hsa-miR-548g-5p; hsa-miR-548x-5p
Target genes (miRTarBase)	PLS1	over-represented	1.10e-5	2.14e-4	2.14e-4	1.98087	10	hsa-miR-1-3p; hsa-miR-142-5p; hsa-miR-153-5p; hsa-miR-186-5p; hsa-miR-26b-5p; hsa-miR-3609; hsa-miR-4709-5p; hsa-miR-548ah-5p; hsa-miR-5590-3p; hsa-miR-577
Target genes (miRTarBase)	FBXL5	over-represented	1.55e-5	2.89e-4	2.89e-4	2.04918	10	hsa-miR-186-5p; hsa-miR-218-5p; hsa-miR-31-3p; hsa-miR-3609; hsa-miR-519a-3p; hsa-miR-519b-3p; hsa-miR-519c-3p; hsa-miR-548ah-5p; hsa-miR-5680; hsa-miR-5690
Target genes (miRTarBase)	MKX	over-represented	2.16e-5	3.81e-4	3.81e-4	2.11749	10	hsa-miR-124-3p; hsa-miR-15b-5p; hsa-miR-16-5p; hsa-miR-3163; hsa-miR-340-5p; hsa-miR-4668-3p; hsa-miR-548aj-5p; hsa-miR-548f-5p; hsa-miR-548g-5p; hsa-miR-548x-5p
Target genes (miRTarBase)	RMND1	over-represented	2.16e-5	3.81e-4	3.81e-4	2.11749	10	hsa-miR-302a-3p; hsa-miR-302b-3p; hsa-miR-302c-3p; hsa-miR-302d-3p; hsa-miR-302e; hsa-miR-372-3p; hsa-miR-373-3p; hsa-miR-520a-3p; hsa-miR-520c-3p; hsa-miR-520d-3p
Target genes (miRTarBase)	WNT5A	over-represented	2.96e-5	4.90e-4	4.90e-4	2.18579	10	hsa-miR-1277-5p; hsa-miR-155-5p; hsa-miR-16-5p; hsa-miR-186-5p; hsa-miR-190a-3p; hsa-miR-218-5p; hsa-miR-26a-5p; hsa-miR-26b-5p; hsa-miR-30a-5p; hsa-miR-374a-5p
Target genes (miRTarBase)	GNA13	over-represented	3.99e-5	6.17e-4	6.17e-4	2.2541	10	hsa-miR-1-3p; hsa-miR-155-5p; hsa-miR-26b-5p; hsa-miR-30a-5p; hsa-miR-30b-5p; hsa-miR-30c-5p; hsa-miR-30d-5p; hsa-miR-30e-5p; hsa-miR-31-5p; hsa-miR-4534
Target genes (miRTarBase)	MAN1A2	over-represented	5.32e-5	7.94e-4	7.94e-4	2.3224	10	hsa-miR-1277-5p; hsa-miR-155-5p; hsa-miR-181a-5p; hsa-miR-181b-5p; hsa-miR-181c-5p; hsa-miR-181d-5p; hsa-miR-190a-3p; hsa-miR-30a-5p; hsa-miR-548u; hsa-miR-7161-5p
Target genes (miRTarBase)	MIB1	over-represented	5.32e-5	7.94e-4	7.94e-4	2.3224	10	hsa-miR-15b-5p; hsa-miR-16-5p; hsa-miR-193b-3p; hsa-miR-30a-5p; hsa-miR-30b-5p; hsa-miR-30c-5p; hsa-miR-30d-5p; hsa-miR-30e-5p; hsa-miR-374a-5p; hsa-miR-590-3p
Target genes (miRTarBase)	PLXNA4	over-represented	7.02e-5	9.91e-4	9.91e-4	2.39071	10	hsa-miR-1-3p; hsa-miR-1226-3p; hsa-miR-26b-5p; hsa-miR-548ae-3p; hsa-miR-548ah-3p; hsa-miR-548aj-3p; hsa-miR-548am-3p; hsa-miR-548aq-3p; hsa-miR-548j-3p; hsa-miR-548x-3p
Target genes (miRTarBase)	ACER3	over-represented	9.15e-5	0.0012482	0.0012482	2.45902	10	hsa-miR-1250-3p; hsa-miR-1277-5p; hsa-miR-142-5p; hsa-miR-153-5p; hsa-miR-186-5p; hsa-miR-190a-3p; hsa-miR-30b-5p; hsa-miR-3163; hsa-miR-340-5p; hsa-miR-5590-3p
Target genes (miRTarBase)	SOX5	over-represented	9.15e-5	0.0012482	0.0012482	2.45902	10	hsa-miR-1-3p; hsa-miR-1277-5p; hsa-miR-132-3p; hsa-miR-16-5p; hsa-miR-181a-5p; hsa-miR-190a-3p; hsa-miR-223-5p; hsa-miR-26b-5p; hsa-miR-374a-3p; hsa-miR-574-5p
Target genes (miRTarBase)	ACVR2A	over-represented	1.18e-4	0.0015117	0.0015117	2.52732	10	hsa-miR-1468-3p; hsa-miR-15b-5p; hsa-miR-16-5p; hsa-miR-186-5p; hsa-miR-302c-5p; hsa-miR-548aj-5p; hsa-miR-548aw; hsa-miR-548f-5p; hsa-miR-548g-5p; hsa-miR-548x-5p
Target genes (miRTarBase)	ATP6V1B2	over-represented	1.18e-4	0.0015117	0.0015117	2.52732	10	hsa-miR-1-3p; hsa-miR-1468-3p; hsa-miR-16-5p; hsa-miR-186-5p; hsa-miR-30a-5p; hsa-miR-548aj-5p; hsa-miR-548aw; hsa-miR-548f-5p; hsa-miR-548g-5p; hsa-miR-548x-5p
Target genes (miRTarBase)	HEPHL1	over-represented	1.18e-4	0.0015117	0.0015117	2.52732	10	hsa-miR-124-3p; hsa-miR-181a-5p; hsa-miR-181b-5p; hsa-miR-181c-5p; hsa-miR-181d-5p; hsa-miR-223-5p; hsa-miR-514a-3p; hsa-miR-514b-3p; hsa-miR-668-3p; hsa-miR-8063
Target genes (miRTarBase)	MFN1	over-represented	1.18e-4	0.0015117	0.0015117	2.52732	10	hsa-miR-302a-3p; hsa-miR-302b-3p; hsa-miR-302c-3p; hsa-miR-302d-3p; hsa-miR-302e; hsa-miR-372-3p; hsa-miR-373-3p; hsa-miR-520a-3p; hsa-miR-520c-3p; hsa-miR-520d-3p
Target genes (miRTarBase)	ANKRD11	over-represented	1.51e-4	0.0018797	0.0018797	2.59563	10	hsa-miR-1468-3p; hsa-miR-186-5p; hsa-miR-193b-3p; hsa-miR-3609; hsa-miR-548ah-5p; hsa-miR-548aj-5p; hsa-miR-548aw; hsa-miR-548f-5p; hsa-miR-548g-5p; hsa-miR-548x-5p
Target genes (miRTarBase)	MLLT6	over-represented	1.51e-4	0.0018797	0.0018797	2.59563	10	hsa-miR-1468-3p; hsa-miR-15b-5p; hsa-miR-16-5p; hsa-miR-23b-3p; hsa-miR-543; hsa-miR-548aj-5p; hsa-miR-548aw; hsa-miR-548f-5p; hsa-miR-548g-5p; hsa-miR-548x-5p
Target genes (miRTarBase)	EGFR	over-represented	1.91e-4	0.0022787	0.0022787	2.66393	10	hsa-miR-1-3p; hsa-miR-122-5p; hsa-miR-132-3p; hsa-miR-155-5p; hsa-miR-16-5p; hsa-miR-218-5p; hsa-miR-27a-3p; hsa-miR-27b-3p; hsa-miR-302b-3p; hsa-miR-30a-5p
Target genes (miRTarBase)	FANCF	over-represented	1.91e-4	0.0022787	0.0022787	2.66393	10	hsa-miR-1250-3p; hsa-miR-153-5p; hsa-miR-30a-5p; hsa-miR-30b-5p; hsa-miR-30c-5p; hsa-miR-30d-5p; hsa-miR-30e-5p; hsa-miR-548an; hsa-miR-589-5p; hsa-miR-590-3p
Target genes (miRTarBase)	PEBP1	over-represented	1.91e-4	0.0022787	0.0022787	2.66393	10	hsa-miR-142-5p; hsa-miR-155-5p; hsa-miR-181a-5p; hsa-miR-181b-5p; hsa-miR-181c-5p; hsa-miR-181d-5p; hsa-miR-340-5p; hsa-miR-4778-3p; hsa-miR-548an; hsa-miR-5590-3p
Target genes (miRTarBase)	TMEM133	over-represented	1.91e-4	0.0022787	0.0022787	2.66393	10	hsa-miR-1277-5p; hsa-miR-190a-3p; hsa-miR-223-5p; hsa-miR-497-3p; hsa-miR-519a-3p; hsa-miR-519b-3p; hsa-miR-519c-3p; hsa-miR-520g-3p; hsa-miR-520h; hsa-miR-577
Target genes (miRTarBase)	CECR2	over-represented	2.40e-4	0.002741	0.002741	2.73224	10	hsa-miR-302a-3p; hsa-miR-302b-3p; hsa-miR-302c-3p; hsa-miR-302d-3p; hsa-miR-302e; hsa-miR-372-3p; hsa-miR-373-3p; hsa-miR-520a-3p; hsa-miR-520c-3p; hsa-miR-520d-3p
Target genes (miRTarBase)	CERCAM	over-represented	2.99e-4	0.0031684	0.0031684	2.80055	10	hsa-miR-1277-5p; hsa-miR-142-5p; hsa-miR-190a-3p; hsa-miR-340-5p; hsa-miR-3609; hsa-miR-519a-3p; hsa-miR-519b-3p; hsa-miR-519c-3p; hsa-miR-548ah-5p; hsa-miR-5590-3p
Target genes (miRTarBase)	DCTN4	over-represented	2.99e-4	0.0031684	0.0031684	2.80055	10	hsa-miR-26a-5p; hsa-miR-26b-5p; hsa-miR-30a-5p; hsa-miR-30b-5p; hsa-miR-30c-5p; hsa-miR-30d-5p; hsa-miR-30e-5p; hsa-miR-378a-3p; hsa-miR-4742-3p; hsa-miR-8063
Target genes (miRTarBase)	EDEM1	over-represented	2.99e-4	0.0031684	0.0031684	2.80055	10	hsa-miR-1468-3p; hsa-miR-371b-5p; hsa-miR-373-5p; hsa-miR-4261; hsa-miR-548aj-5p; hsa-miR-548aw; hsa-miR-548f-5p; hsa-miR-548g-5p; hsa-miR-548x-5p; hsa-miR-616-5p
Target genes (miRTarBase)	OTULIN	over-represented	2.99e-4	0.0031684	0.0031684	2.80055	10	hsa-miR-155-5p; hsa-miR-16-5p; hsa-miR-29c-3p; hsa-miR-3675-3p; hsa-miR-371b-5p; hsa-miR-372-5p; hsa-miR-373-5p; hsa-miR-616-5p; hsa-miR-6771-3p; hsa-miR-6849-3p
Target genes (miRTarBase)	NRIP1	over-represented	3.69e-4	0.0037442	0.0037442	2.86885	10	hsa-miR-1277-5p; hsa-miR-15b-5p; hsa-miR-190a-3p; hsa-miR-215-3p; hsa-miR-3163; hsa-miR-3617-5p; hsa-miR-499a-5p; hsa-miR-590-3p; hsa-miR-641; hsa-miR-651-5p
Target genes (miRTarBase)	MYOZ3	over-represented	4.53e-4	0.0044336	0.0044336	2.93716	10	hsa-miR-1297; hsa-miR-26a-5p; hsa-miR-26b-5p; hsa-miR-34c-3p; hsa-miR-371b-5p; hsa-miR-372-5p; hsa-miR-373-5p; hsa-miR-4465; hsa-miR-4772-3p; hsa-miR-616-5p
Target genes (miRTarBase)	NABP1	over-represented	4.53e-4	0.0044336	0.0044336	2.93716	10	hsa-miR-1277-5p; hsa-miR-1297; hsa-miR-190a-3p; hsa-miR-26a-5p; hsa-miR-26b-5p; hsa-miR-4465; hsa-miR-519a-3p; hsa-miR-519b-3p; hsa-miR-519c-3p; hsa-miR-595
Target genes (miRTarBase)	CHMP3	over-represented	5.52e-4	0.0052299	0.0052299	3.00546	10	hsa-miR-15b-5p; hsa-miR-16-5p; hsa-miR-26b-5p; hsa-miR-34c-3p; hsa-miR-371b-5p; hsa-miR-373-5p; hsa-miR-4659a-3p; hsa-miR-4659b-3p; hsa-miR-4778-3p; hsa-miR-616-5p
Target genes (miRTarBase)	HMGXB4	over-represented	5.52e-4	0.0052299	0.0052299	3.00546	10	hsa-miR-1277-5p; hsa-miR-186-5p; hsa-miR-190a-3p; hsa-miR-218-5p; hsa-miR-27a-3p; hsa-miR-27b-3p; hsa-miR-30c-5p; hsa-miR-3163; hsa-miR-4261; hsa-miR-4496
Target genes (miRTarBase)	OPHN1	over-represented	5.52e-4	0.0052299	0.0052299	3.00546	10	hsa-miR-193a-3p; hsa-miR-193b-3p; hsa-miR-30a-5p; hsa-miR-30b-5p; hsa-miR-30c-5p; hsa-miR-30d-5p; hsa-miR-30e-5p; hsa-miR-497-3p; hsa-miR-5680; hsa-miR-92a-1-5p
Target genes (miRTarBase)	E2F7	over-represented	6.69e-4	0.0060987	0.0060987	3.07377	10	hsa-miR-1297; hsa-miR-15b-5p; hsa-miR-16-5p; hsa-miR-26a-5p; hsa-miR-26b-5p; hsa-miR-27a-3p; hsa-miR-27b-3p; hsa-miR-3163; hsa-miR-4465; hsa-miR-643
Target genes (miRTarBase)	IER3IP1	over-represented	6.69e-4	0.0060987	0.0060987	3.07377	10	hsa-miR-132-3p; hsa-miR-153-5p; hsa-miR-155-5p; hsa-miR-16-5p; hsa-miR-212-3p; hsa-miR-218-5p; hsa-miR-302c-5p; hsa-miR-4709-5p; hsa-miR-577; hsa-miR-676-5p
Target genes (miRTarBase)	RPS27A	over-represented	6.69e-4	0.0060987	0.0060987	3.07377	10	hsa-miR-1277-5p; hsa-miR-190a-3p; hsa-miR-23b-3p; hsa-miR-26a-5p; hsa-miR-30b-5p; hsa-miR-30c-5p; hsa-miR-519a-3p; hsa-miR-519b-3p; hsa-miR-519c-3p; hsa-miR-643
Target genes (miRTarBase)	ZNF367	over-represented	6.69e-4	0.0060987	0.0060987	3.07377	10	hsa-miR-1468-3p; hsa-miR-15b-5p; hsa-miR-16-5p; hsa-miR-302c-5p; hsa-miR-3143; hsa-miR-548aj-5p; hsa-miR-548aw; hsa-miR-548f-5p; hsa-miR-548g-5p; hsa-miR-548x-5p
Target genes (miRTarBase)	FASN	over-represented	8.05e-4	0.0071131	0.0071131	3.14208	10	hsa-miR-1-3p; hsa-miR-15b-5p; hsa-miR-16-5p; hsa-miR-186-5p; hsa-miR-193b-3p; hsa-miR-26a-5p; hsa-miR-27b-3p; hsa-miR-30c-5p; hsa-miR-4668-3p; hsa-miR-6771-3p
Target genes (miRTarBase)	GLRX2	over-represented	8.05e-4	0.0071131	0.0071131	3.14208	10	hsa-miR-1277-5p; hsa-miR-190a-3p; hsa-miR-223-5p; hsa-miR-26b-5p; hsa-miR-3163; hsa-miR-371b-5p; hsa-miR-373-5p; hsa-miR-5690; hsa-miR-616-5p; hsa-miR-8063
Target genes (miRTarBase)	PLEKHF2	over-represented	8.05e-4	0.0071131	0.0071131	3.14208	10	hsa-miR-124-3p; hsa-miR-1277-5p; hsa-miR-1468-3p; hsa-miR-548aj-5p; hsa-miR-548aw; hsa-miR-548f-5p; hsa-miR-548g-5p; hsa-miR-548u; hsa-miR-548x-5p; hsa-miR-7161-5p
Target genes (miRTarBase)	MARCH4	over-represented	9.63e-4	0.008289	0.008289	3.21038	10	hsa-miR-181d-5p; hsa-miR-30a-5p; hsa-miR-30b-5p; hsa-miR-30c-5p; hsa-miR-30d-5p; hsa-miR-30e-5p; hsa-miR-3650; hsa-miR-373-3p; hsa-miR-4999-3p; hsa-miR-574-5p
Target genes (miRTarBase)	RAB42	over-represented	0.0011452	0.009575	0.009575	3.27869	10	hsa-miR-302a-3p; hsa-miR-302b-3p; hsa-miR-302c-3p; hsa-miR-302d-3p; hsa-miR-302e; hsa-miR-372-3p; hsa-miR-373-3p; hsa-miR-520a-3p; hsa-miR-520c-3p; hsa-miR-520d-3p
