# Supplementary material for: SARS-COV-2 as potential microRNA sponge in COVID-19 patients
Source: BMC Med Genomics. 2022 Apr 23;15(Suppl 2):94. doi: 10.1186/s12920-022-01243-7 (PMC9034446; doi:10.1186/s12920-022-01243-7)
Supplement: Supplementary file 4 — Additional file 4: miRWalk pathways identified using candidate VTMs. [file 12920_2022_1243_MOESM4_ESM.xlsx]

## Sheet: Sheet1
Category	Subcategory	Enrichment	P-value	P-adjusted	Q-value	Expected	Observed	miRNAs/precursors
Pathways (miRWalk)	P00052 TGF beta signaling pathway	over-represented	1.47e-6	7.05e-4	7.05e-4	19.6078	37	hsa-miR-1-3p; hsa-miR-122-5p; hsa-miR-1226-3p; hsa-miR-124-3p; hsa-miR-155-5p; hsa-miR-15b-5p; hsa-miR-16-5p; hsa-miR-181a-5p; hsa-miR-181b-5p; hsa-miR-181c-5p; hsa-miR-181d-5p; hsa-miR-186-5p; hsa-miR-193b-3p; hsa-miR-218-5p; hsa-miR-23b-3p; hsa-miR-26a-5p; hsa-miR-26b-5p; hsa-miR-27b-3p; hsa-miR-29c-3p; hsa-miR-302a-3p; hsa-miR-302b-3p; hsa-miR-302c-3p; hsa-miR-302d-3p; hsa-miR-30a-5p; hsa-miR-…
Pathways (miRWalk)	hsa04350 TGF beta signaling pathway	over-represented	3.91e-6	9.40e-4	9.40e-4	21.1456	38	hsa-miR-1-3p; hsa-miR-122-5p; hsa-miR-124-3p; hsa-miR-132-3p; hsa-miR-155-5p; hsa-miR-15b-5p; hsa-miR-16-5p; hsa-miR-181b-5p; hsa-miR-181c-5p; hsa-miR-181d-5p; hsa-miR-186-5p; hsa-miR-193b-3p; hsa-miR-218-5p; hsa-miR-23b-3p; hsa-miR-26a-5p; hsa-miR-26b-5p; hsa-miR-27a-3p; hsa-miR-27b-3p; hsa-miR-302a-3p; hsa-miR-302b-3p; hsa-miR-302c-3p; hsa-miR-302d-3p; hsa-miR-30a-5p; hsa-miR-30b-5p; hsa-miR-30…
Pathways (miRWalk)	WP138 Androgen receptor signaling pathway	over-represented	2.16e-5	0.0019662	0.0019662	30.1165	46	hsa-miR-1-3p; hsa-miR-122-5p; hsa-miR-1226-3p; hsa-miR-124-3p; hsa-miR-132-3p; hsa-miR-153-3p; hsa-miR-155-5p; hsa-miR-15b-5p; hsa-miR-16-5p; hsa-miR-181a-5p; hsa-miR-181b-5p; hsa-miR-181c-5p; hsa-miR-181d-5p; hsa-miR-186-5p; hsa-miR-193a-3p; hsa-miR-193b-3p; hsa-miR-212-3p; hsa-miR-218-5p; hsa-miR-23b-3p; hsa-miR-26a-5p; hsa-miR-26b-5p; hsa-miR-27a-3p; hsa-miR-29c-3p; hsa-miR-302a-3p; hsa-miR-30…
Pathways (miRWalk)	WP560 TGF beta Signaling Pathway2	over-represented	1.41e-5	0.0019662	0.0019662	18.5825	34	hsa-miR-1-3p; hsa-miR-122-5p; hsa-miR-1226-3p; hsa-miR-124-3p; hsa-miR-132-3p; hsa-miR-153-3p; hsa-miR-155-5p; hsa-miR-15b-5p; hsa-miR-16-5p; hsa-miR-181a-5p; hsa-miR-181b-5p; hsa-miR-181d-5p; hsa-miR-186-5p; hsa-miR-193b-3p; hsa-miR-218-5p; hsa-miR-23b-3p; hsa-miR-26a-5p; hsa-miR-26b-5p; hsa-miR-27b-3p; hsa-miR-29c-3p; hsa-miR-302a-3p; hsa-miR-302b-3p; hsa-miR-302d-3p; hsa-miR-30a-5p; hsa-miR-30…
Pathways (miRWalk)	WP615 Senescence and Autophagy	over-represented	2.13e-5	0.0019662	0.0019662	29.0913	45	hsa-miR-1-3p; hsa-miR-122-5p; hsa-miR-1226-3p; hsa-miR-124-3p; hsa-miR-132-3p; hsa-miR-136-5p; hsa-miR-153-3p; hsa-miR-155-5p; hsa-miR-15b-5p; hsa-miR-16-5p; hsa-miR-181a-5p; hsa-miR-181b-5p; hsa-miR-181c-5p; hsa-miR-181d-5p; hsa-miR-186-5p; hsa-miR-193a-3p; hsa-miR-193b-3p; hsa-miR-212-3p; hsa-miR-218-5p; hsa-miR-23b-3p; hsa-miR-26a-5p; hsa-miR-26b-5p; hsa-miR-27a-3p; hsa-miR-29c-3p; hsa-miR-302…
Pathways (miRWalk)	hsa00380 Tryptophan metabolism	over-represented	2.45e-5	0.0019662	0.0019662	6.27961	17	hsa-miR-1-3p; hsa-miR-1226-3p; hsa-miR-124-3p; hsa-miR-155-5p; hsa-miR-15b-5p; hsa-miR-16-5p; hsa-miR-181b-5p; hsa-miR-186-5p; hsa-miR-193b-3p; hsa-miR-23b-3p; hsa-miR-26b-5p; hsa-miR-27a-3p; hsa-miR-27b-3p; hsa-miR-30a-5p; hsa-miR-30b-5p; hsa-miR-340-5p; hsa-miR-421
Pathways (miRWalk)	P00027 Heterotrimeric G protein signaling pathway Gq alpha and Go alpha mediated pathway	over-represented	5.87e-5	0.002561	0.002561	11.534	24	hsa-miR-1-3p; hsa-miR-122-5p; hsa-miR-1226-3p; hsa-miR-124-3p; hsa-miR-132-3p; hsa-miR-155-5p; hsa-miR-16-5p; hsa-miR-186-5p; hsa-miR-193b-3p; hsa-miR-23b-3p; hsa-miR-26a-5p; hsa-miR-26b-5p; hsa-miR-27a-3p; hsa-miR-27b-3p; hsa-miR-29c-3p; hsa-miR-302b-3p; hsa-miR-30a-5p; hsa-miR-30c-5p; hsa-miR-31-3p; hsa-miR-31-5p; hsa-miR-340-5p; hsa-miR-372-3p; hsa-miR-373-3p; hsa-miR-421
Pathways (miRWalk)	P00048 PI3 kinase pathway	over-represented	4.72e-5	0.002561	0.002561	19.4796	34	hsa-miR-1-3p; hsa-miR-122-5p; hsa-miR-124-3p; hsa-miR-132-3p; hsa-miR-153-3p; hsa-miR-155-5p; hsa-miR-15b-5p; hsa-miR-16-5p; hsa-miR-181a-5p; hsa-miR-181b-5p; hsa-miR-181c-5p; hsa-miR-181d-5p; hsa-miR-186-5p; hsa-miR-193b-3p; hsa-miR-23b-3p; hsa-miR-26a-5p; hsa-miR-26b-5p; hsa-miR-27a-3p; hsa-miR-27b-3p; hsa-miR-29c-3p; hsa-miR-302a-3p; hsa-miR-302b-3p; hsa-miR-302c-3p; hsa-miR-302d-3p; hsa-miR-3…
Pathways (miRWalk)	WP1591 Heart Development	over-represented	1.20e-4	0.002561	0.002561	16.7883	30	hsa-miR-1-3p; hsa-miR-122-5p; hsa-miR-1226-3p; hsa-miR-124-3p; hsa-miR-155-5p; hsa-miR-15b-5p; hsa-miR-16-5p; hsa-miR-181a-5p; hsa-miR-181b-5p; hsa-miR-181c-5p; hsa-miR-181d-5p; hsa-miR-186-5p; hsa-miR-193b-3p; hsa-miR-218-5p; hsa-miR-23b-3p; hsa-miR-26a-5p; hsa-miR-26b-5p; hsa-miR-27b-3p; hsa-miR-29c-3p; hsa-miR-302c-3p; hsa-miR-302d-3p; hsa-miR-30a-5p; hsa-miR-30b-5p; hsa-miR-30c-5p; hsa-miR-30…
Pathways (miRWalk)	WP1984 Integrated Breast Cancer Pathway	over-represented	9.13e-5	0.002561	0.002561	20.8893	35	hsa-miR-1-3p; hsa-miR-122-5p; hsa-miR-124-3p; hsa-miR-132-3p; hsa-miR-153-3p; hsa-miR-155-5p; hsa-miR-15b-5p; hsa-miR-16-5p; hsa-miR-181a-5p; hsa-miR-181b-5p; hsa-miR-181c-5p; hsa-miR-181d-5p; hsa-miR-186-5p; hsa-miR-193a-3p; hsa-miR-193b-3p; hsa-miR-218-5p; hsa-miR-23b-3p; hsa-miR-26a-5p; hsa-miR-26b-5p; hsa-miR-27a-3p; hsa-miR-29c-3p; hsa-miR-302c-3p; hsa-miR-302d-3p; hsa-miR-30a-5p; hsa-miR-30…
Pathways (miRWalk)	WP236 Adipogenesis	over-represented	1.18e-4	0.002561	0.002561	23.8369	38	hsa-miR-1-3p; hsa-miR-122-5p; hsa-miR-1226-3p; hsa-miR-124-3p; hsa-miR-132-3p; hsa-miR-153-3p; hsa-miR-155-5p; hsa-miR-15b-5p; hsa-miR-16-5p; hsa-miR-181a-5p; hsa-miR-181b-5p; hsa-miR-186-5p; hsa-miR-193b-3p; hsa-miR-212-3p; hsa-miR-218-5p; hsa-miR-23b-3p; hsa-miR-26a-5p; hsa-miR-26b-5p; hsa-miR-27a-3p; hsa-miR-27b-3p; hsa-miR-302a-3p; hsa-miR-30a-5p; hsa-miR-30b-5p; hsa-miR-30c-5p; hsa-miR-31-5p…
Pathways (miRWalk)	WP26 Signal Transduction of S1P	over-represented	1.30e-4	0.002561	0.002561	7.68932	18	hsa-miR-1-3p; hsa-miR-122-5p; hsa-miR-124-3p; hsa-miR-15b-5p; hsa-miR-16-5p; hsa-miR-181a-5p; hsa-miR-186-5p; hsa-miR-193b-3p; hsa-miR-26b-5p; hsa-miR-29c-3p; hsa-miR-302a-3p; hsa-miR-302b-3p; hsa-miR-302c-3p; hsa-miR-302d-3p; hsa-miR-30a-5p; hsa-miR-30c-5p; hsa-miR-30d-5p; hsa-miR-30e-5p
Pathways (miRWalk)	WP366 TGF beta Signaling Pathway1	over-represented	1.32e-4	0.002561	0.002561	26.7845	41	hsa-miR-1-3p; hsa-miR-122-5p; hsa-miR-1226-3p; hsa-miR-124-3p; hsa-miR-132-3p; hsa-miR-153-3p; hsa-miR-155-5p; hsa-miR-15b-5p; hsa-miR-16-5p; hsa-miR-181a-5p; hsa-miR-181b-5p; hsa-miR-181d-5p; hsa-miR-186-5p; hsa-miR-193a-3p; hsa-miR-193b-3p; hsa-miR-218-5p; hsa-miR-23b-3p; hsa-miR-26a-5p; hsa-miR-26b-5p; hsa-miR-27a-3p; hsa-miR-27b-3p; hsa-miR-29c-3p; hsa-miR-302a-3p; hsa-miR-302b-3p; hsa-miR-30…
Pathways (miRWalk)	WP395 IL 4 signaling pathway	over-represented	1.41e-4	0.002561	0.002561	16.9165	30	hsa-miR-1-3p; hsa-miR-122-5p; hsa-miR-1226-3p; hsa-miR-124-3p; hsa-miR-132-3p; hsa-miR-155-5p; hsa-miR-15b-5p; hsa-miR-16-5p; hsa-miR-181a-5p; hsa-miR-181b-5p; hsa-miR-181d-5p; hsa-miR-186-5p; hsa-miR-193b-3p; hsa-miR-218-5p; hsa-miR-23b-3p; hsa-miR-26b-5p; hsa-miR-29c-3p; hsa-miR-302a-3p; hsa-miR-302b-3p; hsa-miR-302c-3p; hsa-miR-302d-3p; hsa-miR-30a-5p; hsa-miR-30b-5p; hsa-miR-30c-5p; hsa-miR-3…
Pathways (miRWalk)	WP437 EGF EGFR Signaling Pathway	over-represented	4.86e-5	0.002561	0.002561	25.8874	41	hsa-miR-1-3p; hsa-miR-122-5p; hsa-miR-1226-3p; hsa-miR-124-3p; hsa-miR-132-3p; hsa-miR-153-3p; hsa-miR-155-5p; hsa-miR-15b-5p; hsa-miR-16-5p; hsa-miR-181a-5p; hsa-miR-181b-5p; hsa-miR-181c-5p; hsa-miR-181d-5p; hsa-miR-186-5p; hsa-miR-193a-3p; hsa-miR-193b-3p; hsa-miR-218-5p; hsa-miR-23b-3p; hsa-miR-26a-5p; hsa-miR-26b-5p; hsa-miR-27a-3p; hsa-miR-27b-3p; hsa-miR-29c-3p; hsa-miR-302a-3p; hsa-miR-30…
Pathways (miRWalk)	WP45 G1 to S cell cycle control	over-represented	6.95e-5	0.002561	0.002561	27.1689	42	hsa-miR-1-3p; hsa-miR-122-5p; hsa-miR-1226-3p; hsa-miR-124-3p; hsa-miR-132-3p; hsa-miR-155-5p; hsa-miR-15b-5p; hsa-miR-16-5p; hsa-miR-181a-5p; hsa-miR-181b-5p; hsa-miR-186-5p; hsa-miR-193a-3p; hsa-miR-193b-3p; hsa-miR-212-3p; hsa-miR-218-5p; hsa-miR-23b-3p; hsa-miR-26a-5p; hsa-miR-26b-5p; hsa-miR-27a-3p; hsa-miR-27b-3p; hsa-miR-29c-3p; hsa-miR-302a-3p; hsa-miR-302b-3p; hsa-miR-302c-3p; hsa-miR-30…
Pathways (miRWalk)	WP474 Endochondral Ossification	over-represented	8.73e-5	0.002561	0.002561	19.0951	33	hsa-miR-1-3p; hsa-miR-122-5p; hsa-miR-1226-3p; hsa-miR-124-3p; hsa-miR-132-3p; hsa-miR-155-5p; hsa-miR-15b-5p; hsa-miR-16-5p; hsa-miR-181a-5p; hsa-miR-181b-5p; hsa-miR-186-5p; hsa-miR-193b-3p; hsa-miR-212-3p; hsa-miR-23b-3p; hsa-miR-26b-5p; hsa-miR-27a-3p; hsa-miR-27b-3p; hsa-miR-29c-3p; hsa-miR-302a-3p; hsa-miR-302b-3p; hsa-miR-302c-3p; hsa-miR-302d-3p; hsa-miR-30a-5p; hsa-miR-30b-5p; hsa-miR-30…
Pathways (miRWalk)	WP707 DNA damage response	over-represented	8.01e-5	0.002561	0.002561	27.2971	42	hsa-miR-1-3p; hsa-miR-122-5p; hsa-miR-1226-3p; hsa-miR-124-3p; hsa-miR-132-3p; hsa-miR-155-5p; hsa-miR-15b-5p; hsa-miR-16-5p; hsa-miR-181a-5p; hsa-miR-181b-5p; hsa-miR-186-5p; hsa-miR-193b-3p; hsa-miR-212-3p; hsa-miR-218-5p; hsa-miR-23b-3p; hsa-miR-26a-5p; hsa-miR-26b-5p; hsa-miR-27a-3p; hsa-miR-27b-3p; hsa-miR-29c-3p; hsa-miR-302a-3p; hsa-miR-302b-3p; hsa-miR-302c-3p; hsa-miR-302d-3p; hsa-miR-30…
Pathways (miRWalk)	WP710 DNA damage response only ATM dependent	over-represented	4.41e-5	0.002561	0.002561	29.732	45	hsa-miR-1-3p; hsa-miR-122-5p; hsa-miR-1226-3p; hsa-miR-124-3p; hsa-miR-132-3p; hsa-miR-136-5p; hsa-miR-153-3p; hsa-miR-155-5p; hsa-miR-15b-5p; hsa-miR-16-5p; hsa-miR-181a-5p; hsa-miR-181b-5p; hsa-miR-181c-5p; hsa-miR-181d-5p; hsa-miR-186-5p; hsa-miR-193b-3p; hsa-miR-218-5p; hsa-miR-23b-3p; hsa-miR-26a-5p; hsa-miR-26b-5p; hsa-miR-27a-3p; hsa-miR-27b-3p; hsa-miR-29c-3p; hsa-miR-302a-3p; hsa-miR-302…
Pathways (miRWalk)	hsa00071 Fatty acid metabolism	over-represented	1.06e-4	0.002561	0.002561	6.92039	17	hsa-miR-1-3p; hsa-miR-1226-3p; hsa-miR-124-3p; hsa-miR-132-3p; hsa-miR-155-5p; hsa-miR-15b-5p; hsa-miR-16-5p; hsa-miR-186-5p; hsa-miR-193b-3p; hsa-miR-23b-3p; hsa-miR-26b-5p; hsa-miR-27a-3p; hsa-miR-30a-5p; hsa-miR-31-3p; hsa-miR-340-5p; hsa-miR-378a-3p; hsa-miR-421
Pathways (miRWalk)	hsa00630 Glyoxylate and dicarboxylate metabolism	over-represented	1.22e-4	0.002561	0.002561	4.48544	13	hsa-miR-1-3p; hsa-miR-122-5p; hsa-miR-155-5p; hsa-miR-15b-5p; hsa-miR-16-5p; hsa-miR-186-5p; hsa-miR-193b-3p; hsa-miR-26b-5p; hsa-miR-27b-3p; hsa-miR-29c-3p; hsa-miR-30d-5p; hsa-miR-30e-5p; hsa-miR-421
Pathways (miRWalk)	hsa03440 Homologous recombination	over-represented	1.44e-4	0.002561	0.002561	6.40777	16	hsa-miR-1-3p; hsa-miR-122-5p; hsa-miR-1226-3p; hsa-miR-124-3p; hsa-miR-132-3p; hsa-miR-155-5p; hsa-miR-16-5p; hsa-miR-186-5p; hsa-miR-193b-3p; hsa-miR-23b-3p; hsa-miR-26b-5p; hsa-miR-30a-5p; hsa-miR-30c-5p; hsa-miR-31-5p; hsa-miR-373-3p; hsa-miR-92a-1-5p
Pathways (miRWalk)	hsa04115 p53 signaling pathway	over-represented	5.63e-5	0.002561	0.002561	26.0155	41	hsa-miR-1-3p; hsa-miR-122-5p; hsa-miR-124-3p; hsa-miR-132-3p; hsa-miR-153-3p; hsa-miR-155-5p; hsa-miR-15b-5p; hsa-miR-16-5p; hsa-miR-181a-5p; hsa-miR-181b-5p; hsa-miR-186-5p; hsa-miR-193b-3p; hsa-miR-212-3p; hsa-miR-218-5p; hsa-miR-23b-3p; hsa-miR-26a-5p; hsa-miR-26b-5p; hsa-miR-27a-3p; hsa-miR-27b-3p; hsa-miR-29c-3p; hsa-miR-302a-3p; hsa-miR-302b-3p; hsa-miR-302c-3p; hsa-miR-302d-3p; hsa-miR-30a…
Pathways (miRWalk)	hsa04146 Peroxisome	over-represented	1.07e-4	0.002561	0.002561	8.97087	20	hsa-miR-122-5p; hsa-miR-1226-3p; hsa-miR-124-3p; hsa-miR-155-5p; hsa-miR-15b-5p; hsa-miR-16-5p; hsa-miR-181a-5p; hsa-miR-181b-5p; hsa-miR-181d-5p; hsa-miR-186-5p; hsa-miR-193b-3p; hsa-miR-23b-3p; hsa-miR-26a-5p; hsa-miR-26b-5p; hsa-miR-27a-3p; hsa-miR-30a-5p; hsa-miR-30b-5p; hsa-miR-31-5p; hsa-miR-340-5p; hsa-miR-378a-3p
Pathways (miRWalk)	hsa04210 Apoptosis	over-represented	9.00e-5	0.002561	0.002561	19.9922	34	hsa-miR-1-3p; hsa-miR-122-5p; hsa-miR-1226-3p; hsa-miR-124-3p; hsa-miR-132-3p; hsa-miR-136-5p; hsa-miR-153-3p; hsa-miR-155-5p; hsa-miR-15b-5p; hsa-miR-16-5p; hsa-miR-181a-5p; hsa-miR-181b-5p; hsa-miR-181c-5p; hsa-miR-181d-5p; hsa-miR-193b-3p; hsa-miR-218-5p; hsa-miR-23b-3p; hsa-miR-26a-5p; hsa-miR-26b-5p; hsa-miR-27a-3p; hsa-miR-29c-3p; hsa-miR-302a-3p; hsa-miR-302b-3p; hsa-miR-302c-3p; hsa-miR-3…
Pathways (miRWalk)	hsa04914 Progesterone mediated oocyte maturation	over-represented	9.13e-5	0.002561	0.002561	20.8893	35	hsa-miR-1-3p; hsa-miR-122-5p; hsa-miR-1226-3p; hsa-miR-124-3p; hsa-miR-132-3p; hsa-miR-155-5p; hsa-miR-15b-5p; hsa-miR-16-5p; hsa-miR-181a-5p; hsa-miR-181b-5p; hsa-miR-181c-5p; hsa-miR-181d-5p; hsa-miR-186-5p; hsa-miR-193b-3p; hsa-miR-212-3p; hsa-miR-23b-3p; hsa-miR-26b-5p; hsa-miR-27a-3p; hsa-miR-27b-3p; hsa-miR-29c-3p; hsa-miR-302a-3p; hsa-miR-302b-3p; hsa-miR-302c-3p; hsa-miR-302d-3p; hsa-miR-…
Pathways (miRWalk)	hsa05200 Pathways in cancer	over-represented	1.41e-4	0.002561	0.002561	39.4718	53	hsa-miR-1-3p; hsa-miR-122-5p; hsa-miR-1226-3p; hsa-miR-124-3p; hsa-miR-132-3p; hsa-miR-136-5p; hsa-miR-153-3p; hsa-miR-155-5p; hsa-miR-15b-5p; hsa-miR-16-5p; hsa-miR-181a-5p; hsa-miR-181b-5p; hsa-miR-181c-5p; hsa-miR-181d-5p; hsa-miR-186-5p; hsa-miR-193a-3p; hsa-miR-193b-3p; hsa-miR-212-3p; hsa-miR-218-5p; hsa-miR-23b-3p; hsa-miR-26a-5p; hsa-miR-26b-5p; hsa-miR-27a-3p; hsa-miR-27b-3p; hsa-miR-29c…
Pathways (miRWalk)	hsa05215 Prostate cancer	over-represented	1.72e-4	0.0029498	0.0029498	31.0136	45	hsa-miR-1-3p; hsa-miR-122-5p; hsa-miR-1226-3p; hsa-miR-124-3p; hsa-miR-132-3p; hsa-miR-136-5p; hsa-miR-153-3p; hsa-miR-155-5p; hsa-miR-15b-5p; hsa-miR-16-5p; hsa-miR-181a-5p; hsa-miR-181b-5p; hsa-miR-181c-5p; hsa-miR-181d-5p; hsa-miR-186-5p; hsa-miR-193b-3p; hsa-miR-212-3p; hsa-miR-218-5p; hsa-miR-23b-3p; hsa-miR-26a-5p; hsa-miR-26b-5p; hsa-miR-27a-3p; hsa-miR-29c-3p; hsa-miR-302a-3p; hsa-miR-302…
Pathways (miRWalk)	WP34 Ovarian Infertility Genes	over-represented	1.81e-4	0.0029992	0.0029992	9.99612	21	hsa-miR-1-3p; hsa-miR-122-5p; hsa-miR-124-3p; hsa-miR-155-5p; hsa-miR-15b-5p; hsa-miR-16-5p; hsa-miR-181a-5p; hsa-miR-193b-3p; hsa-miR-218-5p; hsa-miR-26a-5p; hsa-miR-26b-5p; hsa-miR-27b-3p; hsa-miR-302a-3p; hsa-miR-302b-3p; hsa-miR-302d-3p; hsa-miR-30a-5p; hsa-miR-31-5p; hsa-miR-374a-5p; hsa-miR-378a-3p; hsa-miR-421; hsa-miR-590-3p
Pathways (miRWalk)	WP581 EPO Receptor Signaling	over-represented	1.89e-4	0.0030338	0.0030338	10.765	22	hsa-miR-122-5p; hsa-miR-124-3p; hsa-miR-132-3p; hsa-miR-155-5p; hsa-miR-15b-5p; hsa-miR-16-5p; hsa-miR-181a-5p; hsa-miR-186-5p; hsa-miR-193b-3p; hsa-miR-23b-3p; hsa-miR-26a-5p; hsa-miR-26b-5p; hsa-miR-302a-3p; hsa-miR-302b-3p; hsa-miR-302c-3p; hsa-miR-302d-3p; hsa-miR-30a-5p; hsa-miR-30b-5p; hsa-miR-30c-5p; hsa-miR-31-5p; hsa-miR-374b-5p; hsa-miR-378a-3p
Pathways (miRWalk)	WP364 IL 6 signaling pathway	over-represented	1.96e-4	0.0030385	0.0030385	15.5068	28	hsa-miR-1-3p; hsa-miR-122-5p; hsa-miR-1226-3p; hsa-miR-124-3p; hsa-miR-155-5p; hsa-miR-15b-5p; hsa-miR-16-5p; hsa-miR-181a-5p; hsa-miR-181b-5p; hsa-miR-181c-5p; hsa-miR-181d-5p; hsa-miR-193b-3p; hsa-miR-218-5p; hsa-miR-23b-3p; hsa-miR-26a-5p; hsa-miR-26b-5p; hsa-miR-29c-3p; hsa-miR-302a-3p; hsa-miR-302b-3p; hsa-miR-302c-3p; hsa-miR-302d-3p; hsa-miR-30a-5p; hsa-miR-30b-5p; hsa-miR-30c-5p; hsa-miR-…
Pathways (miRWalk)	hsa00562 Inositol phosphate metabolism	over-represented	2.28e-4	0.0034284	0.0034284	13.2	25	hsa-miR-1-3p; hsa-miR-122-5p; hsa-miR-1226-3p; hsa-miR-124-3p; hsa-miR-132-3p; hsa-miR-15b-5p; hsa-miR-16-5p; hsa-miR-181b-5p; hsa-miR-186-5p; hsa-miR-193b-3p; hsa-miR-23b-3p; hsa-miR-26a-5p; hsa-miR-26b-5p; hsa-miR-27a-3p; hsa-miR-27b-3p; hsa-miR-30a-5p; hsa-miR-30b-5p; hsa-miR-30c-5p; hsa-miR-340-5p; hsa-miR-374b-5p; hsa-miR-378a-3p; hsa-miR-421; hsa-miR-519a-3p; hsa-miR-519c-3p; hsa-miR-590-3p
Pathways (miRWalk)	WP2256 Integrated Pancreatic Cancer Pathway	over-represented	2.51e-4	0.003429	0.003429	32.4233	46	hsa-miR-1-3p; hsa-miR-122-5p; hsa-miR-1226-3p; hsa-miR-124-3p; hsa-miR-132-3p; hsa-miR-136-5p; hsa-miR-153-3p; hsa-miR-155-5p; hsa-miR-15b-5p; hsa-miR-16-5p; hsa-miR-181a-5p; hsa-miR-181b-5p; hsa-miR-181c-5p; hsa-miR-181d-5p; hsa-miR-186-5p; hsa-miR-193b-3p; hsa-miR-212-3p; hsa-miR-218-5p; hsa-miR-23b-3p; hsa-miR-26a-5p; hsa-miR-26b-5p; hsa-miR-27a-3p; hsa-miR-27b-3p; hsa-miR-29c-3p; hsa-miR-302a…
Pathways (miRWalk)	WP23 B Cell Receptor Signaling Pathway	over-represented	2.57e-4	0.003429	0.003429	21.7864	35	hsa-miR-1-3p; hsa-miR-122-5p; hsa-miR-1226-3p; hsa-miR-124-3p; hsa-miR-132-3p; hsa-miR-153-3p; hsa-miR-155-5p; hsa-miR-15b-5p; hsa-miR-16-5p; hsa-miR-181a-5p; hsa-miR-181b-5p; hsa-miR-181d-5p; hsa-miR-186-5p; hsa-miR-193b-3p; hsa-miR-218-5p; hsa-miR-23b-3p; hsa-miR-26a-5p; hsa-miR-26b-5p; hsa-miR-27a-3p; hsa-miR-27b-3p; hsa-miR-29c-3p; hsa-miR-302a-3p; hsa-miR-302b-3p; hsa-miR-302c-3p; hsa-miR-30…
Pathways (miRWalk)	hsa00062 Fatty acid elongation in mitochondria	over-represented	2.49e-4	0.003429	0.003429	3.58835	11	hsa-let-7f-1-3p; hsa-miR-1-3p; hsa-miR-124-3p; hsa-miR-155-5p; hsa-miR-15b-5p; hsa-miR-16-5p; hsa-miR-186-5p; hsa-miR-193b-3p; hsa-miR-26b-5p; hsa-miR-29c-3p; hsa-miR-421
Pathways (miRWalk)	hsa04530 Tight junction	over-represented	2.46e-4	0.003429	0.003429	23.5806	37	hsa-miR-1-3p; hsa-miR-122-5p; hsa-miR-1226-3p; hsa-miR-124-3p; hsa-miR-132-3p; hsa-miR-155-5p; hsa-miR-15b-5p; hsa-miR-16-5p; hsa-miR-181a-5p; hsa-miR-181b-5p; hsa-miR-181c-5p; hsa-miR-181d-5p; hsa-miR-186-5p; hsa-miR-193b-3p; hsa-miR-212-3p; hsa-miR-218-5p; hsa-miR-23b-3p; hsa-miR-26a-5p; hsa-miR-26b-5p; hsa-miR-27b-3p; hsa-miR-29c-3p; hsa-miR-302a-3p; hsa-miR-302b-3p; hsa-miR-302c-3p; hsa-miR-3…
Pathways (miRWalk)	P00006 Apoptosis signaling pathway	over-represented	2.71e-4	0.0035258	0.0035258	24.6058	38	hsa-miR-1-3p; hsa-miR-122-5p; hsa-miR-1226-3p; hsa-miR-124-3p; hsa-miR-132-3p; hsa-miR-136-5p; hsa-miR-153-3p; hsa-miR-155-5p; hsa-miR-15b-5p; hsa-miR-16-5p; hsa-miR-181a-5p; hsa-miR-181b-5p; hsa-miR-181c-5p; hsa-miR-181d-5p; hsa-miR-186-5p; hsa-miR-193a-3p; hsa-miR-193b-3p; hsa-miR-218-5p; hsa-miR-23b-3p; hsa-miR-26a-5p; hsa-miR-26b-5p; hsa-miR-27a-3p; hsa-miR-27b-3p; hsa-miR-29c-3p; hsa-miR-302…
Pathways (miRWalk)	WP195 IL 1 signaling pathway	over-represented	3.19e-4	0.0038545	0.0038545	15.8913	28	hsa-miR-1-3p; hsa-miR-122-5p; hsa-miR-1226-3p; hsa-miR-124-3p; hsa-miR-132-3p; hsa-miR-155-5p; hsa-miR-15b-5p; hsa-miR-16-5p; hsa-miR-181a-5p; hsa-miR-193b-3p; hsa-miR-218-5p; hsa-miR-23b-3p; hsa-miR-26a-5p; hsa-miR-26b-5p; hsa-miR-27b-3p; hsa-miR-29c-3p; hsa-miR-302a-3p; hsa-miR-302b-3p; hsa-miR-302c-3p; hsa-miR-302d-3p; hsa-miR-30a-5p; hsa-miR-30c-5p; hsa-miR-30d-5p; hsa-miR-30e-5p; hsa-miR-340…
Pathways (miRWalk)	WP244 Alpha 6 Beta 4 signaling pathway	over-represented	3.24e-4	0.0038545	0.0038545	13.4563	25	hsa-miR-1-3p; hsa-miR-122-5p; hsa-miR-124-3p; hsa-miR-155-5p; hsa-miR-15b-5p; hsa-miR-16-5p; hsa-miR-181a-5p; hsa-miR-181b-5p; hsa-miR-181d-5p; hsa-miR-193a-3p; hsa-miR-193b-3p; hsa-miR-218-5p; hsa-miR-23b-3p; hsa-miR-26b-5p; hsa-miR-29c-3p; hsa-miR-302a-3p; hsa-miR-302b-3p; hsa-miR-302c-3p; hsa-miR-302d-3p; hsa-miR-30a-5p; hsa-miR-30b-5p; hsa-miR-30c-5p; hsa-miR-31-3p; hsa-miR-31-5p; hsa-miR-374…
Pathways (miRWalk)	hsa00903 Limonene and pinene degradation	over-represented	3.37e-4	0.0038545	0.0038545	5.51068	14	hsa-miR-1-3p; hsa-miR-1226-3p; hsa-miR-124-3p; hsa-miR-155-5p; hsa-miR-15b-5p; hsa-miR-16-5p; hsa-miR-181a-5p; hsa-miR-186-5p; hsa-miR-193b-3p; hsa-miR-26b-5p; hsa-miR-27a-3p; hsa-miR-30a-5p; hsa-miR-30b-5p; hsa-miR-421
Pathways (miRWalk)	hsa04144 Endocytosis	over-represented	3.36e-4	0.0038545	0.0038545	25.7592	39	hsa-miR-1-3p; hsa-miR-122-5p; hsa-miR-1226-3p; hsa-miR-124-3p; hsa-miR-132-3p; hsa-miR-155-5p; hsa-miR-15b-5p; hsa-miR-16-5p; hsa-miR-181a-5p; hsa-miR-181b-5p; hsa-miR-181c-5p; hsa-miR-181d-5p; hsa-miR-186-5p; hsa-miR-193b-3p; hsa-miR-218-5p; hsa-miR-23b-3p; hsa-miR-26a-5p; hsa-miR-26b-5p; hsa-miR-27a-3p; hsa-miR-29c-3p; hsa-miR-302b-3p; hsa-miR-302d-3p; hsa-miR-30a-5p; hsa-miR-30b-5p; hsa-miR-30…
Pathways (miRWalk)	P00036 Interleukin signaling pathway	over-represented	3.89e-4	0.0041758	0.0041758	22.1709	35	hsa-miR-1-3p; hsa-miR-122-5p; hsa-miR-124-3p; hsa-miR-132-3p; hsa-miR-155-5p; hsa-miR-15b-5p; hsa-miR-16-5p; hsa-miR-181a-5p; hsa-miR-181b-5p; hsa-miR-181c-5p; hsa-miR-186-5p; hsa-miR-193b-3p; hsa-miR-218-5p; hsa-miR-23b-3p; hsa-miR-26a-5p; hsa-miR-26b-5p; hsa-miR-27a-3p; hsa-miR-29c-3p; hsa-miR-302a-3p; hsa-miR-302b-3p; hsa-miR-302c-3p; hsa-miR-302d-3p; hsa-miR-30a-5p; hsa-miR-30b-5p; hsa-miR-30…
Pathways (miRWalk)	WP1539 Angiogenesis	over-represented	3.91e-4	0.0041758	0.0041758	9.73981	20	hsa-miR-1-3p; hsa-miR-124-3p; hsa-miR-155-5p; hsa-miR-15b-5p; hsa-miR-16-5p; hsa-miR-181b-5p; hsa-miR-186-5p; hsa-miR-193b-3p; hsa-miR-23b-3p; hsa-miR-26a-5p; hsa-miR-26b-5p; hsa-miR-302a-3p; hsa-miR-302b-3p; hsa-miR-302c-3p; hsa-miR-302d-3p; hsa-miR-30a-5p; hsa-miR-30b-5p; hsa-miR-30c-5p; hsa-miR-30d-5p; hsa-miR-519c-3p
Pathways (miRWalk)	hsa04662 B cell receptor signaling pathway	over-represented	3.74e-4	0.0041758	0.0041758	16.0194	28	hsa-miR-1-3p; hsa-miR-122-5p; hsa-miR-124-3p; hsa-miR-132-3p; hsa-miR-155-5p; hsa-miR-15b-5p; hsa-miR-16-5p; hsa-miR-181a-5p; hsa-miR-181c-5p; hsa-miR-181d-5p; hsa-miR-186-5p; hsa-miR-193b-3p; hsa-miR-218-5p; hsa-miR-23b-3p; hsa-miR-26a-5p; hsa-miR-26b-5p; hsa-miR-29c-3p; hsa-miR-302a-3p; hsa-miR-302b-3p; hsa-miR-302c-3p; hsa-miR-302d-3p; hsa-miR-30a-5p; hsa-miR-30c-5p; hsa-miR-30e-5p; hsa-miR-31…
Pathways (miRWalk)	P00020 FAS signaling pathway	over-represented	4.08e-4	0.0042343	0.0042343	12.0466	23	hsa-miR-1-3p; hsa-miR-122-5p; hsa-miR-124-3p; hsa-miR-132-3p; hsa-miR-155-5p; hsa-miR-15b-5p; hsa-miR-16-5p; hsa-miR-193b-3p; hsa-miR-26a-5p; hsa-miR-26b-5p; hsa-miR-27a-3p; hsa-miR-27b-3p; hsa-miR-29c-3p; hsa-miR-302a-3p; hsa-miR-302b-3p; hsa-miR-302c-3p; hsa-miR-302d-3p; hsa-miR-30a-5p; hsa-miR-30b-5p; hsa-miR-30d-5p; hsa-miR-340-5p; hsa-miR-373-3p; hsa-miR-421
Pathways (miRWalk)	hsa00512 O Glycan biosynthesis	over-represented	4.14e-4	0.0042343	0.0042343	4.35728	12	hsa-miR-122-5p; hsa-miR-1226-3p; hsa-miR-124-3p; hsa-miR-132-3p; hsa-miR-16-5p; hsa-miR-181a-5p; hsa-miR-26b-5p; hsa-miR-27b-3p; hsa-miR-30a-5p; hsa-miR-340-5p; hsa-miR-374b-5p; hsa-miR-378a-3p
Pathways (miRWalk)	P00046 Oxidative stress response	over-represented	4.55e-4	0.0044885	0.0044885	13.7126	25	hsa-miR-1-3p; hsa-miR-122-5p; hsa-miR-124-3p; hsa-miR-132-3p; hsa-miR-136-5p; hsa-miR-153-3p; hsa-miR-155-5p; hsa-miR-15b-5p; hsa-miR-16-5p; hsa-miR-181a-5p; hsa-miR-181b-5p; hsa-miR-181c-5p; hsa-miR-181d-5p; hsa-miR-186-5p; hsa-miR-193b-3p; hsa-miR-218-5p; hsa-miR-26a-5p; hsa-miR-26b-5p; hsa-miR-27a-3p; hsa-miR-27b-3p; hsa-miR-29c-3p; hsa-miR-30a-5p; hsa-miR-374b-5p; hsa-miR-378a-3p; hsa-miR-421
Pathways (miRWalk)	P00050 Plasminogen activating cascade	over-represented	5.12e-4	0.0044943	0.0044943	3.84466	11	hsa-miR-124-3p; hsa-miR-132-3p; hsa-miR-155-5p; hsa-miR-16-5p; hsa-miR-193b-3p; hsa-miR-23b-3p; hsa-miR-26b-5p; hsa-miR-27a-3p; hsa-miR-27b-3p; hsa-miR-29c-3p; hsa-miR-30c-5p
Pathways (miRWalk)	WP1544 MicroRNAs in cardiomyocyte hypertrophy	over-represented	5.04e-4	0.0044943	0.0044943	18.8388	31	hsa-miR-1-3p; hsa-miR-122-5p; hsa-miR-1226-3p; hsa-miR-124-3p; hsa-miR-132-3p; hsa-miR-155-5p; hsa-miR-15b-5p; hsa-miR-16-5p; hsa-miR-181a-5p; hsa-miR-181b-5p; hsa-miR-186-5p; hsa-miR-193b-3p; hsa-miR-218-5p; hsa-miR-23b-3p; hsa-miR-26a-5p; hsa-miR-26b-5p; hsa-miR-27a-3p; hsa-miR-29c-3p; hsa-miR-302a-3p; hsa-miR-302b-3p; hsa-miR-302c-3p; hsa-miR-302d-3p; hsa-miR-30a-5p; hsa-miR-30c-5p; hsa-miR-30…
Pathways (miRWalk)	WP712 Estrogen signaling pathway	over-represented	5.06e-4	0.0044943	0.0044943	14.6097	26	hsa-miR-1-3p; hsa-miR-122-5p; hsa-miR-124-3p; hsa-miR-136-5p; hsa-miR-153-3p; hsa-miR-155-5p; hsa-miR-15b-5p; hsa-miR-16-5p; hsa-miR-181a-5p; hsa-miR-181b-5p; hsa-miR-181c-5p; hsa-miR-181d-5p; hsa-miR-186-5p; hsa-miR-193b-3p; hsa-miR-218-5p; hsa-miR-26a-5p; hsa-miR-26b-5p; hsa-miR-27a-3p; hsa-miR-27b-3p; hsa-miR-29c-3p; hsa-miR-302a-3p; hsa-miR-302b-3p; hsa-miR-302c-3p; hsa-miR-302d-3p; hsa-miR-3…
Pathways (miRWalk)	hsa04070 Phosphatidylinositol signaling system	over-represented	5.06e-4	0.0044943	0.0044943	14.6097	26	hsa-miR-1-3p; hsa-miR-122-5p; hsa-miR-1226-3p; hsa-miR-124-3p; hsa-miR-132-3p; hsa-miR-155-5p; hsa-miR-15b-5p; hsa-miR-16-5p; hsa-miR-181b-5p; hsa-miR-186-5p; hsa-miR-193b-3p; hsa-miR-23b-3p; hsa-miR-26a-5p; hsa-miR-26b-5p; hsa-miR-27a-3p; hsa-miR-27b-3p; hsa-miR-29c-3p; hsa-miR-30a-5p; hsa-miR-30b-5p; hsa-miR-30c-5p; hsa-miR-340-5p; hsa-miR-378a-3p; hsa-miR-421; hsa-miR-519a-3p; hsa-miR-519c-3p;…
Pathways (miRWalk)	WP481 Insulin Signaling	over-represented	5.46e-4	0.0045303	0.0045303	24.3495	37	hsa-miR-1-3p; hsa-miR-122-5p; hsa-miR-1226-3p; hsa-miR-124-3p; hsa-miR-132-3p; hsa-miR-153-3p; hsa-miR-155-5p; hsa-miR-15b-5p; hsa-miR-16-5p; hsa-miR-181a-5p; hsa-miR-181b-5p; hsa-miR-181d-5p; hsa-miR-186-5p; hsa-miR-193b-3p; hsa-miR-218-5p; hsa-miR-23b-3p; hsa-miR-26a-5p; hsa-miR-26b-5p; hsa-miR-27a-3p; hsa-miR-27b-3p; hsa-miR-29c-3p; hsa-miR-302a-3p; hsa-miR-302b-3p; hsa-miR-302c-3p; hsa-miR-30…
Pathways (miRWalk)	hsa04012 ErbB signaling pathway	over-represented	5.46e-4	0.0045303	0.0045303	24.3495	37	hsa-miR-1-3p; hsa-miR-122-5p; hsa-miR-124-3p; hsa-miR-132-3p; hsa-miR-155-5p; hsa-miR-15b-5p; hsa-miR-16-5p; hsa-miR-181a-5p; hsa-miR-181b-5p; hsa-miR-181c-5p; hsa-miR-181d-5p; hsa-miR-186-5p; hsa-miR-193a-3p; hsa-miR-193b-3p; hsa-miR-218-5p; hsa-miR-23b-3p; hsa-miR-26a-5p; hsa-miR-26b-5p; hsa-miR-27a-3p; hsa-miR-27b-3p; hsa-miR-29c-3p; hsa-miR-302a-3p; hsa-miR-302b-3p; hsa-miR-302c-3p; hsa-miR-3…
Pathways (miRWalk)	hsa04150 mTOR signaling pathway	over-represented	5.40e-4	0.0045303	0.0045303	17.1728	29	hsa-miR-1-3p; hsa-miR-122-5p; hsa-miR-124-3p; hsa-miR-155-5p; hsa-miR-15b-5p; hsa-miR-16-5p; hsa-miR-181a-5p; hsa-miR-181b-5p; hsa-miR-186-5p; hsa-miR-193b-3p; hsa-miR-218-5p; hsa-miR-26b-5p; hsa-miR-27a-3p; hsa-miR-27b-3p; hsa-miR-29c-3p; hsa-miR-302a-3p; hsa-miR-302b-3p; hsa-miR-302c-3p; hsa-miR-302d-3p; hsa-miR-30a-5p; hsa-miR-30c-5p; hsa-miR-30e-5p; hsa-miR-31-3p; hsa-miR-372-3p; hsa-miR-373-…
Pathways (miRWalk)	P04393 Ras Pathway	over-represented	5.64e-4	0.0045941	0.0045941	18.0699	30	hsa-miR-1-3p; hsa-miR-122-5p; hsa-miR-124-3p; hsa-miR-155-5p; hsa-miR-15b-5p; hsa-miR-16-5p; hsa-miR-181a-5p; hsa-miR-181c-5p; hsa-miR-181d-5p; hsa-miR-186-5p; hsa-miR-193b-3p; hsa-miR-23b-3p; hsa-miR-26a-5p; hsa-miR-26b-5p; hsa-miR-27b-3p; hsa-miR-29c-3p; hsa-miR-302a-3p; hsa-miR-302b-3p; hsa-miR-302c-3p; hsa-miR-302d-3p; hsa-miR-30a-5p; hsa-miR-30b-5p; hsa-miR-30c-5p; hsa-miR-30d-5p; hsa-miR-31…
Pathways (miRWalk)	WP1403 AMPK signaling	over-represented	5.94e-4	0.0046058	0.0046058	20.7612	33	hsa-miR-1-3p; hsa-miR-122-5p; hsa-miR-124-3p; hsa-miR-132-3p; hsa-miR-155-5p; hsa-miR-16-5p; hsa-miR-181b-5p; hsa-miR-186-5p; hsa-miR-193b-3p; hsa-miR-212-3p; hsa-miR-23b-3p; hsa-miR-26a-5p; hsa-miR-26b-5p; hsa-miR-27a-3p; hsa-miR-27b-3p; hsa-miR-29c-3p; hsa-miR-302a-3p; hsa-miR-302b-3p; hsa-miR-302c-3p; hsa-miR-302d-3p; hsa-miR-30a-5p; hsa-miR-30c-5p; hsa-miR-30d-5p; hsa-miR-30e-5p; hsa-miR-340-…
Pathways (miRWalk)	WP313 Signaling of Hepatocyte Growth Factor Receptor	over-represented	5.93e-4	0.0046058	0.0046058	14.7379	26	hsa-miR-1-3p; hsa-miR-122-5p; hsa-miR-124-3p; hsa-miR-132-3p; hsa-miR-155-5p; hsa-miR-15b-5p; hsa-miR-16-5p; hsa-miR-181a-5p; hsa-miR-181b-5p; hsa-miR-181d-5p; hsa-miR-186-5p; hsa-miR-193a-3p; hsa-miR-193b-3p; hsa-miR-218-5p; hsa-miR-23b-3p; hsa-miR-26a-5p; hsa-miR-26b-5p; hsa-miR-27b-3p; hsa-miR-29c-3p; hsa-miR-30a-5p; hsa-miR-30c-5p; hsa-miR-31-5p; hsa-miR-378a-3p; hsa-miR-421; hsa-miR-519a-3p;…
Pathways (miRWalk)	hsa04510 Focal adhesion	over-represented	5.93e-4	0.0046058	0.0046058	32.2951	45	hsa-miR-1-3p; hsa-miR-122-5p; hsa-miR-1226-3p; hsa-miR-124-3p; hsa-miR-132-3p; hsa-miR-136-5p; hsa-miR-153-3p; hsa-miR-155-5p; hsa-miR-15b-5p; hsa-miR-16-5p; hsa-miR-181a-5p; hsa-miR-181b-5p; hsa-miR-181c-5p; hsa-miR-181d-5p; hsa-miR-186-5p; hsa-miR-193a-3p; hsa-miR-193b-3p; hsa-miR-218-5p; hsa-miR-23b-3p; hsa-miR-26a-5p; hsa-miR-26b-5p; hsa-miR-27a-3p; hsa-miR-27b-3p; hsa-miR-29c-3p; hsa-miR-302…
Pathways (miRWalk)	P00059 p53 pathway	over-represented	6.34e-4	0.0048413	0.0048413	26.4	39	hsa-miR-1-3p; hsa-miR-122-5p; hsa-miR-124-3p; hsa-miR-132-3p; hsa-miR-153-3p; hsa-miR-155-5p; hsa-miR-15b-5p; hsa-miR-16-5p; hsa-miR-181a-5p; hsa-miR-181b-5p; hsa-miR-181c-5p; hsa-miR-181d-5p; hsa-miR-186-5p; hsa-miR-193b-3p; hsa-miR-212-3p; hsa-miR-23b-3p; hsa-miR-26a-5p; hsa-miR-26b-5p; hsa-miR-27a-3p; hsa-miR-29c-3p; hsa-miR-302a-3p; hsa-miR-302b-3p; hsa-miR-302c-3p; hsa-miR-302d-3p; hsa-miR-3…
Pathways (miRWalk)	P04398 p53 pathway feedback loops 2	over-represented	6.62e-4	0.0048936	0.0048937	22.6835	35	hsa-miR-122-5p; hsa-miR-1226-3p; hsa-miR-124-3p; hsa-miR-132-3p; hsa-miR-153-3p; hsa-miR-155-5p; hsa-miR-15b-5p; hsa-miR-16-5p; hsa-miR-181a-5p; hsa-miR-181b-5p; hsa-miR-181c-5p; hsa-miR-181d-5p; hsa-miR-193b-3p; hsa-miR-212-3p; hsa-miR-23b-3p; hsa-miR-26a-5p; hsa-miR-26b-5p; hsa-miR-27a-3p; hsa-miR-29c-3p; hsa-miR-302a-3p; hsa-miR-302b-3p; hsa-miR-302c-3p; hsa-miR-302d-3p; hsa-miR-30a-5p; hsa-mi…
Pathways (miRWalk)	P05730 Endogenous cannabinoid signaling	over-represented	7.12e-4	0.0048936	0.0048937	3.97282	11	hsa-miR-1-3p; hsa-miR-124-3p; hsa-miR-155-5p; hsa-miR-16-5p; hsa-miR-181a-5p; hsa-miR-186-5p; hsa-miR-26b-5p; hsa-miR-27b-3p; hsa-miR-29c-3p; hsa-miR-30a-5p; hsa-miR-30c-5p
Pathways (miRWalk)	WP170 Nuclear Receptors	over-represented	7.02e-4	0.0048936	0.0048937	11.6621	22	hsa-miR-1-3p; hsa-miR-124-3p; hsa-miR-132-3p; hsa-miR-155-5p; hsa-miR-15b-5p; hsa-miR-16-5p; hsa-miR-181a-5p; hsa-miR-181b-5p; hsa-miR-193b-3p; hsa-miR-218-5p; hsa-miR-26a-5p; hsa-miR-26b-5p; hsa-miR-27a-3p; hsa-miR-27b-3p; hsa-miR-302a-3p; hsa-miR-302c-3p; hsa-miR-302d-3p; hsa-miR-30a-5p; hsa-miR-30d-5p; hsa-miR-372-3p; hsa-miR-421; hsa-miR-590-3p
Pathways (miRWalk)	WP558 Complement and Coagulation Cascades	over-represented	7.06e-4	0.0048936	0.0048937	6.53592	15	hsa-miR-1-3p; hsa-miR-122-5p; hsa-miR-124-3p; hsa-miR-132-3p; hsa-miR-155-5p; hsa-miR-16-5p; hsa-miR-181a-5p; hsa-miR-186-5p; hsa-miR-193b-3p; hsa-miR-23b-3p; hsa-miR-26b-5p; hsa-miR-29c-3p; hsa-miR-30c-5p; hsa-miR-340-5p; hsa-miR-421
Pathways (miRWalk)	hsa04610 Complement and coagulation cascades	over-represented	7.06e-4	0.0048936	0.0048937	6.53592	15	hsa-miR-1-3p; hsa-miR-122-5p; hsa-miR-124-3p; hsa-miR-132-3p; hsa-miR-155-5p; hsa-miR-16-5p; hsa-miR-181a-5p; hsa-miR-186-5p; hsa-miR-193b-3p; hsa-miR-23b-3p; hsa-miR-26b-5p; hsa-miR-29c-3p; hsa-miR-30c-5p; hsa-miR-340-5p; hsa-miR-421
Pathways (miRWalk)	WP2037 Prolactin Signaling Pathway	over-represented	7.53e-4	0.005031	0.005031	22.8117	35	hsa-miR-1-3p; hsa-miR-122-5p; hsa-miR-1226-3p; hsa-miR-124-3p; hsa-miR-155-5p; hsa-miR-15b-5p; hsa-miR-16-5p; hsa-miR-181a-5p; hsa-miR-181b-5p; hsa-miR-181d-5p; hsa-miR-186-5p; hsa-miR-193a-3p; hsa-miR-193b-3p; hsa-miR-218-5p; hsa-miR-23b-3p; hsa-miR-26a-5p; hsa-miR-26b-5p; hsa-miR-27b-3p; hsa-miR-29c-3p; hsa-miR-302a-3p; hsa-miR-302b-3p; hsa-miR-302c-3p; hsa-miR-302d-3p; hsa-miR-30a-5p; hsa-miR-…
Pathways (miRWalk)	WP673 ErbB signaling pathway	over-represented	7.75e-4	0.0051042	0.0051042	20.1204	32	hsa-miR-1-3p; hsa-miR-122-5p; hsa-miR-124-3p; hsa-miR-132-3p; hsa-miR-155-5p; hsa-miR-15b-5p; hsa-miR-16-5p; hsa-miR-181a-5p; hsa-miR-181b-5p; hsa-miR-181d-5p; hsa-miR-186-5p; hsa-miR-193a-3p; hsa-miR-193b-3p; hsa-miR-218-5p; hsa-miR-23b-3p; hsa-miR-26a-5p; hsa-miR-26b-5p; hsa-miR-27a-3p; hsa-miR-29c-3p; hsa-miR-302a-3p; hsa-miR-302d-3p; hsa-miR-30a-5p; hsa-miR-30c-5p; hsa-miR-372-3p; hsa-miR-378…
Pathways (miRWalk)	WP254 Apoptosis	over-represented	8.30e-4	0.0053229	0.0053229	23.8369	36	hsa-miR-1-3p; hsa-miR-122-5p; hsa-miR-1226-3p; hsa-miR-124-3p; hsa-miR-132-3p; hsa-miR-136-5p; hsa-miR-153-3p; hsa-miR-155-5p; hsa-miR-15b-5p; hsa-miR-16-5p; hsa-miR-181a-5p; hsa-miR-181b-5p; hsa-miR-181c-5p; hsa-miR-181d-5p; hsa-miR-186-5p; hsa-miR-193a-3p; hsa-miR-193b-3p; hsa-miR-218-5p; hsa-miR-23b-3p; hsa-miR-26a-5p; hsa-miR-26b-5p; hsa-miR-27a-3p; hsa-miR-29c-3p; hsa-miR-302a-3p; hsa-miR-30…
Pathways (miRWalk)	hsa04260 Cardiac muscle contraction	over-represented	8.41e-4	0.0053229	0.0053229	10.2524	20	hsa-miR-1-3p; hsa-miR-122-5p; hsa-miR-1226-3p; hsa-miR-124-3p; hsa-miR-132-3p; hsa-miR-155-5p; hsa-miR-15b-5p; hsa-miR-16-5p; hsa-miR-186-5p; hsa-miR-193b-3p; hsa-miR-23b-3p; hsa-miR-26a-5p; hsa-miR-26b-5p; hsa-miR-30a-5p; hsa-miR-30c-5p; hsa-miR-30d-5p; hsa-miR-31-3p; hsa-miR-31-5p; hsa-miR-340-5p; hsa-miR-421
Pathways (miRWalk)	hsa04620 Toll like receptor signaling pathway	over-represented	8.32e-4	0.0053229	0.0053229	17.5573	29	hsa-miR-1-3p; hsa-miR-122-5p; hsa-miR-1226-3p; hsa-miR-124-3p; hsa-miR-132-3p; hsa-miR-155-5p; hsa-miR-15b-5p; hsa-miR-16-5p; hsa-miR-181a-5p; hsa-miR-186-5p; hsa-miR-193b-3p; hsa-miR-218-5p; hsa-miR-23b-3p; hsa-miR-26a-5p; hsa-miR-26b-5p; hsa-miR-27a-3p; hsa-miR-27b-3p; hsa-miR-29c-3p; hsa-miR-302a-3p; hsa-miR-302b-3p; hsa-miR-302c-3p; hsa-miR-302d-3p; hsa-miR-30a-5p; hsa-miR-30c-5p; hsa-miR-30d…
Pathways (miRWalk)	WP183 Proteasome Degradation	over-represented	8.63e-4	0.0053934	0.0053934	14.2252	25	hsa-miR-1-3p; hsa-miR-122-5p; hsa-miR-1226-3p; hsa-miR-124-3p; hsa-miR-132-3p; hsa-miR-155-5p; hsa-miR-15b-5p; hsa-miR-16-5p; hsa-miR-181a-5p; hsa-miR-181b-5p; hsa-miR-186-5p; hsa-miR-193b-3p; hsa-miR-23b-3p; hsa-miR-26a-5p; hsa-miR-26b-5p; hsa-miR-27b-3p; hsa-miR-29c-3p; hsa-miR-30a-5p; hsa-miR-30c-5p; hsa-miR-30d-5p; hsa-miR-30e-5p; hsa-miR-378a-3p; hsa-miR-421; hsa-miR-590-3p; hsa-miR-92a-1-5p
Pathways (miRWalk)	P04385 Histamine H1 receptor mediated signaling pathway	over-represented	8.95e-4	0.0054518	0.0054518	8.07379	17	hsa-miR-1-3p; hsa-miR-1226-3p; hsa-miR-124-3p; hsa-miR-155-5p; hsa-miR-16-5p; hsa-miR-181a-5p; hsa-miR-186-5p; hsa-miR-193b-3p; hsa-miR-23b-3p; hsa-miR-26b-5p; hsa-miR-27a-3p; hsa-miR-27b-3p; hsa-miR-29c-3p; hsa-miR-30a-5p; hsa-miR-30c-5p; hsa-miR-31-5p; hsa-miR-340-5p
Pathways (miRWalk)	WP143 Fatty Acid Beta Oxidation	over-represented	8.92e-4	0.0054518	0.0054518	6.66408	15	hsa-miR-1-3p; hsa-miR-124-3p; hsa-miR-132-3p; hsa-miR-155-5p; hsa-miR-15b-5p; hsa-miR-16-5p; hsa-miR-186-5p; hsa-miR-193b-3p; hsa-miR-23b-3p; hsa-miR-26b-5p; hsa-miR-30a-5p; hsa-miR-31-3p; hsa-miR-340-5p; hsa-miR-378a-3p; hsa-miR-421
Pathways (miRWalk)	hsa04110 Cell cycle	over-represented	9.44e-4	0.005678	0.005678	31.7825	44	hsa-miR-1-3p; hsa-miR-122-5p; hsa-miR-1226-3p; hsa-miR-124-3p; hsa-miR-132-3p; hsa-miR-155-5p; hsa-miR-15b-5p; hsa-miR-16-5p; hsa-miR-181a-5p; hsa-miR-181b-5p; hsa-miR-181d-5p; hsa-miR-186-5p; hsa-miR-193b-3p; hsa-miR-212-3p; hsa-miR-218-5p; hsa-miR-23b-3p; hsa-miR-26a-5p; hsa-miR-26b-5p; hsa-miR-27a-3p; hsa-miR-27b-3p; hsa-miR-29c-3p; hsa-miR-302a-3p; hsa-miR-302b-3p; hsa-miR-302c-3p; hsa-miR-30…
Pathways (miRWalk)	WP75 Toll Like Receptor signaling	over-represented	9.57e-4	0.0056796	0.0056796	17.6854	29	hsa-miR-1-3p; hsa-miR-122-5p; hsa-miR-1226-3p; hsa-miR-124-3p; hsa-miR-132-3p; hsa-miR-155-5p; hsa-miR-15b-5p; hsa-miR-16-5p; hsa-miR-181a-5p; hsa-miR-186-5p; hsa-miR-193b-3p; hsa-miR-218-5p; hsa-miR-23b-3p; hsa-miR-26a-5p; hsa-miR-26b-5p; hsa-miR-27a-3p; hsa-miR-27b-3p; hsa-miR-29c-3p; hsa-miR-302a-3p; hsa-miR-302b-3p; hsa-miR-302c-3p; hsa-miR-302d-3p; hsa-miR-30a-5p; hsa-miR-30c-5p; hsa-miR-30d…
Pathways (miRWalk)	hsa00760 Nicotinate and nicotinamide metabolism	over-represented	9.75e-4	0.0056796	0.0056796	4.10097	11	hsa-miR-1-3p; hsa-miR-122-5p; hsa-miR-1226-3p; hsa-miR-124-3p; hsa-miR-155-5p; hsa-miR-16-5p; hsa-miR-181a-5p; hsa-miR-186-5p; hsa-miR-193b-3p; hsa-miR-26b-5p; hsa-miR-30a-5p
Pathways (miRWalk)	WP262 EBV LMP1 signaling	over-represented	0.0010076	0.0057123	0.0057123	10.3806	20	hsa-miR-1-3p; hsa-miR-122-5p; hsa-miR-1226-3p; hsa-miR-124-3p; hsa-miR-132-3p; hsa-miR-155-5p; hsa-miR-15b-5p; hsa-miR-16-5p; hsa-miR-186-5p; hsa-miR-193b-3p; hsa-miR-218-5p; hsa-miR-23b-3p; hsa-miR-26a-5p; hsa-miR-26b-5p; hsa-miR-30a-5p; hsa-miR-30c-5p; hsa-miR-30e-5p; hsa-miR-373-3p; hsa-miR-378a-3p; hsa-miR-421
Pathways (miRWalk)	WP391 Mitochondrial Gene Expression	over-represented	0.0010095	0.0057123	0.0057123	7.43301	16	hsa-miR-1-3p; hsa-miR-122-5p; hsa-miR-124-3p; hsa-miR-155-5p; hsa-miR-16-5p; hsa-miR-186-5p; hsa-miR-193b-3p; hsa-miR-218-5p; hsa-miR-23b-3p; hsa-miR-26a-5p; hsa-miR-26b-5p; hsa-miR-27a-3p; hsa-miR-30a-5p; hsa-miR-30b-5p; hsa-miR-30e-5p; hsa-miR-421
Pathways (miRWalk)	WP2034 Leptin signaling pathway	over-represented	0.0010977	0.0061396	0.0061396	23.1961	35	hsa-miR-1-3p; hsa-miR-122-5p; hsa-miR-124-3p; hsa-miR-132-3p; hsa-miR-153-3p; hsa-miR-155-5p; hsa-miR-15b-5p; hsa-miR-16-5p; hsa-miR-181a-5p; hsa-miR-181b-5p; hsa-miR-181d-5p; hsa-miR-186-5p; hsa-miR-193b-3p; hsa-miR-218-5p; hsa-miR-23b-3p; hsa-miR-26a-5p; hsa-miR-26b-5p; hsa-miR-27a-3p; hsa-miR-27b-3p; hsa-miR-29c-3p; hsa-miR-302a-3p; hsa-miR-302b-3p; hsa-miR-302c-3p; hsa-miR-302d-3p; hsa-miR-30…
Pathways (miRWalk)	P00043 Muscarinic acetylcholine receptor 2 and 4 signaling pathway	over-represented	0.0011583	0.0061903	0.0061903	8.97087	18	hsa-miR-1-3p; hsa-miR-124-3p; hsa-miR-132-3p; hsa-miR-155-5p; hsa-miR-16-5p; hsa-miR-181a-5p; hsa-miR-186-5p; hsa-miR-193b-3p; hsa-miR-26b-5p; hsa-miR-27a-3p; hsa-miR-27b-3p; hsa-miR-29c-3p; hsa-miR-30a-5p; hsa-miR-30b-5p; hsa-miR-30d-5p; hsa-miR-30e-5p; hsa-miR-373-3p; hsa-miR-590-3p
Pathways (miRWalk)	hsa04340 Hedgehog signaling pathway	over-represented	0.0011583	0.0061903	0.0061903	8.97087	18	hsa-miR-1-3p; hsa-miR-122-5p; hsa-miR-124-3p; hsa-miR-132-3p; hsa-miR-155-5p; hsa-miR-16-5p; hsa-miR-181a-5p; hsa-miR-186-5p; hsa-miR-193b-3p; hsa-miR-212-3p; hsa-miR-26a-5p; hsa-miR-26b-5p; hsa-miR-29c-3p; hsa-miR-30a-5p; hsa-miR-30c-5p; hsa-miR-31-5p; hsa-miR-378a-3p; hsa-miR-590-3p
Pathways (miRWalk)	hsa05212 Pancreatic cancer	over-represented	0.0011567	0.0061903	0.0061903	27.0408	39	hsa-miR-1-3p; hsa-miR-122-5p; hsa-miR-124-3p; hsa-miR-132-3p; hsa-miR-155-5p; hsa-miR-15b-5p; hsa-miR-16-5p; hsa-miR-181a-5p; hsa-miR-181b-5p; hsa-miR-181c-5p; hsa-miR-186-5p; hsa-miR-193b-3p; hsa-miR-212-3p; hsa-miR-218-5p; hsa-miR-23b-3p; hsa-miR-26a-5p; hsa-miR-26b-5p; hsa-miR-27a-3p; hsa-miR-27b-3p; hsa-miR-29c-3p; hsa-miR-302a-3p; hsa-miR-302b-3p; hsa-miR-302c-3p; hsa-miR-302d-3p; hsa-miR-30…
Pathways (miRWalk)	P00005 Angiogenesis	over-represented	0.0012285	0.0063536	0.0063536	26.1437	38	hsa-miR-1-3p; hsa-miR-122-5p; hsa-miR-1226-3p; hsa-miR-124-3p; hsa-miR-132-3p; hsa-miR-155-5p; hsa-miR-15b-5p; hsa-miR-16-5p; hsa-miR-181a-5p; hsa-miR-181b-5p; hsa-miR-181c-5p; hsa-miR-181d-5p; hsa-miR-186-5p; hsa-miR-193a-3p; hsa-miR-193b-3p; hsa-miR-218-5p; hsa-miR-23b-3p; hsa-miR-26a-5p; hsa-miR-26b-5p; hsa-miR-27a-3p; hsa-miR-27b-3p; hsa-miR-29c-3p; hsa-miR-302a-3p; hsa-miR-302b-3p; hsa-miR-3…
Pathways (miRWalk)	hsa00140 Steroid hormone biosynthesis	over-represented	0.0012186	0.0063536	0.0063536	3.58835	10	hsa-miR-1-3p; hsa-miR-122-5p; hsa-miR-124-3p; hsa-miR-155-5p; hsa-miR-16-5p; hsa-miR-181a-5p; hsa-miR-193b-3p; hsa-miR-26b-5p; hsa-miR-27b-3p; hsa-miR-340-5p
Pathways (miRWalk)	hsa00601 Glycosphingolipid biosynthesis lacto and neolacto series	over-represented	0.0012186	0.0063536	0.0063536	3.58835	10	hsa-miR-1-3p; hsa-miR-122-5p; hsa-miR-124-3p; hsa-miR-132-3p; hsa-miR-155-5p; hsa-miR-15b-5p; hsa-miR-16-5p; hsa-miR-26b-5p; hsa-miR-30b-5p; hsa-miR-30c-5p
Pathways (miRWalk)	hsa00030 Pentose phosphate pathway	over-represented	0.0012465	0.0063781	0.0063781	7.56117	16	hsa-miR-1-3p; hsa-miR-122-5p; hsa-miR-1226-3p; hsa-miR-124-3p; hsa-miR-15b-5p; hsa-miR-181a-5p; hsa-miR-193b-3p; hsa-miR-23b-3p; hsa-miR-26a-5p; hsa-miR-26b-5p; hsa-miR-30a-5p; hsa-miR-30c-5p; hsa-miR-30e-5p; hsa-miR-373-3p; hsa-miR-378a-3p; hsa-miR-520a-3p
Pathways (miRWalk)	hsa03420 Nucleotide excision repair	over-represented	0.0013387	0.0067781	0.0067781	8.3301	17	hsa-miR-1-3p; hsa-miR-122-5p; hsa-miR-1226-3p; hsa-miR-124-3p; hsa-miR-132-3p; hsa-miR-155-5p; hsa-miR-16-5p; hsa-miR-186-5p; hsa-miR-193b-3p; hsa-miR-23b-3p; hsa-miR-26a-5p; hsa-miR-26b-5p; hsa-miR-27b-3p; hsa-miR-30a-5p; hsa-miR-30c-5p; hsa-miR-31-5p; hsa-miR-373-3p
Pathways (miRWalk)	P00032 Insulin IGF pathway mitogen activated protein kinase kinase MAP kinase cascade	over-represented	0.0013676	0.006852	0.0068521	12.1748	22	hsa-miR-1-3p; hsa-miR-122-5p; hsa-miR-1226-3p; hsa-miR-124-3p; hsa-miR-132-3p; hsa-miR-155-5p; hsa-miR-15b-5p; hsa-miR-16-5p; hsa-miR-181a-5p; hsa-miR-181b-5p; hsa-miR-186-5p; hsa-miR-193b-3p; hsa-miR-23b-3p; hsa-miR-26a-5p; hsa-miR-26b-5p; hsa-miR-27a-3p; hsa-miR-30a-5p; hsa-miR-30c-5p; hsa-miR-31-5p; hsa-miR-374b-5p; hsa-miR-376c-3p; hsa-miR-378a-3p
Pathways (miRWalk)	WP179 Cell cycle	over-represented	0.0014457	0.0070359	0.0070359	30.2447	42	hsa-miR-1-3p; hsa-miR-122-5p; hsa-miR-1226-3p; hsa-miR-124-3p; hsa-miR-132-3p; hsa-miR-155-5p; hsa-miR-15b-5p; hsa-miR-16-5p; hsa-miR-181a-5p; hsa-miR-181b-5p; hsa-miR-181d-5p; hsa-miR-186-5p; hsa-miR-193a-3p; hsa-miR-193b-3p; hsa-miR-212-3p; hsa-miR-218-5p; hsa-miR-23b-3p; hsa-miR-26a-5p; hsa-miR-26b-5p; hsa-miR-27a-3p; hsa-miR-27b-3p; hsa-miR-29c-3p; hsa-miR-302a-3p; hsa-miR-302b-3p; hsa-miR-30…
Pathways (miRWalk)	hsa04730 Long term depression	over-represented	0.0014481	0.0070359	0.0070359	13.8408	24	hsa-miR-1-3p; hsa-miR-122-5p; hsa-miR-1226-3p; hsa-miR-124-3p; hsa-miR-155-5p; hsa-miR-15b-5p; hsa-miR-16-5p; hsa-miR-181a-5p; hsa-miR-181b-5p; hsa-miR-181c-5p; hsa-miR-181d-5p; hsa-miR-186-5p; hsa-miR-193b-3p; hsa-miR-23b-3p; hsa-miR-26b-5p; hsa-miR-27a-3p; hsa-miR-30a-5p; hsa-miR-30b-5p; hsa-miR-30c-5p; hsa-miR-30d-5p; hsa-miR-30e-5p; hsa-miR-340-5p; hsa-miR-376c-3p; hsa-miR-421
Pathways (miRWalk)	hsa04910 Insulin signaling pathway	over-represented	0.0014386	0.0070359	0.0070359	22.5553	34	hsa-miR-1-3p; hsa-miR-122-5p; hsa-miR-124-3p; hsa-miR-132-3p; hsa-miR-153-3p; hsa-miR-155-5p; hsa-miR-15b-5p; hsa-miR-16-5p; hsa-miR-181a-5p; hsa-miR-181b-5p; hsa-miR-181c-5p; hsa-miR-181d-5p; hsa-miR-186-5p; hsa-miR-193b-3p; hsa-miR-218-5p; hsa-miR-23b-3p; hsa-miR-26a-5p; hsa-miR-26b-5p; hsa-miR-27a-3p; hsa-miR-27b-3p; hsa-miR-29c-3p; hsa-miR-302a-3p; hsa-miR-302b-3p; hsa-miR-302c-3p; hsa-miR-30…
Pathways (miRWalk)	hsa04060 Cytokine cytokine receptor interaction	over-represented	0.0014796	0.007117	0.007117	20.7612	32	hsa-miR-1-3p; hsa-miR-122-5p; hsa-miR-124-3p; hsa-miR-132-3p; hsa-miR-155-5p; hsa-miR-15b-5p; hsa-miR-16-5p; hsa-miR-181a-5p; hsa-miR-181b-5p; hsa-miR-181c-5p; hsa-miR-186-5p; hsa-miR-193b-3p; hsa-miR-23b-3p; hsa-miR-26a-5p; hsa-miR-26b-5p; hsa-miR-27a-3p; hsa-miR-29c-3p; hsa-miR-302b-3p; hsa-miR-302c-3p; hsa-miR-302d-3p; hsa-miR-30a-5p; hsa-miR-30b-5p; hsa-miR-30c-5p; hsa-miR-31-3p; hsa-miR-31-5…
Pathways (miRWalk)	hsa04916 Melanogenesis	over-represented	0.0015316	0.0072225	0.0072226	16.4039	27	hsa-miR-1-3p; hsa-miR-122-5p; hsa-miR-1226-3p; hsa-miR-124-3p; hsa-miR-132-3p; hsa-miR-155-5p; hsa-miR-15b-5p; hsa-miR-16-5p; hsa-miR-181a-5p; hsa-miR-181b-5p; hsa-miR-181c-5p; hsa-miR-181d-5p; hsa-miR-186-5p; hsa-miR-193b-3p; hsa-miR-23b-3p; hsa-miR-26a-5p; hsa-miR-26b-5p; hsa-miR-27b-3p; hsa-miR-29c-3p; hsa-miR-30a-5p; hsa-miR-30c-5p; hsa-miR-30d-5p; hsa-miR-30e-5p; hsa-miR-31-5p; hsa-miR-374a-…
Pathways (miRWalk)	hsa04920 Adipocytokine signaling pathway	over-represented	0.0015316	0.0072225	0.0072226	16.4039	27	hsa-miR-1-3p; hsa-miR-122-5p; hsa-miR-124-3p; hsa-miR-155-5p; hsa-miR-16-5p; hsa-miR-181a-5p; hsa-miR-181b-5p; hsa-miR-186-5p; hsa-miR-193b-3p; hsa-miR-218-5p; hsa-miR-23b-3p; hsa-miR-26b-5p; hsa-miR-27b-3p; hsa-miR-29c-3p; hsa-miR-302a-3p; hsa-miR-302b-3p; hsa-miR-302c-3p; hsa-miR-302d-3p; hsa-miR-30a-5p; hsa-miR-30c-5p; hsa-miR-30e-5p; hsa-miR-340-5p; hsa-miR-373-3p; hsa-miR-374b-5p; hsa-miR-37…
Pathways (miRWalk)	WP2064 Neural Crest Differentiation	over-represented	0.0015941	0.0073728	0.0073728	17.301	28	hsa-miR-1-3p; hsa-miR-122-5p; hsa-miR-1226-3p; hsa-miR-124-3p; hsa-miR-132-3p; hsa-miR-153-3p; hsa-miR-155-5p; hsa-miR-16-5p; hsa-miR-181a-5p; hsa-miR-181b-5p; hsa-miR-181c-5p; hsa-miR-186-5p; hsa-miR-193b-3p; hsa-miR-218-5p; hsa-miR-23b-3p; hsa-miR-26a-5p; hsa-miR-26b-5p; hsa-miR-27a-3p; hsa-miR-27b-3p; hsa-miR-30a-5p; hsa-miR-30b-5p; hsa-miR-30c-5p; hsa-miR-30d-5p; hsa-miR-31-5p; hsa-miR-340-5p…
Pathways (miRWalk)	WP286 IL 3 Signaling Pathway	over-represented	0.0015941	0.0073728	0.0073728	17.301	28	hsa-miR-1-3p; hsa-miR-122-5p; hsa-miR-124-3p; hsa-miR-136-5p; hsa-miR-153-3p; hsa-miR-155-5p; hsa-miR-15b-5p; hsa-miR-16-5p; hsa-miR-181a-5p; hsa-miR-181b-5p; hsa-miR-181c-5p; hsa-miR-181d-5p; hsa-miR-186-5p; hsa-miR-193b-3p; hsa-miR-218-5p; hsa-miR-23b-3p; hsa-miR-26b-5p; hsa-miR-27b-3p; hsa-miR-29c-3p; hsa-miR-302a-3p; hsa-miR-302b-3p; hsa-miR-302c-3p; hsa-miR-302d-3p; hsa-miR-30a-5p; hsa-miR-3…
Pathways (miRWalk)	P00021 FGF signaling pathway	over-represented	0.0016752	0.007674	0.007674	20.8893	32	hsa-miR-1-3p; hsa-miR-122-5p; hsa-miR-124-3p; hsa-miR-132-3p; hsa-miR-155-5p; hsa-miR-15b-5p; hsa-miR-16-5p; hsa-miR-181a-5p; hsa-miR-181b-5p; hsa-miR-181c-5p; hsa-miR-181d-5p; hsa-miR-186-5p; hsa-miR-193b-3p; hsa-miR-218-5p; hsa-miR-23b-3p; hsa-miR-26a-5p; hsa-miR-26b-5p; hsa-miR-27a-3p; hsa-miR-27b-3p; hsa-miR-29c-3p; hsa-miR-302a-3p; hsa-miR-302b-3p; hsa-miR-302c-3p; hsa-miR-302d-3p; hsa-miR-3…
Pathways (miRWalk)	WP368 Mitochondrial LC Fatty Acid Beta Oxidation	over-represented	0.0017433	0.0078367	0.0078367	4.35728	11	hsa-miR-1-3p; hsa-miR-1226-3p; hsa-miR-124-3p; hsa-miR-155-5p; hsa-miR-16-5p; hsa-miR-26b-5p; hsa-miR-30a-5p; hsa-miR-31-3p; hsa-miR-340-5p; hsa-miR-378a-3p; hsa-miR-421
Pathways (miRWalk)	hsa00980 Metabolism of xenobiotics by cytochrome P450	over-represented	0.0017274	0.0078367	0.0078367	4.99806	12	hsa-miR-1-3p; hsa-miR-122-5p; hsa-miR-124-3p; hsa-miR-132-3p; hsa-miR-155-5p; hsa-miR-16-5p; hsa-miR-181a-5p; hsa-miR-193b-3p; hsa-miR-26b-5p; hsa-miR-27b-3p; hsa-miR-30a-5p; hsa-miR-340-5p
Pathways (miRWalk)	P00010 B cell activation	over-represented	0.0017812	0.0079329	0.0079329	13.2	23	hsa-miR-1-3p; hsa-miR-122-5p; hsa-miR-1226-3p; hsa-miR-124-3p; hsa-miR-132-3p; hsa-miR-155-5p; hsa-miR-15b-5p; hsa-miR-16-5p; hsa-miR-181a-5p; hsa-miR-181d-5p; hsa-miR-186-5p; hsa-miR-193b-3p; hsa-miR-218-5p; hsa-miR-23b-3p; hsa-miR-26a-5p; hsa-miR-26b-5p; hsa-miR-27b-3p; hsa-miR-29c-3p; hsa-miR-30a-5p; hsa-miR-30c-5p; hsa-miR-340-5p; hsa-miR-378a-3p; hsa-miR-421
Pathways (miRWalk)	hsa00564 Glycerophospholipid metabolism	over-represented	0.0018652	0.0082309	0.0082309	7.81748	16	hsa-miR-1-3p; hsa-miR-1226-3p; hsa-miR-124-3p; hsa-miR-132-3p; hsa-miR-155-5p; hsa-miR-15b-5p; hsa-miR-16-5p; hsa-miR-181a-5p; hsa-miR-186-5p; hsa-miR-193b-3p; hsa-miR-26a-5p; hsa-miR-26b-5p; hsa-miR-27a-3p; hsa-miR-30a-5p; hsa-miR-30b-5p; hsa-miR-374b-5p
Pathways (miRWalk)	hsa04114 Oocyte meiosis	over-represented	0.0018934	0.0082791	0.0082792	21.0175	32	hsa-miR-1-3p; hsa-miR-122-5p; hsa-miR-1226-3p; hsa-miR-124-3p; hsa-miR-132-3p; hsa-miR-155-5p; hsa-miR-15b-5p; hsa-miR-16-5p; hsa-miR-181a-5p; hsa-miR-181b-5p; hsa-miR-186-5p; hsa-miR-193a-3p; hsa-miR-193b-3p; hsa-miR-212-3p; hsa-miR-23b-3p; hsa-miR-26a-5p; hsa-miR-26b-5p; hsa-miR-27a-3p; hsa-miR-27b-3p; hsa-miR-29c-3p; hsa-miR-302d-3p; hsa-miR-30a-5p; hsa-miR-30b-5p; hsa-miR-30c-5p; hsa-miR-31-3…
Pathways (miRWalk)	hsa05219 Bladder cancer	over-represented	0.0019193	0.0083168	0.0083168	24.734	36	hsa-miR-1-3p; hsa-miR-122-5p; hsa-miR-124-3p; hsa-miR-132-3p; hsa-miR-155-5p; hsa-miR-15b-5p; hsa-miR-16-5p; hsa-miR-181a-5p; hsa-miR-181b-5p; hsa-miR-181c-5p; hsa-miR-181d-5p; hsa-miR-186-5p; hsa-miR-193b-3p; hsa-miR-212-3p; hsa-miR-23b-3p; hsa-miR-26a-5p; hsa-miR-26b-5p; hsa-miR-27a-3p; hsa-miR-29c-3p; hsa-miR-302a-3p; hsa-miR-302c-3p; hsa-miR-302d-3p; hsa-miR-30a-5p; hsa-miR-30c-5p; hsa-miR-30…
Pathways (miRWalk)	WP1545 miRNAs involved in DDR	over-represented	0.0021363	0.0091312	0.0091312	21.1456	32	hsa-miR-1-3p; hsa-miR-122-5p; hsa-miR-124-3p; hsa-miR-132-3p; hsa-miR-155-5p; hsa-miR-15b-5p; hsa-miR-16-5p; hsa-miR-181a-5p; hsa-miR-181b-5p; hsa-miR-193b-3p; hsa-miR-218-5p; hsa-miR-23b-3p; hsa-miR-26a-5p; hsa-miR-26b-5p; hsa-miR-27a-3p; hsa-miR-27b-3p; hsa-miR-29c-3p; hsa-miR-302a-3p; hsa-miR-302c-3p; hsa-miR-30a-5p; hsa-miR-30d-5p; hsa-miR-372-3p; hsa-miR-373-3p; hsa-miR-374a-5p; hsa-miR-374b…
Pathways (miRWalk)	WP231 TNF alpha Signaling Pathway	over-represented	0.0021452	0.0091312	0.0091312	19.3515	30	hsa-miR-1-3p; hsa-miR-122-5p; hsa-miR-1226-3p; hsa-miR-124-3p; hsa-miR-132-3p; hsa-miR-155-5p; hsa-miR-15b-5p; hsa-miR-16-5p; hsa-miR-181a-5p; hsa-miR-186-5p; hsa-miR-193b-3p; hsa-miR-218-5p; hsa-miR-23b-3p; hsa-miR-26a-5p; hsa-miR-26b-5p; hsa-miR-27a-3p; hsa-miR-27b-3p; hsa-miR-29c-3p; hsa-miR-302a-3p; hsa-miR-302b-3p; hsa-miR-302c-3p; hsa-miR-302d-3p; hsa-miR-30a-5p; hsa-miR-30c-5p; hsa-miR-30d…
Pathways (miRWalk)	P00037 Ionotropic glutamate receptor pathway	over-represented	0.0022494	0.0094911	0.0094911	3.84466	10	hsa-miR-1-3p; hsa-miR-124-3p; hsa-miR-155-5p; hsa-miR-16-5p; hsa-miR-181b-5p; hsa-miR-186-5p; hsa-miR-193b-3p; hsa-miR-26b-5p; hsa-miR-30a-5p; hsa-miR-373-3p
Pathways (miRWalk)	hsa05222 Small cell lung cancer	over-represented	0.0022955	0.0096011	0.0096011	25.8874	37	hsa-miR-1-3p; hsa-miR-122-5p; hsa-miR-124-3p; hsa-miR-132-3p; hsa-miR-136-5p; hsa-miR-153-3p; hsa-miR-155-5p; hsa-miR-15b-5p; hsa-miR-16-5p; hsa-miR-181a-5p; hsa-miR-181b-5p; hsa-miR-181c-5p; hsa-miR-181d-5p; hsa-miR-186-5p; hsa-miR-193a-3p; hsa-miR-193b-3p; hsa-miR-212-3p; hsa-miR-218-5p; hsa-miR-23b-3p; hsa-miR-26a-5p; hsa-miR-26b-5p; hsa-miR-27a-3p; hsa-miR-29c-3p; hsa-miR-302a-3p; hsa-miR-302…
Pathways (miRWalk)	WP304 Kit receptor signaling pathway	over-represented	0.0024262	0.0098898	0.0098898	19.4796	30	hsa-miR-1-3p; hsa-miR-122-5p; hsa-miR-1226-3p; hsa-miR-124-3p; hsa-miR-132-3p; hsa-miR-136-5p; hsa-miR-153-3p; hsa-miR-155-5p; hsa-miR-15b-5p; hsa-miR-16-5p; hsa-miR-181a-5p; hsa-miR-181b-5p; hsa-miR-181c-5p; hsa-miR-181d-5p; hsa-miR-186-5p; hsa-miR-193b-3p; hsa-miR-218-5p; hsa-miR-23b-3p; hsa-miR-26a-5p; hsa-miR-26b-5p; hsa-miR-29c-3p; hsa-miR-302a-3p; hsa-miR-302b-3p; hsa-miR-302c-3p; hsa-miR-3…
Pathways (miRWalk)	hsa04370 VEGF signaling pathway	over-represented	0.0024038	0.0098898	0.0098898	18.5825	29	hsa-miR-1-3p; hsa-miR-122-5p; hsa-miR-124-3p; hsa-miR-132-3p; hsa-miR-155-5p; hsa-miR-15b-5p; hsa-miR-16-5p; hsa-miR-181a-5p; hsa-miR-181c-5p; hsa-miR-181d-5p; hsa-miR-186-5p; hsa-miR-193a-3p; hsa-miR-193b-3p; hsa-miR-23b-3p; hsa-miR-26a-5p; hsa-miR-26b-5p; hsa-miR-29c-3p; hsa-miR-302a-3p; hsa-miR-302b-3p; hsa-miR-302c-3p; hsa-miR-302d-3p; hsa-miR-30a-5p; hsa-miR-30c-5p; hsa-miR-31-5p; hsa-miR-37…
Pathways (miRWalk)	hsa05218 Melanoma	over-represented	0.0024256	0.0098898	0.0098898	26.9126	38	hsa-miR-1-3p; hsa-miR-122-5p; hsa-miR-1226-3p; hsa-miR-124-3p; hsa-miR-132-3p; hsa-miR-155-5p; hsa-miR-15b-5p; hsa-miR-16-5p; hsa-miR-181a-5p; hsa-miR-181b-5p; hsa-miR-181c-5p; hsa-miR-181d-5p; hsa-miR-186-5p; hsa-miR-193b-3p; hsa-miR-212-3p; hsa-miR-218-5p; hsa-miR-23b-3p; hsa-miR-26a-5p; hsa-miR-26b-5p; hsa-miR-27a-3p; hsa-miR-29c-3p; hsa-miR-302a-3p; hsa-miR-302b-3p; hsa-miR-302c-3p; hsa-miR-3…
Pathways (miRWalk)	WP314 FAS pathway and Stress induction of HSP regulation	over-represented	0.0025104	0.0099794	0.0099794	16.0194	26	hsa-miR-1-3p; hsa-miR-122-5p; hsa-miR-124-3p; hsa-miR-132-3p; hsa-miR-136-5p; hsa-miR-153-3p; hsa-miR-155-5p; hsa-miR-15b-5p; hsa-miR-16-5p; hsa-miR-181a-5p; hsa-miR-181b-5p; hsa-miR-181c-5p; hsa-miR-181d-5p; hsa-miR-193b-3p; hsa-miR-212-3p; hsa-miR-23b-3p; hsa-miR-26a-5p; hsa-miR-26b-5p; hsa-miR-27a-3p; hsa-miR-29c-3p; hsa-miR-30a-5p; hsa-miR-30b-5p; hsa-miR-30d-5p; hsa-miR-340-5p; hsa-miR-373-3…
Pathways (miRWalk)	hsa05214 Glioma	over-represented	0.0025392	0.0100111	0.0100111	27.9379	39	hsa-miR-1-3p; hsa-miR-122-5p; hsa-miR-1226-3p; hsa-miR-124-3p; hsa-miR-132-3p; hsa-miR-155-5p; hsa-miR-15b-5p; hsa-miR-16-5p; hsa-miR-181a-5p; hsa-miR-181b-5p; hsa-miR-181c-5p; hsa-miR-181d-5p; hsa-miR-186-5p; hsa-miR-193b-3p; hsa-miR-212-3p; hsa-miR-218-5p; hsa-miR-23b-3p; hsa-miR-26a-5p; hsa-miR-26b-5p; hsa-miR-27a-3p; hsa-miR-27b-3p; hsa-miR-29c-3p; hsa-miR-302a-3p; hsa-miR-302b-3p; hsa-miR-30…
Pathways (miRWalk)	hsa04062 Chemokine signaling pathway	over-represented	0.0025907	0.0100493	0.0100493	23.1961	34	hsa-miR-1-3p; hsa-miR-122-5p; hsa-miR-124-3p; hsa-miR-132-3p; hsa-miR-155-5p; hsa-miR-15b-5p; hsa-miR-16-5p; hsa-miR-181a-5p; hsa-miR-181c-5p; hsa-miR-181d-5p; hsa-miR-186-5p; hsa-miR-193a-3p; hsa-miR-193b-3p; hsa-miR-218-5p; hsa-miR-23b-3p; hsa-miR-26a-5p; hsa-miR-26b-5p; hsa-miR-27a-3p; hsa-miR-27b-3p; hsa-miR-29c-3p; hsa-miR-302a-3p; hsa-miR-302b-3p; hsa-miR-302c-3p; hsa-miR-302d-3p; hsa-miR-3…
Pathways (miRWalk)	hsa04621 NOD like receptor signaling pathway	over-represented	0.0025751	0.0100493	0.0100493	14.3534	24	hsa-miR-1-3p; hsa-miR-122-5p; hsa-miR-1226-3p; hsa-miR-124-3p; hsa-miR-155-5p; hsa-miR-15b-5p; hsa-miR-16-5p; hsa-miR-181a-5p; hsa-miR-181b-5p; hsa-miR-181d-5p; hsa-miR-186-5p; hsa-miR-193b-3p; hsa-miR-218-5p; hsa-miR-23b-3p; hsa-miR-26a-5p; hsa-miR-26b-5p; hsa-miR-27b-3p; hsa-miR-30a-5p; hsa-miR-30c-5p; hsa-miR-30d-5p; hsa-miR-30e-5p; hsa-miR-373-3p; hsa-miR-378a-3p; hsa-miR-421
Pathways (miRWalk)	P00018 EGF receptor signaling pathway	over-represented	0.0027062	0.0101971	0.0101971	21.4019	32	hsa-miR-1-3p; hsa-miR-122-5p; hsa-miR-124-3p; hsa-miR-132-3p; hsa-miR-155-5p; hsa-miR-15b-5p; hsa-miR-16-5p; hsa-miR-181a-5p; hsa-miR-181c-5p; hsa-miR-181d-5p; hsa-miR-186-5p; hsa-miR-193b-3p; hsa-miR-23b-3p; hsa-miR-26a-5p; hsa-miR-26b-5p; hsa-miR-27a-3p; hsa-miR-27b-3p; hsa-miR-29c-3p; hsa-miR-302a-3p; hsa-miR-302b-3p; hsa-miR-302c-3p; hsa-miR-302d-3p; hsa-miR-30a-5p; hsa-miR-30b-5p; hsa-miR-30…
Pathways (miRWalk)	P04397 p53 pathway by glucose deprivation	over-represented	0.0028041	0.0101971	0.0101971	10.3806	19	hsa-miR-1-3p; hsa-miR-122-5p; hsa-miR-124-3p; hsa-miR-155-5p; hsa-miR-16-5p; hsa-miR-186-5p; hsa-miR-193b-3p; hsa-miR-26b-5p; hsa-miR-27a-3p; hsa-miR-29c-3p; hsa-miR-302a-3p; hsa-miR-302b-3p; hsa-miR-302c-3p; hsa-miR-302d-3p; hsa-miR-30a-5p; hsa-miR-30c-5p; hsa-miR-30d-5p; hsa-miR-30e-5p; hsa-miR-421
Pathways (miRWalk)	WP306 Focal Adhesion	over-represented	0.0027097	0.0101971	0.0101971	29.9883	41	hsa-miR-1-3p; hsa-miR-122-5p; hsa-miR-1226-3p; hsa-miR-124-3p; hsa-miR-132-3p; hsa-miR-136-5p; hsa-miR-153-3p; hsa-miR-155-5p; hsa-miR-15b-5p; hsa-miR-16-5p; hsa-miR-181a-5p; hsa-miR-181b-5p; hsa-miR-181c-5p; hsa-miR-181d-5p; hsa-miR-186-5p; hsa-miR-193a-3p; hsa-miR-193b-3p; hsa-miR-218-5p; hsa-miR-23b-3p; hsa-miR-26a-5p; hsa-miR-26b-5p; hsa-miR-27a-3p; hsa-miR-27b-3p; hsa-miR-29c-3p; hsa-miR-302…
Pathways (miRWalk)	WP408 Oxidative Stress	over-represented	0.0028284	0.0101971	0.0101971	9.61165	18	hsa-miR-1-3p; hsa-miR-122-5p; hsa-miR-1226-3p; hsa-miR-124-3p; hsa-miR-142-5p; hsa-miR-153-3p; hsa-miR-155-5p; hsa-miR-15b-5p; hsa-miR-16-5p; hsa-miR-181a-5p; hsa-miR-181b-5p; hsa-miR-186-5p; hsa-miR-218-5p; hsa-miR-26b-5p; hsa-miR-27a-3p; hsa-miR-30a-5p; hsa-miR-30b-5p; hsa-miR-378a-3p
Pathways (miRWalk)	WP422 MAPK Cascade	over-represented	0.0028284	0.0101971	0.0101971	9.61165	18	hsa-miR-1-3p; hsa-miR-122-5p; hsa-miR-124-3p; hsa-miR-132-3p; hsa-miR-155-5p; hsa-miR-15b-5p; hsa-miR-16-5p; hsa-miR-181a-5p; hsa-miR-181c-5p; hsa-miR-181d-5p; hsa-miR-186-5p; hsa-miR-193b-3p; hsa-miR-23b-3p; hsa-miR-26a-5p; hsa-miR-26b-5p; hsa-miR-29c-3p; hsa-miR-30a-5p; hsa-miR-30c-5p
Pathways (miRWalk)	WP49 IL 2 Signaling pathway	over-represented	0.002862	0.0101971	0.0101971	16.1476	26	hsa-miR-1-3p; hsa-miR-124-3p; hsa-miR-136-5p; hsa-miR-153-3p; hsa-miR-155-5p; hsa-miR-15b-5p; hsa-miR-16-5p; hsa-miR-181a-5p; hsa-miR-181b-5p; hsa-miR-181c-5p; hsa-miR-181d-5p; hsa-miR-186-5p; hsa-miR-193b-3p; hsa-miR-218-5p; hsa-miR-23b-3p; hsa-miR-26a-5p; hsa-miR-26b-5p; hsa-miR-29c-3p; hsa-miR-302a-3p; hsa-miR-302b-3p; hsa-miR-302c-3p; hsa-miR-302d-3p; hsa-miR-30a-5p; hsa-miR-30b-5p; hsa-miR-3…
Pathways (miRWalk)	hsa04140 Regulation of autophagy	over-represented	0.0028144	0.0101971	0.0101971	5.25437	12	hsa-miR-122-5p; hsa-miR-1226-3p; hsa-miR-124-3p; hsa-miR-155-5p; hsa-miR-15b-5p; hsa-miR-16-5p; hsa-miR-186-5p; hsa-miR-26b-5p; hsa-miR-30a-5p; hsa-miR-30b-5p; hsa-miR-30e-5p; hsa-miR-374b-5p
Pathways (miRWalk)	hsa04660 T cell receptor signaling pathway	over-represented	0.002739	0.0101971	0.0101971	19.6078	30	hsa-miR-1-3p; hsa-miR-122-5p; hsa-miR-124-3p; hsa-miR-155-5p; hsa-miR-15b-5p; hsa-miR-16-5p; hsa-miR-181a-5p; hsa-miR-181c-5p; hsa-miR-181d-5p; hsa-miR-186-5p; hsa-miR-193b-3p; hsa-miR-218-5p; hsa-miR-23b-3p; hsa-miR-26a-5p; hsa-miR-26b-5p; hsa-miR-27b-3p; hsa-miR-29c-3p; hsa-miR-302a-3p; hsa-miR-302b-3p; hsa-miR-302c-3p; hsa-miR-302d-3p; hsa-miR-30a-5p; hsa-miR-30c-5p; hsa-miR-30e-5p; hsa-miR-31…
Pathways (miRWalk)	P00029 Huntington disease	over-represented	0.0029797	0.0103172	0.0103172	22.4272	33	hsa-miR-1-3p; hsa-miR-122-5p; hsa-miR-1226-3p; hsa-miR-124-3p; hsa-miR-132-3p; hsa-miR-155-5p; hsa-miR-15b-5p; hsa-miR-16-5p; hsa-miR-181a-5p; hsa-miR-181b-5p; hsa-miR-181d-5p; hsa-miR-186-5p; hsa-miR-193b-3p; hsa-miR-23b-3p; hsa-miR-26a-5p; hsa-miR-26b-5p; hsa-miR-27a-3p; hsa-miR-27b-3p; hsa-miR-29c-3p; hsa-miR-302a-3p; hsa-miR-302b-3p; hsa-miR-302c-3p; hsa-miR-302d-3p; hsa-miR-30a-5p; hsa-miR-3…
Pathways (miRWalk)	WP2018 RANKL RANK Signaling Pathway	over-represented	0.0029613	0.0103172	0.0103172	17.0447	27	hsa-miR-1-3p; hsa-miR-122-5p; hsa-miR-124-3p; hsa-miR-155-5p; hsa-miR-15b-5p; hsa-miR-16-5p; hsa-miR-181a-5p; hsa-miR-181b-5p; hsa-miR-193a-3p; hsa-miR-193b-3p; hsa-miR-218-5p; hsa-miR-23b-3p; hsa-miR-26b-5p; hsa-miR-27b-3p; hsa-miR-29c-3p; hsa-miR-302a-3p; hsa-miR-302b-3p; hsa-miR-302c-3p; hsa-miR-302d-3p; hsa-miR-30a-5p; hsa-miR-30c-5p; hsa-miR-30d-5p; hsa-miR-30e-5p; hsa-miR-31-5p; hsa-miR-373…
Pathways (miRWalk)	hsa00053 Ascorbate and aldarate metabolism	over-represented	0.0029815	0.0103172	0.0103172	3.97282	10	hsa-miR-1-3p; hsa-miR-1226-3p; hsa-miR-124-3p; hsa-miR-155-5p; hsa-miR-16-5p; hsa-miR-186-5p; hsa-miR-193b-3p; hsa-miR-26b-5p; hsa-miR-27a-3p; hsa-miR-30a-5p
Pathways (miRWalk)	hsa05220 Chronic myeloid leukemia	over-represented	0.0029289	0.0103172	0.0103172	29.0913	40	hsa-miR-1-3p; hsa-miR-122-5p; hsa-miR-124-3p; hsa-miR-132-3p; hsa-miR-155-5p; hsa-miR-15b-5p; hsa-miR-16-5p; hsa-miR-181a-5p; hsa-miR-181b-5p; hsa-miR-181c-5p; hsa-miR-181d-5p; hsa-miR-186-5p; hsa-miR-193b-3p; hsa-miR-212-3p; hsa-miR-218-5p; hsa-miR-23b-3p; hsa-miR-26a-5p; hsa-miR-26b-5p; hsa-miR-27a-3p; hsa-miR-29c-3p; hsa-miR-302a-3p; hsa-miR-302b-3p; hsa-miR-302c-3p; hsa-miR-302d-3p; hsa-miR-3…
Pathways (miRWalk)	WP69 TCR Signaling Pathway	over-represented	0.0030866	0.0105296	0.0105296	19.7359	30	hsa-miR-1-3p; hsa-miR-122-5p; hsa-miR-124-3p; hsa-miR-132-3p; hsa-miR-155-5p; hsa-miR-15b-5p; hsa-miR-16-5p; hsa-miR-181a-5p; hsa-miR-181d-5p; hsa-miR-186-5p; hsa-miR-193b-3p; hsa-miR-218-5p; hsa-miR-23b-3p; hsa-miR-26a-5p; hsa-miR-26b-5p; hsa-miR-27b-3p; hsa-miR-29c-3p; hsa-miR-302a-3p; hsa-miR-302b-3p; hsa-miR-302c-3p; hsa-miR-302d-3p; hsa-miR-30a-5p; hsa-miR-30b-5p; hsa-miR-30c-5p; hsa-miR-30e…
Pathways (miRWalk)	hsa04120 Ubiquitin mediated proteolysis	over-represented	0.0030866	0.0105296	0.0105296	19.7359	30	hsa-miR-1-3p; hsa-miR-122-5p; hsa-miR-1226-3p; hsa-miR-124-3p; hsa-miR-132-3p; hsa-miR-155-5p; hsa-miR-15b-5p; hsa-miR-16-5p; hsa-miR-181a-5p; hsa-miR-181b-5p; hsa-miR-181d-5p; hsa-miR-186-5p; hsa-miR-193b-3p; hsa-miR-212-3p; hsa-miR-218-5p; hsa-miR-23b-3p; hsa-miR-26a-5p; hsa-miR-26b-5p; hsa-miR-27a-3p; hsa-miR-27b-3p; hsa-miR-29c-3p; hsa-miR-30a-5p; hsa-miR-30b-5p; hsa-miR-30c-5p; hsa-miR-30e-5…
Pathways (miRWalk)	WP404 Nucleotide Metabolism	over-represented	0.0032694	0.0110746	0.0110746	8.20194	16	hsa-miR-1-3p; hsa-miR-124-3p; hsa-miR-155-5p; hsa-miR-15b-5p; hsa-miR-16-5p; hsa-miR-186-5p; hsa-miR-193b-3p; hsa-miR-26a-5p; hsa-miR-26b-5p; hsa-miR-27a-3p; hsa-miR-29c-3p; hsa-miR-30a-5p; hsa-miR-30c-5p; hsa-miR-30d-5p; hsa-miR-30e-5p; hsa-miR-421
Pathways (miRWalk)	hsa05221 Acute myeloid leukemia	over-represented	0.0034641	0.0116521	0.0116521	18.967	29	hsa-miR-1-3p; hsa-miR-122-5p; hsa-miR-1226-3p; hsa-miR-124-3p; hsa-miR-155-5p; hsa-miR-15b-5p; hsa-miR-16-5p; hsa-miR-181a-5p; hsa-miR-181b-5p; hsa-miR-181c-5p; hsa-miR-181d-5p; hsa-miR-186-5p; hsa-miR-193b-3p; hsa-miR-218-5p; hsa-miR-23b-3p; hsa-miR-26a-5p; hsa-miR-26b-5p; hsa-miR-27a-3p; hsa-miR-29c-3p; hsa-miR-302a-3p; hsa-miR-302b-3p; hsa-miR-302c-3p; hsa-miR-302d-3p; hsa-miR-30a-5p; hsa-miR-…
Pathways (miRWalk)	P04373 5HT1 type receptor mediated signaling pathway	over-represented	0.0035605	0.011811	0.011811	6.79223	14	hsa-miR-1-3p; hsa-miR-124-3p; hsa-miR-155-5p; hsa-miR-16-5p; hsa-miR-181a-5p; hsa-miR-186-5p; hsa-miR-26b-5p; hsa-miR-27a-3p; hsa-miR-27b-3p; hsa-miR-29c-3p; hsa-miR-30a-5p; hsa-miR-30d-5p; hsa-miR-30e-5p; hsa-miR-590-3p
Pathways (miRWalk)	WP2035 FSH signaling pathway	over-represented	0.003556	0.011811	0.011811	12.1748	21	hsa-miR-1-3p; hsa-miR-122-5p; hsa-miR-124-3p; hsa-miR-132-3p; hsa-miR-153-3p; hsa-miR-155-5p; hsa-miR-15b-5p; hsa-miR-16-5p; hsa-miR-181b-5p; hsa-miR-186-5p; hsa-miR-193b-3p; hsa-miR-23b-3p; hsa-miR-26b-5p; hsa-miR-27a-3p; hsa-miR-302a-3p; hsa-miR-302b-3p; hsa-miR-302c-3p; hsa-miR-302d-3p; hsa-miR-30a-5p; hsa-miR-340-5p; hsa-miR-421
Pathways (miRWalk)	P00057 Wnt signaling pathway	over-represented	0.003719	0.0121689	0.0121689	27.4252	38	hsa-miR-1-3p; hsa-miR-122-5p; hsa-miR-1226-3p; hsa-miR-124-3p; hsa-miR-132-3p; hsa-miR-155-5p; hsa-miR-15b-5p; hsa-miR-16-5p; hsa-miR-181a-2-3p; hsa-miR-181a-5p; hsa-miR-181b-5p; hsa-miR-181c-5p; hsa-miR-181d-5p; hsa-miR-186-5p; hsa-miR-193b-3p; hsa-miR-218-5p; hsa-miR-23b-3p; hsa-miR-26a-5p; hsa-miR-26b-5p; hsa-miR-27a-3p; hsa-miR-27b-3p; hsa-miR-29c-3p; hsa-miR-302a-3p; hsa-miR-302c-3p; hsa-miR…
Pathways (miRWalk)	hsa04622 RIG I like receptor signaling pathway	over-represented	0.0037148	0.0121689	0.0121689	11.4058	20	hsa-miR-1-3p; hsa-miR-122-5p; hsa-miR-124-3p; hsa-miR-155-5p; hsa-miR-15b-5p; hsa-miR-16-5p; hsa-miR-181a-5p; hsa-miR-181b-5p; hsa-miR-186-5p; hsa-miR-193b-3p; hsa-miR-218-5p; hsa-miR-23b-3p; hsa-miR-26a-5p; hsa-miR-26b-5p; hsa-miR-27a-3p; hsa-miR-27b-3p; hsa-miR-30b-5p; hsa-miR-30e-5p; hsa-miR-373-3p; hsa-miR-421
Pathways (miRWalk)	P00031 Inflammation mediated by chemokine and cytokine signaling pathway	over-represented	0.0038902	0.0122363	0.0122363	24.6058	35	hsa-miR-1-3p; hsa-miR-122-5p; hsa-miR-1226-3p; hsa-miR-124-3p; hsa-miR-132-3p; hsa-miR-155-5p; hsa-miR-15b-5p; hsa-miR-16-5p; hsa-miR-181a-5p; hsa-miR-181b-5p; hsa-miR-181c-5p; hsa-miR-181d-5p; hsa-miR-186-5p; hsa-miR-193b-3p; hsa-miR-218-5p; hsa-miR-23b-3p; hsa-miR-26a-5p; hsa-miR-26b-5p; hsa-miR-27b-3p; hsa-miR-29c-3p; hsa-miR-302a-3p; hsa-miR-302b-3p; hsa-miR-302c-3p; hsa-miR-302d-3p; hsa-miR-…
Pathways (miRWalk)	P00042 Muscarinic acetylcholine receptor 1 and 3 signaling pathway	over-represented	0.0038998	0.0122363	0.0122363	8.3301	16	hsa-miR-1-3p; hsa-miR-1226-3p; hsa-miR-124-3p; hsa-miR-155-5p; hsa-miR-16-5p; hsa-miR-186-5p; hsa-miR-193b-3p; hsa-miR-23b-3p; hsa-miR-26b-5p; hsa-miR-27a-3p; hsa-miR-27b-3p; hsa-miR-29c-3p; hsa-miR-30a-5p; hsa-miR-30b-5p; hsa-miR-31-5p; hsa-miR-340-5p
Pathways (miRWalk)	P00045 Notch signaling pathway	over-represented	0.0039431	0.0122363	0.0122363	9.09903	17	hsa-miR-1-3p; hsa-miR-122-5p; hsa-miR-124-3p; hsa-miR-132-3p; hsa-miR-155-5p; hsa-miR-16-5p; hsa-miR-181a-5p; hsa-miR-181c-5p; hsa-miR-23b-3p; hsa-miR-26b-5p; hsa-miR-27a-3p; hsa-miR-27b-3p; hsa-miR-29c-3p; hsa-miR-30a-5p; hsa-miR-30b-5p; hsa-miR-31-5p; hsa-miR-590-3p
Pathways (miRWalk)	P02746 Heme biosynthesis	over-represented	0.0038936	0.0122363	0.0122363	4.10097	10	hsa-miR-1-3p; hsa-miR-124-3p; hsa-miR-155-5p; hsa-miR-15b-5p; hsa-miR-16-5p; hsa-miR-193b-3p; hsa-miR-218-5p; hsa-miR-26b-5p; hsa-miR-30a-5p; hsa-miR-30c-5p
Pathways (miRWalk)	WP1601 Fluoropyrimidine Activity	over-represented	0.0039188	0.0122363	0.0122363	9.86796	18	hsa-miR-1-3p; hsa-miR-1226-3p; hsa-miR-124-3p; hsa-miR-155-5p; hsa-miR-15b-5p; hsa-miR-16-5p; hsa-miR-186-5p; hsa-miR-193b-3p; hsa-miR-23b-3p; hsa-miR-26a-5p; hsa-miR-26b-5p; hsa-miR-27a-3p; hsa-miR-29c-3p; hsa-miR-30a-5p; hsa-miR-30c-5p; hsa-miR-30d-5p; hsa-miR-519c-3p; hsa-miR-520h
Pathways (miRWalk)	WP229 Irinotecan Pathway	over-represented	0.003772	0.0122363	0.0122363	4.74175	11	hsa-miR-1-3p; hsa-miR-124-3p; hsa-miR-155-5p; hsa-miR-16-5p; hsa-miR-186-5p; hsa-miR-23b-3p; hsa-miR-26b-5p; hsa-miR-27a-3p; hsa-miR-27b-3p; hsa-miR-519c-3p; hsa-miR-520h
Pathways (miRWalk)	hsa04310 Wnt signaling pathway	over-represented	0.0038902	0.0122363	0.0122363	24.6058	35	hsa-miR-1-3p; hsa-miR-122-5p; hsa-miR-1226-3p; hsa-miR-124-3p; hsa-miR-132-3p; hsa-miR-155-5p; hsa-miR-15b-5p; hsa-miR-16-5p; hsa-miR-181a-5p; hsa-miR-181b-5p; hsa-miR-181c-5p; hsa-miR-181d-5p; hsa-miR-186-5p; hsa-miR-193b-3p; hsa-miR-218-5p; hsa-miR-23b-3p; hsa-miR-26a-5p; hsa-miR-26b-5p; hsa-miR-27a-3p; hsa-miR-27b-3p; hsa-miR-29c-3p; hsa-miR-302a-3p; hsa-miR-302b-3p; hsa-miR-302c-3p; hsa-miR-3…
Pathways (miRWalk)	hsa05020 Prion diseases	over-represented	0.0039188	0.0122363	0.0122363	9.86796	18	hsa-miR-1-3p; hsa-miR-122-5p; hsa-miR-124-3p; hsa-miR-155-5p; hsa-miR-15b-5p; hsa-miR-16-5p; hsa-miR-181a-5p; hsa-miR-186-5p; hsa-miR-193a-3p; hsa-miR-193b-3p; hsa-miR-23b-3p; hsa-miR-26a-5p; hsa-miR-26b-5p; hsa-miR-27b-3p; hsa-miR-29c-3p; hsa-miR-30a-5p; hsa-miR-30c-5p; hsa-miR-378a-3p
Pathways (miRWalk)	P00007 Axon guidance mediated by semaphorins	over-represented	0.0039932	0.0123125	0.0123125	6.15146	13	hsa-miR-1-3p; hsa-miR-122-5p; hsa-miR-124-3p; hsa-miR-155-5p; hsa-miR-16-5p; hsa-miR-181a-5p; hsa-miR-186-5p; hsa-miR-193b-3p; hsa-miR-26a-5p; hsa-miR-26b-5p; hsa-miR-30c-5p; hsa-miR-31-3p; hsa-miR-31-5p
Pathways (miRWalk)	WP536 Calcium Regulation in the Cardiac Cell	over-represented	0.0041845	0.01282	0.01282	16.532	26	hsa-miR-1-3p; hsa-miR-122-5p; hsa-miR-1226-3p; hsa-miR-124-3p; hsa-miR-155-5p; hsa-miR-15b-5p; hsa-miR-16-5p; hsa-miR-181a-5p; hsa-miR-186-5p; hsa-miR-193b-3p; hsa-miR-218-5p; hsa-miR-23b-3p; hsa-miR-26a-5p; hsa-miR-26b-5p; hsa-miR-27a-3p; hsa-miR-27b-3p; hsa-miR-29c-3p; hsa-miR-30a-5p; hsa-miR-30b-5p; hsa-miR-30d-5p; hsa-miR-30e-5p; hsa-miR-31-5p; hsa-miR-340-5p; hsa-miR-378a-3p; hsa-miR-421; hs…
Pathways (miRWalk)	WP53 Id Signaling Pathway	over-represented	0.0043186	0.0130644	0.0130644	6.92039	14	hsa-miR-124-3p; hsa-miR-132-3p; hsa-miR-155-5p; hsa-miR-15b-5p; hsa-miR-16-5p; hsa-miR-186-5p; hsa-miR-193b-3p; hsa-miR-212-3p; hsa-miR-23b-3p; hsa-miR-26a-5p; hsa-miR-26b-5p; hsa-miR-302d-3p; hsa-miR-378a-3p; hsa-miR-520h
Pathways (miRWalk)	hsa00310 Lysine degradation	over-represented	0.0043028	0.0130644	0.0130644	11.534	20	hsa-miR-1-3p; hsa-miR-1226-3p; hsa-miR-124-3p; hsa-miR-132-3p; hsa-miR-155-5p; hsa-miR-15b-5p; hsa-miR-16-5p; hsa-miR-186-5p; hsa-miR-193b-3p; hsa-miR-21-3p; hsa-miR-23b-3p; hsa-miR-26a-5p; hsa-miR-26b-5p; hsa-miR-27a-3p; hsa-miR-27b-3p; hsa-miR-29c-3p; hsa-miR-30a-5p; hsa-miR-30e-5p; hsa-miR-421; hsa-miR-590-3p
Pathways (miRWalk)	hsa00860 Porphyrin and chlorophyll metabolism	over-represented	0.0044074	0.0131675	0.0131675	5.51068	12	hsa-miR-1-3p; hsa-miR-122-5p; hsa-miR-124-3p; hsa-miR-155-5p; hsa-miR-15b-5p; hsa-miR-16-5p; hsa-miR-186-5p; hsa-miR-193b-3p; hsa-miR-218-5p; hsa-miR-26b-5p; hsa-miR-30a-5p; hsa-miR-30c-5p
Pathways (miRWalk)	hsa05012 Parkinsons disease	over-represented	0.0043926	0.0131675	0.0131675	14.866	24	hsa-miR-1-3p; hsa-miR-122-5p; hsa-miR-1226-3p; hsa-miR-132-3p; hsa-miR-153-3p; hsa-miR-155-5p; hsa-miR-15b-5p; hsa-miR-16-5p; hsa-miR-181a-5p; hsa-miR-181b-5p; hsa-miR-186-5p; hsa-miR-193b-3p; hsa-miR-23b-3p; hsa-miR-26a-5p; hsa-miR-26b-5p; hsa-miR-27b-3p; hsa-miR-30a-5p; hsa-miR-30b-5p; hsa-miR-30c-5p; hsa-miR-30d-5p; hsa-miR-30e-5p; hsa-miR-421; hsa-miR-590-3p; hsa-miR-92a-1-5p
Pathways (miRWalk)	P00054 Toll receptor signaling pathway	over-represented	0.0044469	0.0132036	0.0132036	13.2	22	hsa-miR-1-3p; hsa-miR-1226-3p; hsa-miR-124-3p; hsa-miR-132-3p; hsa-miR-155-5p; hsa-miR-16-5p; hsa-miR-181a-5p; hsa-miR-186-5p; hsa-miR-193b-3p; hsa-miR-218-5p; hsa-miR-23b-3p; hsa-miR-26a-5p; hsa-miR-26b-5p; hsa-miR-27b-3p; hsa-miR-29c-3p; hsa-miR-30a-5p; hsa-miR-30c-5p; hsa-miR-30d-5p; hsa-miR-30e-5p; hsa-miR-373-3p; hsa-miR-374b-5p; hsa-miR-421
Pathways (miRWalk)	WP3 Keap1 Nrf2	over-represented	0.0047663	0.0137282	0.0137282	4.8699	11	hsa-miR-1-3p; hsa-miR-122-5p; hsa-miR-124-3p; hsa-miR-142-5p; hsa-miR-153-3p; hsa-miR-155-5p; hsa-miR-16-5p; hsa-miR-193b-3p; hsa-miR-26b-5p; hsa-miR-27a-3p; hsa-miR-421
Pathways (miRWalk)	hsa00410 beta Alanine metabolism	over-represented	0.0047663	0.0137282	0.0137282	4.8699	11	hsa-miR-1-3p; hsa-miR-1226-3p; hsa-miR-124-3p; hsa-miR-155-5p; hsa-miR-15b-5p; hsa-miR-16-5p; hsa-miR-186-5p; hsa-miR-193b-3p; hsa-miR-26b-5p; hsa-miR-27a-3p; hsa-miR-421
Pathways (miRWalk)	hsa04330 Notch signaling pathway	over-represented	0.00472	0.0137282	0.0137282	12.4311	21	hsa-miR-1-3p; hsa-miR-122-5p; hsa-miR-124-3p; hsa-miR-132-3p; hsa-miR-155-5p; hsa-miR-16-5p; hsa-miR-181a-5p; hsa-miR-181b-5p; hsa-miR-181c-5p; hsa-miR-181d-5p; hsa-miR-193b-3p; hsa-miR-23b-3p; hsa-miR-26a-5p; hsa-miR-26b-5p; hsa-miR-27b-3p; hsa-miR-29c-3p; hsa-miR-30a-5p; hsa-miR-30c-5p; hsa-miR-31-5p; hsa-miR-374a-5p; hsa-miR-378a-3p
Pathways (miRWalk)	hsa04960 Aldosterone regulated sodium reabsorption	over-represented	0.0049675	0.0141383	0.0141383	11.6621	20	hsa-miR-1-3p; hsa-miR-122-5p; hsa-miR-124-3p; hsa-miR-155-5p; hsa-miR-15b-5p; hsa-miR-16-5p; hsa-miR-181a-5p; hsa-miR-181c-5p; hsa-miR-186-5p; hsa-miR-193b-3p; hsa-miR-23b-3p; hsa-miR-26a-5p; hsa-miR-26b-5p; hsa-miR-27a-3p; hsa-miR-29c-3p; hsa-miR-30a-5p; hsa-miR-30c-5p; hsa-miR-30d-5p; hsa-miR-340-5p; hsa-miR-374b-5p
Pathways (miRWalk)	hsa05217 Basal cell carcinoma	over-represented	0.0049675	0.0141383	0.0141383	11.6621	20	hsa-miR-1-3p; hsa-miR-122-5p; hsa-miR-1226-3p; hsa-miR-124-3p; hsa-miR-132-3p; hsa-miR-155-5p; hsa-miR-16-5p; hsa-miR-181a-5p; hsa-miR-186-5p; hsa-miR-193b-3p; hsa-miR-212-3p; hsa-miR-26a-5p; hsa-miR-26b-5p; hsa-miR-27a-3p; hsa-miR-29c-3p; hsa-miR-30a-5p; hsa-miR-30d-5p; hsa-miR-31-5p; hsa-miR-374b-5p; hsa-miR-378a-3p
Pathways (miRWalk)	hsa00830 Retinol metabolism	over-represented	0.0050156	0.0141911	0.0141911	4.22913	10	hsa-miR-124-3p; hsa-miR-132-3p; hsa-miR-155-5p; hsa-miR-16-5p; hsa-miR-181d-5p; hsa-miR-193b-3p; hsa-miR-26b-5p; hsa-miR-27b-3p; hsa-miR-30a-5p; hsa-miR-590-3p
Pathways (miRWalk)	WP666 Hypothetical Network for Drug Addiction	over-represented	0.0052045	0.0144702	0.0144702	7.04854	14	hsa-miR-1-3p; hsa-miR-122-5p; hsa-miR-124-3p; hsa-miR-15b-5p; hsa-miR-16-5p; hsa-miR-181a-5p; hsa-miR-181b-5p; hsa-miR-186-5p; hsa-miR-26b-5p; hsa-miR-27a-3p; hsa-miR-30a-5p; hsa-miR-30c-5p; hsa-miR-31-5p; hsa-miR-590-3p
Pathways (miRWalk)	hsa00480 Glutathione metabolism	over-represented	0.0052045	0.0144702	0.0144702	7.04854	14	hsa-miR-1-3p; hsa-miR-122-5p; hsa-miR-1226-3p; hsa-miR-124-3p; hsa-miR-155-5p; hsa-miR-15b-5p; hsa-miR-16-5p; hsa-miR-181a-5p; hsa-miR-186-5p; hsa-miR-193b-3p; hsa-miR-26a-5p; hsa-miR-26b-5p; hsa-miR-30a-5p; hsa-miR-30c-5p
Pathways (miRWalk)	hsa00561 Glycerolipid metabolism	over-represented	0.0052045	0.0144702	0.0144702	7.04854	14	hsa-miR-1-3p; hsa-miR-1226-3p; hsa-miR-124-3p; hsa-miR-132-3p; hsa-miR-155-5p; hsa-miR-16-5p; hsa-miR-181a-5p; hsa-miR-186-5p; hsa-miR-193b-3p; hsa-miR-26b-5p; hsa-miR-27a-3p; hsa-miR-30a-5p; hsa-miR-30c-5p; hsa-miR-378a-3p
Pathways (miRWalk)	hsa04623 Cytosolic DNA sensing pathway	over-represented	0.0053929	0.0149079	0.0149079	7.81748	15	hsa-miR-1-3p; hsa-miR-122-5p; hsa-miR-1226-3p; hsa-miR-124-3p; hsa-miR-155-5p; hsa-miR-16-5p; hsa-miR-186-5p; hsa-miR-218-5p; hsa-miR-23b-3p; hsa-miR-26a-5p; hsa-miR-26b-5p; hsa-miR-30d-5p; hsa-miR-30e-5p; hsa-miR-373-3p; hsa-miR-374a-3p
Pathways (miRWalk)	hsa05211 Renal cell carcinoma	over-represented	0.0057294	0.0157476	0.0157476	23.1961	33	hsa-miR-1-3p; hsa-miR-122-5p; hsa-miR-124-3p; hsa-miR-132-3p; hsa-miR-155-5p; hsa-miR-15b-5p; hsa-miR-16-5p; hsa-miR-181a-5p; hsa-miR-181b-5p; hsa-miR-181c-5p; hsa-miR-181d-5p; hsa-miR-186-5p; hsa-miR-193b-3p; hsa-miR-218-5p; hsa-miR-23b-3p; hsa-miR-26b-5p; hsa-miR-27b-3p; hsa-miR-29c-3p; hsa-miR-302a-3p; hsa-miR-302b-3p; hsa-miR-302c-3p; hsa-miR-302d-3p; hsa-miR-30a-5p; hsa-miR-30c-5p; hsa-miR-3…
Pathways (miRWalk)	hsa04630 Jak STAT signaling pathway	over-represented	0.0060087	0.0164214	0.0164214	21.4019	31	hsa-miR-1-3p; hsa-miR-122-5p; hsa-miR-124-3p; hsa-miR-132-3p; hsa-miR-155-5p; hsa-miR-15b-5p; hsa-miR-16-5p; hsa-miR-181a-5p; hsa-miR-181b-5p; hsa-miR-181c-5p; hsa-miR-181d-5p; hsa-miR-186-5p; hsa-miR-193b-3p; hsa-miR-218-5p; hsa-miR-23b-3p; hsa-miR-26a-5p; hsa-miR-26b-5p; hsa-miR-27a-3p; hsa-miR-27b-3p; hsa-miR-29c-3p; hsa-miR-302a-3p; hsa-miR-302b-3p; hsa-miR-302c-3p; hsa-miR-302d-3p; hsa-miR-3…
Pathways (miRWalk)	hsa04722 Neurotrophin signaling pathway	over-represented	0.0061678	0.0167612	0.0167612	28.066	38	hsa-miR-1-3p; hsa-miR-122-5p; hsa-miR-1226-3p; hsa-miR-124-3p; hsa-miR-132-3p; hsa-miR-136-5p; hsa-miR-153-3p; hsa-miR-155-5p; hsa-miR-15b-5p; hsa-miR-16-5p; hsa-miR-181a-5p; hsa-miR-181b-5p; hsa-miR-181c-5p; hsa-miR-181d-5p; hsa-miR-186-5p; hsa-miR-193b-3p; hsa-miR-218-5p; hsa-miR-23b-3p; hsa-miR-26a-5p; hsa-miR-26b-5p; hsa-miR-27a-3p; hsa-miR-27b-3p; hsa-miR-29c-3p; hsa-miR-302a-3p; hsa-miR-302…
Pathways (miRWalk)	hsa00650 Butanoate metabolism	over-represented	0.0062334	0.0168441	0.0168441	7.1767	14	hsa-miR-1-3p; hsa-miR-122-5p; hsa-miR-1226-3p; hsa-miR-124-3p; hsa-miR-155-5p; hsa-miR-15b-5p; hsa-miR-16-5p; hsa-miR-186-5p; hsa-miR-193b-3p; hsa-miR-23b-3p; hsa-miR-26b-5p; hsa-miR-27a-3p; hsa-miR-30c-5p; hsa-miR-421
Pathways (miRWalk)	P00040 Metabotropic glutamate receptor group II pathway	over-represented	0.0063922	0.0170504	0.0170504	7.94563	15	hsa-miR-1-3p; hsa-miR-124-3p; hsa-miR-155-5p; hsa-miR-16-5p; hsa-miR-181a-5p; hsa-miR-186-5p; hsa-miR-193b-3p; hsa-miR-26b-5p; hsa-miR-27a-3p; hsa-miR-27b-3p; hsa-miR-29c-3p; hsa-miR-30a-5p; hsa-miR-30d-5p; hsa-miR-30e-5p; hsa-miR-590-3p
Pathways (miRWalk)	hsa04010 MAPK signaling pathway	over-represented	0.0063783	0.0170504	0.0170504	29.0913	39	hsa-miR-1-3p; hsa-miR-122-5p; hsa-miR-1226-3p; hsa-miR-124-3p; hsa-miR-132-3p; hsa-miR-155-5p; hsa-miR-15b-5p; hsa-miR-16-5p; hsa-miR-181a-5p; hsa-miR-181b-5p; hsa-miR-181c-5p; hsa-miR-181d-5p; hsa-miR-186-5p; hsa-miR-193b-3p; hsa-miR-218-5p; hsa-miR-23b-3p; hsa-miR-26a-5p; hsa-miR-26b-5p; hsa-miR-27a-3p; hsa-miR-27b-3p; hsa-miR-29c-3p; hsa-miR-302a-3p; hsa-miR-302b-3p; hsa-miR-302c-3p; hsa-miR-3…
Pathways (miRWalk)	hsa00670 One carbon pool by folate	over-represented	0.0066623	0.0176075	0.0176075	5.76699	12	hsa-miR-1-3p; hsa-miR-124-3p; hsa-miR-155-5p; hsa-miR-15b-5p; hsa-miR-16-5p; hsa-miR-186-5p; hsa-miR-193b-3p; hsa-miR-26b-5p; hsa-miR-29c-3p; hsa-miR-30d-5p; hsa-miR-30e-5p; hsa-miR-421
Pathways (miRWalk)	P00049 Parkinson disease	over-represented	0.0068638	0.0179428	0.0179428	18.8388	28	hsa-miR-1-3p; hsa-miR-122-5p; hsa-miR-1226-3p; hsa-miR-124-3p; hsa-miR-132-3p; hsa-miR-153-3p; hsa-miR-155-5p; hsa-miR-15b-5p; hsa-miR-16-5p; hsa-miR-181a-5p; hsa-miR-186-5p; hsa-miR-193b-3p; hsa-miR-23b-3p; hsa-miR-26a-5p; hsa-miR-26b-5p; hsa-miR-27a-3p; hsa-miR-27b-3p; hsa-miR-29c-3p; hsa-miR-30a-5p; hsa-miR-30b-5p; hsa-miR-30c-5p; hsa-miR-30d-5p; hsa-miR-30e-5p; hsa-miR-373-3p; hsa-miR-378a-3p…
Pathways (miRWalk)	P00056 VEGF signaling pathway	over-represented	0.0068288	0.0179428	0.0179428	17.9417	27	hsa-miR-1-3p; hsa-miR-124-3p; hsa-miR-155-5p; hsa-miR-15b-5p; hsa-miR-16-5p; hsa-miR-181a-5p; hsa-miR-181c-5p; hsa-miR-181d-5p; hsa-miR-186-5p; hsa-miR-193a-3p; hsa-miR-193b-3p; hsa-miR-23b-3p; hsa-miR-26b-5p; hsa-miR-29c-3p; hsa-miR-302a-3p; hsa-miR-302b-3p; hsa-miR-302c-3p; hsa-miR-302d-3p; hsa-miR-30a-5p; hsa-miR-30c-5p; hsa-miR-31-5p; hsa-miR-372-3p; hsa-miR-373-3p; hsa-miR-378a-3p; hsa-miR-5…
Pathways (miRWalk)	P00008 Axon guidance mediated by Slit Robo	over-represented	0.0071399	0.0185638	0.0185638	6.53592	13	hsa-miR-1-3p; hsa-miR-122-5p; hsa-miR-124-3p; hsa-miR-155-5p; hsa-miR-193b-3p; hsa-miR-26b-5p; hsa-miR-29c-3p; hsa-miR-302b-3p; hsa-miR-30a-5p; hsa-miR-30c-5p; hsa-miR-31-5p; hsa-miR-372-3p; hsa-miR-421
Pathways (miRWalk)	hsa00190 Oxidative phosphorylation	over-represented	0.0074857	0.019329	0.019329	13.7126	22	hsa-miR-1-3p; hsa-miR-1226-3p; hsa-miR-124-3p; hsa-miR-132-3p; hsa-miR-155-5p; hsa-miR-15b-5p; hsa-miR-16-5p; hsa-miR-181a-5p; hsa-miR-186-5p; hsa-miR-193b-3p; hsa-miR-218-5p; hsa-miR-23b-3p; hsa-miR-26a-5p; hsa-miR-26b-5p; hsa-miR-27b-3p; hsa-miR-30a-5p; hsa-miR-30b-5p; hsa-miR-30c-5p; hsa-miR-30e-5p; hsa-miR-374b-5p; hsa-miR-421; hsa-miR-590-3p
Pathways (miRWalk)	hsa00640 Propanoate metabolism	over-represented	0.0075378	0.019329	0.019329	8.07379	15	hsa-miR-1-3p; hsa-miR-122-5p; hsa-miR-1226-3p; hsa-miR-124-3p; hsa-miR-155-5p; hsa-miR-15b-5p; hsa-miR-16-5p; hsa-miR-186-5p; hsa-miR-193b-3p; hsa-miR-23b-3p; hsa-miR-26b-5p; hsa-miR-27a-3p; hsa-miR-30a-5p; hsa-miR-378a-3p; hsa-miR-421
Pathways (miRWalk)	hsa04540 Gap junction	over-represented	0.0075548	0.019329	0.019329	17.1728	26	hsa-miR-1-3p; hsa-miR-1226-3p; hsa-miR-124-3p; hsa-miR-155-5p; hsa-miR-15b-5p; hsa-miR-16-5p; hsa-miR-181a-5p; hsa-miR-181c-5p; hsa-miR-181d-5p; hsa-miR-186-5p; hsa-miR-193b-3p; hsa-miR-212-3p; hsa-miR-23b-3p; hsa-miR-26a-5p; hsa-miR-26b-5p; hsa-miR-27a-3p; hsa-miR-30a-5p; hsa-miR-30c-5p; hsa-miR-30d-5p; hsa-miR-30e-5p; hsa-miR-31-5p; hsa-miR-340-5p; hsa-miR-378a-3p; hsa-miR-421; hsa-miR-590-3p; …
Pathways (miRWalk)	hsa04130 SNARE interactions in vesicular transport	over-represented	0.0080923	0.0205378	0.0205378	5.89515	12	hsa-miR-1-3p; hsa-miR-122-5p; hsa-miR-124-3p; hsa-miR-132-3p; hsa-miR-155-5p; hsa-miR-16-5p; hsa-miR-193b-3p; hsa-miR-26b-5p; hsa-miR-30a-5p; hsa-miR-30b-5p; hsa-miR-30d-5p; hsa-miR-373-3p
Pathways (miRWalk)	hsa04664 Fc epsilon RI signaling pathway	over-represented	0.0081126	0.0205378	0.0205378	15.5068	24	hsa-miR-1-3p; hsa-miR-122-5p; hsa-miR-124-3p; hsa-miR-155-5p; hsa-miR-15b-5p; hsa-miR-16-5p; hsa-miR-181a-5p; hsa-miR-181c-5p; hsa-miR-181d-5p; hsa-miR-186-5p; hsa-miR-193b-3p; hsa-miR-23b-3p; hsa-miR-26b-5p; hsa-miR-27b-3p; hsa-miR-29c-3p; hsa-miR-302a-3p; hsa-miR-302b-3p; hsa-miR-302c-3p; hsa-miR-302d-3p; hsa-miR-30a-5p; hsa-miR-30c-5p; hsa-miR-31-5p; hsa-miR-378a-3p; hsa-miR-421
Pathways (miRWalk)	P00055 Transcription regulation by bZIP transcription factor	over-represented	0.0082649	0.0208137	0.0208137	10.5087	18	hsa-miR-1-3p; hsa-miR-122-5p; hsa-miR-124-3p; hsa-miR-132-3p; hsa-miR-155-5p; hsa-miR-16-5p; hsa-miR-181a-5p; hsa-miR-181b-5p; hsa-miR-181d-5p; hsa-miR-193b-3p; hsa-miR-23b-3p; hsa-miR-26b-5p; hsa-miR-30a-5p; hsa-miR-30c-5p; hsa-miR-30d-5p; hsa-miR-374a-5p; hsa-miR-374b-5p; hsa-miR-590-3p
Pathways (miRWalk)	hsa05120 Epithelial cell signaling in Helicobacter pylori infection	over-represented	0.0083165	0.0208345	0.0208345	16.4039	25	hsa-miR-1-3p; hsa-miR-122-5p; hsa-miR-124-3p; hsa-miR-132-3p; hsa-miR-155-5p; hsa-miR-15b-5p; hsa-miR-16-5p; hsa-miR-181a-5p; hsa-miR-193b-3p; hsa-miR-212-3p; hsa-miR-218-5p; hsa-miR-23b-3p; hsa-miR-26b-5p; hsa-miR-27a-3p; hsa-miR-27b-3p; hsa-miR-29c-3p; hsa-miR-30a-5p; hsa-miR-30c-5p; hsa-miR-30d-5p; hsa-miR-30e-5p; hsa-miR-31-5p; hsa-miR-340-5p; hsa-miR-373-3p; hsa-miR-374b-5p; hsa-miR-421
Pathways (miRWalk)	P00026 Heterotrimeric G protein signaling pathway Gi alpha and Gs alpha mediated pathway	over-represented	0.0088311	0.0217833	0.0217833	14.7379	23	hsa-miR-1-3p; hsa-miR-122-5p; hsa-miR-124-3p; hsa-miR-132-3p; hsa-miR-155-5p; hsa-miR-16-5p; hsa-miR-181a-5p; hsa-miR-181b-5p; hsa-miR-181d-5p; hsa-miR-186-5p; hsa-miR-193b-3p; hsa-miR-23b-3p; hsa-miR-26a-5p; hsa-miR-26b-5p; hsa-miR-27b-3p; hsa-miR-30a-5p; hsa-miR-30c-5p; hsa-miR-30d-5p; hsa-miR-30e-5p; hsa-miR-373-3p; hsa-miR-374a-5p; hsa-miR-421; hsa-miR-590-3p
Pathways (miRWalk)	WP35 G Protein Signaling Pathways	over-represented	0.0088311	0.0217833	0.0217833	14.7379	23	hsa-miR-1-3p; hsa-miR-122-5p; hsa-miR-124-3p; hsa-miR-155-5p; hsa-miR-16-5p; hsa-miR-181a-5p; hsa-miR-181c-5p; hsa-miR-181d-5p; hsa-miR-186-5p; hsa-miR-193b-3p; hsa-miR-218-5p; hsa-miR-23b-3p; hsa-miR-26a-5p; hsa-miR-26b-5p; hsa-miR-27a-3p; hsa-miR-30a-5p; hsa-miR-30b-5p; hsa-miR-30d-5p; hsa-miR-30e-5p; hsa-miR-31-3p; hsa-miR-31-5p; hsa-miR-340-5p; hsa-miR-590-3p
Pathways (miRWalk)	hsa00620 Pyruvate metabolism	over-represented	0.0094905	0.0231723	0.0231723	10.6369	18	hsa-miR-1-3p; hsa-miR-122-5p; hsa-miR-1226-3p; hsa-miR-124-3p; hsa-miR-155-5p; hsa-miR-15b-5p; hsa-miR-16-5p; hsa-miR-181a-5p; hsa-miR-186-5p; hsa-miR-193b-3p; hsa-miR-23b-3p; hsa-miR-26b-5p; hsa-miR-27a-3p; hsa-miR-27b-3p; hsa-miR-30a-5p; hsa-miR-30c-5p; hsa-miR-30d-5p; hsa-miR-378a-3p
Pathways (miRWalk)	hsa03050 Proteasome	over-represented	0.0094905	0.0231723	0.0231723	10.6369	18	hsa-miR-1-3p; hsa-miR-1226-3p; hsa-miR-124-3p; hsa-miR-132-3p; hsa-miR-155-5p; hsa-miR-15b-5p; hsa-miR-16-5p; hsa-miR-186-5p; hsa-miR-193b-3p; hsa-miR-23b-3p; hsa-miR-26a-5p; hsa-miR-26b-5p; hsa-miR-29c-3p; hsa-miR-30a-5p; hsa-miR-30c-5p; hsa-miR-30e-5p; hsa-miR-378a-3p; hsa-miR-421
Pathways (miRWalk)	P00019 Endothelin signaling pathway	over-represented	0.010207	0.0233603	0.0233603	15.7631	24	hsa-miR-1-3p; hsa-miR-122-5p; hsa-miR-1226-3p; hsa-miR-124-3p; hsa-miR-132-3p; hsa-miR-155-5p; hsa-miR-15b-5p; hsa-miR-16-5p; hsa-miR-181a-5p; hsa-miR-186-5p; hsa-miR-193b-3p; hsa-miR-23b-3p; hsa-miR-26b-5p; hsa-miR-27b-3p; hsa-miR-29c-3p; hsa-miR-302a-3p; hsa-miR-302b-3p; hsa-miR-302c-3p; hsa-miR-302d-3p; hsa-miR-30a-5p; hsa-miR-30c-5p; hsa-miR-31-5p; hsa-miR-340-5p; hsa-miR-590-3p
Pathways (miRWalk)	P04394 Thyrotropin releasing hormone receptor signaling pathway	over-represented	0.0103446	0.0233603	0.0233603	7.56117	14	hsa-miR-1-3p; hsa-miR-124-3p; hsa-miR-155-5p; hsa-miR-16-5p; hsa-miR-181a-5p; hsa-miR-186-5p; hsa-miR-193b-3p; hsa-miR-26b-5p; hsa-miR-27a-3p; hsa-miR-27b-3p; hsa-miR-29c-3p; hsa-miR-30a-5p; hsa-miR-30c-5p; hsa-miR-31-5p
Pathways (miRWalk)	WP1434 Osteopontin Signaling	over-represented	0.0101689	0.0233603	0.0233603	6.79223	13	hsa-miR-124-3p; hsa-miR-155-5p; hsa-miR-15b-5p; hsa-miR-16-5p; hsa-miR-181a-5p; hsa-miR-193b-3p; hsa-miR-218-5p; hsa-miR-23b-3p; hsa-miR-26b-5p; hsa-miR-30a-5p; hsa-miR-30c-5p; hsa-miR-30e-5p; hsa-miR-373-3p
Pathways (miRWalk)	WP1991 SRF and miRs in Smooth Muscle Differentiation and Proliferation	over-represented	0.0101689	0.0233603	0.0233603	6.79223	13	hsa-miR-1-3p; hsa-miR-122-5p; hsa-miR-124-3p; hsa-miR-132-3p; hsa-miR-155-5p; hsa-miR-16-5p; hsa-miR-186-5p; hsa-miR-26a-5p; hsa-miR-26b-5p; hsa-miR-302b-3p; hsa-miR-302d-3p; hsa-miR-30b-5p; hsa-miR-378a-3p
Pathways (miRWalk)	WP2197 Endothelin	over-represented	0.0103278	0.0233603	0.0233603	8.3301	15	hsa-miR-1-3p; hsa-miR-1226-3p; hsa-miR-124-3p; hsa-miR-155-5p; hsa-miR-15b-5p; hsa-miR-181a-5p; hsa-miR-186-5p; hsa-miR-193b-3p; hsa-miR-23b-3p; hsa-miR-26b-5p; hsa-miR-27a-3p; hsa-miR-27b-3p; hsa-miR-30a-5p; hsa-miR-30c-5p; hsa-miR-31-5p
Pathways (miRWalk)	WP357 Fatty Acid Biosynthesis	over-represented	0.0101582	0.0233603	0.0233603	9.09903	16	hsa-let-7f-1-3p; hsa-miR-1-3p; hsa-miR-124-3p; hsa-miR-155-5p; hsa-miR-15b-5p; hsa-miR-16-5p; hsa-miR-181a-5p; hsa-miR-186-5p; hsa-miR-193b-3p; hsa-miR-23b-3p; hsa-miR-26a-5p; hsa-miR-26b-5p; hsa-miR-27b-3p; hsa-miR-30a-5p; hsa-miR-340-5p; hsa-miR-378a-3p
Pathways (miRWalk)	WP382 MAPK signaling pathway	over-represented	0.0101085	0.0233603	0.0233603	26.7845	36	hsa-miR-1-3p; hsa-miR-122-5p; hsa-miR-124-3p; hsa-miR-132-3p; hsa-miR-155-5p; hsa-miR-15b-5p; hsa-miR-16-5p; hsa-miR-181a-5p; hsa-miR-181b-5p; hsa-miR-181c-5p; hsa-miR-181d-5p; hsa-miR-186-5p; hsa-miR-193b-3p; hsa-miR-218-5p; hsa-miR-23b-3p; hsa-miR-26a-5p; hsa-miR-26b-5p; hsa-miR-27a-3p; hsa-miR-27b-3p; hsa-miR-29c-3p; hsa-miR-302a-3p; hsa-miR-302b-3p; hsa-miR-302c-3p; hsa-miR-302d-3p; hsa-miR-3…
Pathways (miRWalk)	hsa00100 Steroid biosynthesis	over-represented	0.0099656	0.0233603	0.0233603	4.61359	10	hsa-miR-124-3p; hsa-miR-155-5p; hsa-miR-15b-5p; hsa-miR-16-5p; hsa-miR-186-5p; hsa-miR-193b-3p; hsa-miR-218-5p; hsa-miR-26b-5p; hsa-miR-30a-5p; hsa-miR-31-5p
Pathways (miRWalk)	hsa00280 Valine leucine and isoleucine degradation	over-represented	0.0103446	0.0233603	0.0233603	7.56117	14	hsa-miR-1-3p; hsa-miR-1226-3p; hsa-miR-124-3p; hsa-miR-155-5p; hsa-miR-15b-5p; hsa-miR-16-5p; hsa-miR-186-5p; hsa-miR-193b-3p; hsa-miR-23b-3p; hsa-miR-26b-5p; hsa-miR-27a-3p; hsa-miR-29c-3p; hsa-miR-378a-3p; hsa-miR-421
Pathways (miRWalk)	hsa00532 Chondroitin sulfate biosynthesis	over-represented	0.0099656	0.0233603	0.0233603	4.61359	10	hsa-miR-1-3p; hsa-miR-122-5p; hsa-miR-1226-3p; hsa-miR-124-3p; hsa-miR-132-3p; hsa-miR-15b-5p; hsa-miR-16-5p; hsa-miR-186-5p; hsa-miR-193b-3p; hsa-miR-26b-5p
Pathways (miRWalk)	hsa00982 Drug metabolism cytochrome P450	over-represented	0.0099656	0.0233603	0.0233603	4.61359	10	hsa-miR-1-3p; hsa-miR-122-5p; hsa-miR-124-3p; hsa-miR-132-3p; hsa-miR-155-5p; hsa-miR-16-5p; hsa-miR-181a-5p; hsa-miR-26b-5p; hsa-miR-27b-3p; hsa-miR-30a-5p
Pathways (miRWalk)	hsa03430 Mismatch repair	over-represented	0.0101689	0.0233603	0.0233603	6.79223	13	hsa-miR-1-3p; hsa-miR-1226-3p; hsa-miR-124-3p; hsa-miR-155-5p; hsa-miR-16-5p; hsa-miR-186-5p; hsa-miR-193b-3p; hsa-miR-23b-3p; hsa-miR-26a-5p; hsa-miR-26b-5p; hsa-miR-30a-5p; hsa-miR-30e-5p; hsa-miR-31-5p
Pathways (miRWalk)	hsa04612 Antigen processing and presentation	over-represented	0.0102957	0.0233603	0.0233603	13.2	21	hsa-miR-1-3p; hsa-miR-122-5p; hsa-miR-1226-3p; hsa-miR-124-3p; hsa-miR-132-3p; hsa-miR-155-5p; hsa-miR-15b-5p; hsa-miR-16-5p; hsa-miR-181a-5p; hsa-miR-181d-5p; hsa-miR-186-5p; hsa-miR-193b-3p; hsa-miR-26a-5p; hsa-miR-26b-5p; hsa-miR-27b-3p; hsa-miR-30a-5p; hsa-miR-30c-5p; hsa-miR-30d-5p; hsa-miR-30e-5p; hsa-miR-378a-3p; hsa-miR-421
Pathways (miRWalk)	hsa04640 Hematopoietic cell lineage	over-represented	0.0101582	0.0233603	0.0233603	9.09903	16	hsa-miR-1-3p; hsa-miR-124-3p; hsa-miR-132-3p; hsa-miR-155-5p; hsa-miR-15b-5p; hsa-miR-16-5p; hsa-miR-181c-5p; hsa-miR-186-5p; hsa-miR-26a-5p; hsa-miR-26b-5p; hsa-miR-30a-5p; hsa-miR-30b-5p; hsa-miR-30c-5p; hsa-miR-31-5p; hsa-miR-373-3p; hsa-miR-520c-3p
Pathways (miRWalk)	hsa05332 Graft versus host disease	over-represented	0.0099656	0.0233603	0.0233603	4.61359	10	hsa-miR-1-3p; hsa-miR-122-5p; hsa-miR-124-3p; hsa-miR-132-3p; hsa-miR-155-5p; hsa-miR-15b-5p; hsa-miR-16-5p; hsa-miR-181c-5p; hsa-miR-26a-5p; hsa-miR-26b-5p
Pathways (miRWalk)	WP176 Folate Metabolism	over-represented	0.0107666	0.0241997	0.0241997	14.0971	22	hsa-miR-1-3p; hsa-miR-124-3p; hsa-miR-155-5p; hsa-miR-15b-5p; hsa-miR-16-5p; hsa-miR-181b-5p; hsa-miR-181c-5p; hsa-miR-186-5p; hsa-miR-193b-3p; hsa-miR-26a-5p; hsa-miR-26b-5p; hsa-miR-27a-3p; hsa-miR-29c-3p; hsa-miR-30a-5p; hsa-miR-30b-5p; hsa-miR-30c-5p; hsa-miR-30d-5p; hsa-miR-30e-5p; hsa-miR-31-5p; hsa-miR-373-3p; hsa-miR-378a-3p; hsa-miR-421
Pathways (miRWalk)	P00013 Cell cycle	over-represented	0.0108606	0.0242974	0.0242974	10.765	18	hsa-miR-1-3p; hsa-miR-124-3p; hsa-miR-132-3p; hsa-miR-155-5p; hsa-miR-15b-5p; hsa-miR-16-5p; hsa-miR-186-5p; hsa-miR-193b-3p; hsa-miR-23b-3p; hsa-miR-26a-5p; hsa-miR-26b-5p; hsa-miR-27b-3p; hsa-miR-302a-3p; hsa-miR-302b-3p; hsa-miR-302c-3p; hsa-miR-302d-3p; hsa-miR-374b-5p; hsa-miR-378a-3p
Pathways (miRWalk)	P04376 5HT4 type receptor mediated signaling pathway	over-represented	0.0110118	0.0243636	0.0243636	5.38252	11	hsa-miR-1-3p; hsa-miR-124-3p; hsa-miR-155-5p; hsa-miR-16-5p; hsa-miR-186-5p; hsa-miR-193b-3p; hsa-miR-26b-5p; hsa-miR-27a-3p; hsa-miR-27b-3p; hsa-miR-29c-3p; hsa-miR-30a-5p
Pathways (miRWalk)	P04379 Beta3 adrenergic receptor signaling pathway	over-represented	0.0110118	0.0243636	0.0243636	5.38252	11	hsa-miR-1-3p; hsa-miR-124-3p; hsa-miR-155-5p; hsa-miR-16-5p; hsa-miR-186-5p; hsa-miR-193b-3p; hsa-miR-26b-5p; hsa-miR-27a-3p; hsa-miR-27b-3p; hsa-miR-29c-3p; hsa-miR-30a-5p
Pathways (miRWalk)	hsa05213 Endometrial cancer	over-represented	0.0110928	0.0243636	0.0243636	22.1709	31	hsa-miR-1-3p; hsa-miR-122-5p; hsa-miR-1226-3p; hsa-miR-124-3p; hsa-miR-155-5p; hsa-miR-15b-5p; hsa-miR-16-5p; hsa-miR-181a-5p; hsa-miR-181b-5p; hsa-miR-181c-5p; hsa-miR-181d-5p; hsa-miR-186-5p; hsa-miR-193b-3p; hsa-miR-23b-3p; hsa-miR-26a-5p; hsa-miR-26b-5p; hsa-miR-27a-3p; hsa-miR-29c-3p; hsa-miR-302a-3p; hsa-miR-302b-3p; hsa-miR-302c-3p; hsa-miR-302d-3p; hsa-miR-30a-5p; hsa-miR-30c-5p; hsa-miR-…
Pathways (miRWalk)	WP702 metapathway biotransformation	over-represented	0.0113425	0.0247988	0.0247988	9.99612	17	hsa-miR-1-3p; hsa-miR-122-5p; hsa-miR-1226-3p; hsa-miR-124-3p; hsa-miR-132-3p; hsa-miR-155-5p; hsa-miR-15b-5p; hsa-miR-16-5p; hsa-miR-181a-5p; hsa-miR-186-5p; hsa-miR-193b-3p; hsa-miR-26b-5p; hsa-miR-27b-3p; hsa-miR-30a-5p; hsa-miR-31-5p; hsa-miR-340-5p; hsa-miR-590-3p
Pathways (miRWalk)	P00016 Cytoskeletal regulation by Rho GTPase	over-represented	0.0116932	0.0250639	0.0250639	17.6854	26	hsa-miR-1-3p; hsa-miR-122-5p; hsa-miR-1226-3p; hsa-miR-124-3p; hsa-miR-132-3p; hsa-miR-155-5p; hsa-miR-16-5p; hsa-miR-186-5p; hsa-miR-193b-3p; hsa-miR-218-5p; hsa-miR-23b-3p; hsa-miR-26a-5p; hsa-miR-26b-5p; hsa-miR-27b-3p; hsa-miR-29c-3p; hsa-miR-302b-3p; hsa-miR-30a-5p; hsa-miR-30c-5p; hsa-miR-31-5p; hsa-miR-340-5p; hsa-miR-372-3p; hsa-miR-373-3p; hsa-miR-374b-5p; hsa-miR-378a-3p; hsa-miR-421; h…
Pathways (miRWalk)	hsa04514 Cell adhesion molecules CAMs	over-represented	0.0117243	0.0250639	0.0250639	11.6621	19	hsa-miR-1-3p; hsa-miR-122-5p; hsa-miR-124-3p; hsa-miR-132-3p; hsa-miR-155-5p; hsa-miR-15b-5p; hsa-miR-16-5p; hsa-miR-186-5p; hsa-miR-193b-3p; hsa-miR-218-5p; hsa-miR-26a-5p; hsa-miR-26b-5p; hsa-miR-30a-5p; hsa-miR-30c-5p; hsa-miR-31-5p; hsa-miR-374b-5p; hsa-miR-378a-3p; hsa-miR-421; hsa-miR-590-3p
Pathways (miRWalk)	P00039 Metabotropic glutamate receptor group III pathway	over-represented	0.0121156	0.0256386	0.0256386	7.68932	14	hsa-miR-1-3p; hsa-miR-124-3p; hsa-miR-155-5p; hsa-miR-16-5p; hsa-miR-181a-5p; hsa-miR-181b-5p; hsa-miR-186-5p; hsa-miR-193b-3p; hsa-miR-26b-5p; hsa-miR-27a-3p; hsa-miR-27b-3p; hsa-miR-29c-3p; hsa-miR-30a-5p; hsa-miR-590-3p
Pathways (miRWalk)	P04391 Oxytocin receptor mediated signaling pathway	over-represented	0.0121156	0.0256386	0.0256386	7.68932	14	hsa-miR-1-3p; hsa-miR-124-3p; hsa-miR-155-5p; hsa-miR-16-5p; hsa-miR-181a-5p; hsa-miR-186-5p; hsa-miR-193b-3p; hsa-miR-26b-5p; hsa-miR-27a-3p; hsa-miR-27b-3p; hsa-miR-29c-3p; hsa-miR-30a-5p; hsa-miR-30c-5p; hsa-miR-31-5p
Pathways (miRWalk)	WP732 Serotonin Receptor 2 and ELK SRF GATA4 signaling	over-represented	0.0122596	0.0256386	0.0256386	4.74175	10	hsa-miR-1-3p; hsa-miR-122-5p; hsa-miR-124-3p; hsa-miR-181a-5p; hsa-miR-186-5p; hsa-miR-193b-3p; hsa-miR-23b-3p; hsa-miR-26b-5p; hsa-miR-30c-5p; hsa-miR-340-5p
Pathways (miRWalk)	hsa04672 Intestinal immune network for IgA production	over-represented	0.0122596	0.0256386	0.0256386	4.74175	10	hsa-miR-1-3p; hsa-miR-122-5p; hsa-miR-124-3p; hsa-miR-132-3p; hsa-miR-155-5p; hsa-miR-181c-5p; hsa-miR-26a-5p; hsa-miR-26b-5p; hsa-miR-30c-5p; hsa-miR-31-5p
Pathways (miRWalk)	hsa05210 Colorectal cancer	over-represented	0.0121552	0.0256386	0.0256386	27.0408	36	hsa-miR-1-3p; hsa-miR-122-5p; hsa-miR-1226-3p; hsa-miR-124-3p; hsa-miR-136-5p; hsa-miR-153-3p; hsa-miR-155-5p; hsa-miR-15b-5p; hsa-miR-16-5p; hsa-miR-181a-5p; hsa-miR-181b-5p; hsa-miR-181c-5p; hsa-miR-181d-5p; hsa-miR-186-5p; hsa-miR-193b-3p; hsa-miR-23b-3p; hsa-miR-26a-5p; hsa-miR-26b-5p; hsa-miR-27a-3p; hsa-miR-27b-3p; hsa-miR-29c-3p; hsa-miR-302a-3p; hsa-miR-302b-3p; hsa-miR-302c-3p; hsa-miR-3…
Pathways (miRWalk)	WP410 Diurnally regulated genes with circadian orthologs	over-represented	0.0124592	0.0259432	0.0259432	12.5592	20	hsa-miR-122-5p; hsa-miR-124-3p; hsa-miR-132-3p; hsa-miR-155-5p; hsa-miR-15b-5p; hsa-miR-16-5p; hsa-miR-181a-5p; hsa-miR-186-5p; hsa-miR-193b-3p; hsa-miR-218-5p; hsa-miR-23b-3p; hsa-miR-26a-5p; hsa-miR-26b-5p; hsa-miR-302a-3p; hsa-miR-30a-5p; hsa-miR-30b-5p; hsa-miR-340-5p; hsa-miR-373-3p; hsa-miR-421; hsa-miR-641
Pathways (miRWalk)	hsa04650 Natural killer cell mediated cytotoxicity	over-represented	0.0129026	0.0267506	0.0267506	16.9165	25	hsa-miR-1-3p; hsa-miR-122-5p; hsa-miR-124-3p; hsa-miR-132-3p; hsa-miR-155-5p; hsa-miR-15b-5p; hsa-miR-16-5p; hsa-miR-181a-5p; hsa-miR-181b-5p; hsa-miR-181c-5p; hsa-miR-181d-5p; hsa-miR-186-5p; hsa-miR-193b-3p; hsa-miR-218-5p; hsa-miR-23b-3p; hsa-miR-26a-5p; hsa-miR-26b-5p; hsa-miR-29c-3p; hsa-miR-30a-5p; hsa-miR-30b-5p; hsa-miR-30c-5p; hsa-miR-30d-5p; hsa-miR-31-5p; hsa-miR-340-5p; hsa-miR-378a-3p
Pathways (miRWalk)	WP706 SIDS Susceptibility Pathways	over-represented	0.0130672	0.0269756	0.0269756	13.4563	21	hsa-miR-1-3p; hsa-miR-122-5p; hsa-miR-124-3p; hsa-miR-132-3p; hsa-miR-155-5p; hsa-miR-16-5p; hsa-miR-181a-5p; hsa-miR-181b-5p; hsa-miR-181d-5p; hsa-miR-186-5p; hsa-miR-193b-3p; hsa-miR-218-5p; hsa-miR-23b-3p; hsa-miR-26a-5p; hsa-miR-26b-5p; hsa-miR-27a-3p; hsa-miR-30c-5p; hsa-miR-31-5p; hsa-miR-374a-5p; hsa-miR-421; hsa-miR-590-3p
Pathways (miRWalk)	P02739 De novo pyrimidine deoxyribonucleotide biosynthesis	over-represented	0.013282	0.0273019	0.0273019	5.51068	11	hsa-miR-1-3p; hsa-miR-1226-3p; hsa-miR-124-3p; hsa-miR-155-5p; hsa-miR-186-5p; hsa-miR-193b-3p; hsa-miR-26a-5p; hsa-miR-26b-5p; hsa-miR-27a-3p; hsa-miR-30a-5p; hsa-miR-30c-5p
Pathways (miRWalk)	hsa04142 Lysosome	over-represented	0.0135524	0.0276216	0.0276216	14.3534	22	hsa-miR-1-3p; hsa-miR-122-5p; hsa-miR-124-3p; hsa-miR-132-3p; hsa-miR-155-5p; hsa-miR-15b-5p; hsa-miR-16-5p; hsa-miR-181a-5p; hsa-miR-186-5p; hsa-miR-193a-3p; hsa-miR-193b-3p; hsa-miR-218-5p; hsa-miR-23b-3p; hsa-miR-26a-5p; hsa-miR-26b-5p; hsa-miR-27b-3p; hsa-miR-29c-3p; hsa-miR-30a-5p; hsa-miR-30c-5p; hsa-miR-374b-5p; hsa-miR-378a-3p; hsa-miR-421
Pathways (miRWalk)	WP129 Matrix Metalloproteinases	over-represented	0.0138798	0.0280512	0.0280512	6.27961	12	hsa-miR-1-3p; hsa-miR-124-3p; hsa-miR-132-3p; hsa-miR-16-5p; hsa-miR-181b-5p; hsa-miR-26b-5p; hsa-miR-27a-3p; hsa-miR-27b-3p; hsa-miR-29c-3p; hsa-miR-31-5p; hsa-miR-519a-3p; hsa-miR-519c-3p
Pathways (miRWalk)	WP384 Apoptosis Modulation by HSP70	over-represented	0.0138798	0.0280512	0.0280512	6.27961	12	hsa-miR-1-3p; hsa-miR-122-5p; hsa-miR-132-3p; hsa-miR-155-5p; hsa-miR-15b-5p; hsa-miR-16-5p; hsa-miR-193b-3p; hsa-miR-26b-5p; hsa-miR-27a-3p; hsa-miR-30c-5p; hsa-miR-30d-5p; hsa-miR-421
Pathways (miRWalk)	P04374 5HT2 type receptor mediated signaling pathway	over-represented	0.0141182	0.0284136	0.0284136	7.81748	14	hsa-miR-1-3p; hsa-miR-124-3p; hsa-miR-155-5p; hsa-miR-16-5p; hsa-miR-181a-5p; hsa-miR-186-5p; hsa-miR-193b-3p; hsa-miR-26b-5p; hsa-miR-27a-3p; hsa-miR-27b-3p; hsa-miR-29c-3p; hsa-miR-30a-5p; hsa-miR-30c-5p; hsa-miR-31-5p
Pathways (miRWalk)	P00012 Cadherin signaling pathway	over-represented	0.0158828	0.031335	0.031335	17.1728	25	hsa-miR-1-3p; hsa-miR-122-5p; hsa-miR-1226-3p; hsa-miR-124-3p; hsa-miR-132-3p; hsa-miR-155-5p; hsa-miR-16-5p; hsa-miR-181a-5p; hsa-miR-186-5p; hsa-miR-193b-3p; hsa-miR-23b-3p; hsa-miR-26a-5p; hsa-miR-26b-5p; hsa-miR-27a-3p; hsa-miR-29c-3p; hsa-miR-302d-3p; hsa-miR-30a-5p; hsa-miR-30c-5p; hsa-miR-31-5p; hsa-miR-372-3p; hsa-miR-374b-5p; hsa-miR-378a-3p; hsa-miR-421; hsa-miR-519a-3p; hsa-miR-548d-3p
Pathways (miRWalk)	P04380 Cortocotropin releasing factor receptor signaling pathway	over-represented	0.0158955	0.031335	0.031335	5.63883	11	hsa-miR-1-3p; hsa-miR-124-3p; hsa-miR-155-5p; hsa-miR-16-5p; hsa-miR-186-5p; hsa-miR-193b-3p; hsa-miR-26b-5p; hsa-miR-27a-3p; hsa-miR-27b-3p; hsa-miR-29c-3p; hsa-miR-30a-5p
Pathways (miRWalk)	P04386 Histamine H2 receptor mediated signaling pathway	over-represented	0.0158955	0.031335	0.031335	5.63883	11	hsa-miR-1-3p; hsa-miR-124-3p; hsa-miR-155-5p; hsa-miR-16-5p; hsa-miR-186-5p; hsa-miR-26b-5p; hsa-miR-27a-3p; hsa-miR-27b-3p; hsa-miR-29c-3p; hsa-miR-30a-5p; hsa-miR-590-3p
Pathways (miRWalk)	hsa05223 Non small cell lung cancer	over-represented	0.0162032	0.0316881	0.0316881	22.6835	31	hsa-miR-1-3p; hsa-miR-122-5p; hsa-miR-124-3p; hsa-miR-132-3p; hsa-miR-155-5p; hsa-miR-15b-5p; hsa-miR-16-5p; hsa-miR-181a-5p; hsa-miR-181b-5p; hsa-miR-181c-5p; hsa-miR-181d-5p; hsa-miR-186-5p; hsa-miR-193b-3p; hsa-miR-212-3p; hsa-miR-218-5p; hsa-miR-23b-3p; hsa-miR-26a-5p; hsa-miR-26b-5p; hsa-miR-27a-3p; hsa-miR-29c-3p; hsa-miR-302a-3p; hsa-miR-302b-3p; hsa-miR-302c-3p; hsa-miR-302d-3p; hsa-miR-3…
Pathways (miRWalk)	WP205 IL 7 signaling pathway	over-represented	0.0164187	0.0318443	0.0318443	13.7126	21	hsa-miR-1-3p; hsa-miR-122-5p; hsa-miR-124-3p; hsa-miR-155-5p; hsa-miR-15b-5p; hsa-miR-16-5p; hsa-miR-181a-5p; hsa-miR-193b-3p; hsa-miR-218-5p; hsa-miR-23b-3p; hsa-miR-26a-5p; hsa-miR-26b-5p; hsa-miR-29c-3p; hsa-miR-302a-3p; hsa-miR-302b-3p; hsa-miR-302c-3p; hsa-miR-302d-3p; hsa-miR-30a-5p; hsa-miR-30c-5p; hsa-miR-374b-5p; hsa-miR-378a-3p
Pathways (miRWalk)	hsa00052 Galactose metabolism	over-represented	0.016392	0.0318443	0.0318443	6.40777	12	hsa-miR-1-3p; hsa-miR-122-5p; hsa-miR-1226-3p; hsa-miR-124-3p; hsa-miR-155-5p; hsa-miR-15b-5p; hsa-miR-16-5p; hsa-miR-193b-3p; hsa-miR-23b-3p; hsa-miR-26b-5p; hsa-miR-30a-5p; hsa-miR-520a-3p
Pathways (miRWalk)	WP453 Inflammatory Response Pathway	over-represented	0.0165235	0.0319189	0.0319189	7.1767	13	hsa-miR-1-3p; hsa-miR-122-5p; hsa-miR-124-3p; hsa-miR-132-3p; hsa-miR-155-5p; hsa-miR-15b-5p; hsa-miR-16-5p; hsa-miR-181c-5p; hsa-miR-193b-3p; hsa-miR-218-5p; hsa-miR-26b-5p; hsa-miR-29c-3p; hsa-miR-30a-5p
Pathways (miRWalk)	WP477 Cytoplasmic Ribosomal Proteins	over-represented	0.0169835	0.0324169	0.0324169	20.8893	29	hsa-miR-1-3p; hsa-miR-1226-3p; hsa-miR-124-3p; hsa-miR-132-3p; hsa-miR-155-5p; hsa-miR-15b-5p; hsa-miR-16-5p; hsa-miR-181a-5p; hsa-miR-181b-5p; hsa-miR-181d-5p; hsa-miR-186-5p; hsa-miR-193b-3p; hsa-miR-218-5p; hsa-miR-23b-3p; hsa-miR-26a-5p; hsa-miR-26b-5p; hsa-miR-27a-3p; hsa-miR-27b-3p; hsa-miR-30a-5p; hsa-miR-30b-5p; hsa-miR-30c-5p; hsa-miR-30d-5p; hsa-miR-30e-5p; hsa-miR-31-5p; hsa-miR-374b-5…
Pathways (miRWalk)	P00033 Insulin IGF pathway protein kinase B signaling cascade	over-represented	0.0174687	0.0332112	0.0332112	16.4039	24	hsa-miR-122-5p; hsa-miR-1226-3p; hsa-miR-124-3p; hsa-miR-155-5p; hsa-miR-15b-5p; hsa-miR-16-5p; hsa-miR-181b-5p; hsa-miR-193b-3p; hsa-miR-23b-3p; hsa-miR-26a-5p; hsa-miR-26b-5p; hsa-miR-27a-3p; hsa-miR-27b-3p; hsa-miR-29c-3p; hsa-miR-302a-3p; hsa-miR-302b-3p; hsa-miR-302c-3p; hsa-miR-302d-3p; hsa-miR-30a-5p; hsa-miR-30c-5p; hsa-miR-374b-5p; hsa-miR-376c-3p; hsa-miR-519a-3p; hsa-miR-519c-3p
Pathways (miRWalk)	P00053 T cell activation	over-represented	0.0175719	0.0332759	0.0332759	17.301	25	hsa-miR-1-3p; hsa-miR-122-5p; hsa-miR-124-3p; hsa-miR-155-5p; hsa-miR-15b-5p; hsa-miR-16-5p; hsa-miR-181a-5p; hsa-miR-181c-5p; hsa-miR-181d-5p; hsa-miR-186-5p; hsa-miR-193b-3p; hsa-miR-218-5p; hsa-miR-23b-3p; hsa-miR-26b-5p; hsa-miR-27b-3p; hsa-miR-29c-3p; hsa-miR-302a-3p; hsa-miR-302b-3p; hsa-miR-302c-3p; hsa-miR-302d-3p; hsa-miR-30a-5p; hsa-miR-30c-5p; hsa-miR-340-5p; hsa-miR-378a-3p; hsa-miR-4…
Pathways (miRWalk)	WP500 Glycogen Metabolism	over-represented	0.0188955	0.0353647	0.0353647	8.07379	14	hsa-miR-1-3p; hsa-miR-122-5p; hsa-miR-124-3p; hsa-miR-155-5p; hsa-miR-16-5p; hsa-miR-193b-3p; hsa-miR-26a-5p; hsa-miR-26b-5p; hsa-miR-27b-3p; hsa-miR-30a-5p; hsa-miR-31-3p; hsa-miR-31-5p; hsa-miR-421; hsa-miR-590-3p
Pathways (miRWalk)	WP28 Selenium Metabolism and Selenoproteins	over-represented	0.0192127	0.035819	0.035819	7.30485	13	hsa-miR-1-3p; hsa-miR-124-3p; hsa-miR-155-5p; hsa-miR-16-5p; hsa-miR-181a-5p; hsa-miR-186-5p; hsa-miR-193b-3p; hsa-miR-26b-5p; hsa-miR-27a-3p; hsa-miR-29c-3p; hsa-miR-30a-5p; hsa-miR-30e-5p; hsa-miR-373-3p
Pathways (miRWalk)	WP411 mRNA processing	over-represented	0.0208105	0.0379148	0.0379148	20.2485	28	hsa-let-7f-1-3p; hsa-miR-1-3p; hsa-miR-1226-3p; hsa-miR-124-3p; hsa-miR-132-3p; hsa-miR-155-5p; hsa-miR-15b-5p; hsa-miR-16-5p; hsa-miR-181a-5p; hsa-miR-181b-5p; hsa-miR-186-5p; hsa-miR-193a-3p; hsa-miR-193b-3p; hsa-miR-218-5p; hsa-miR-23b-3p; hsa-miR-26a-5p; hsa-miR-26b-5p; hsa-miR-27b-3p; hsa-miR-29c-3p; hsa-miR-30a-5p; hsa-miR-30c-5p; hsa-miR-30d-5p; hsa-miR-374a-5p; hsa-miR-374b-5p; hsa-miR-37…
Pathways (miRWalk)	hsa04360 Axon guidance	over-represented	0.0208105	0.0379148	0.0379148	20.2485	28	hsa-miR-1-3p; hsa-miR-122-5p; hsa-miR-124-3p; hsa-miR-132-3p; hsa-miR-155-5p; hsa-miR-15b-5p; hsa-miR-16-5p; hsa-miR-181a-5p; hsa-miR-181c-5p; hsa-miR-181d-5p; hsa-miR-186-5p; hsa-miR-193a-3p; hsa-miR-193b-3p; hsa-miR-218-5p; hsa-miR-23b-3p; hsa-miR-26a-5p; hsa-miR-26b-5p; hsa-miR-29c-3p; hsa-miR-30a-5p; hsa-miR-30c-5p; hsa-miR-30d-5p; hsa-miR-30e-5p; hsa-miR-31-3p; hsa-miR-31-5p; hsa-miR-340-5p;…
Pathways (miRWalk)	hsa04520 Adherens junction	over-represented	0.0207193	0.0379148	0.0379148	25.8874	34	hsa-miR-1-3p; hsa-miR-122-5p; hsa-miR-1226-3p; hsa-miR-124-3p; hsa-miR-153-3p; hsa-miR-155-5p; hsa-miR-15b-5p; hsa-miR-16-5p; hsa-miR-181a-5p; hsa-miR-181b-5p; hsa-miR-181c-5p; hsa-miR-181d-5p; hsa-miR-186-5p; hsa-miR-193b-3p; hsa-miR-212-3p; hsa-miR-218-5p; hsa-miR-23b-3p; hsa-miR-26a-5p; hsa-miR-26b-5p; hsa-miR-27a-3p; hsa-miR-29c-3p; hsa-miR-302b-3p; hsa-miR-30a-5p; hsa-miR-30c-5p; hsa-miR-31-…
Pathways (miRWalk)	hsa05014 Amyotrophic lateral sclerosis ALS	over-represented	0.0208886	0.0379148	0.0379148	14.866	22	hsa-miR-1-3p; hsa-miR-122-5p; hsa-miR-124-3p; hsa-miR-136-5p; hsa-miR-153-3p; hsa-miR-155-5p; hsa-miR-15b-5p; hsa-miR-16-5p; hsa-miR-181a-5p; hsa-miR-181b-5p; hsa-miR-181c-5p; hsa-miR-181d-5p; hsa-miR-193b-3p; hsa-miR-23b-3p; hsa-miR-26b-5p; hsa-miR-27a-3p; hsa-miR-29c-3p; hsa-miR-30a-5p; hsa-miR-30b-5p; hsa-miR-30c-5p; hsa-miR-30d-5p; hsa-miR-378a-3p
Pathways (miRWalk)	hsa03040 Spliceosome	over-represented	0.0211062	0.0381657	0.0381657	19.3515	27	hsa-let-7f-1-3p; hsa-miR-1-3p; hsa-miR-1226-3p; hsa-miR-124-3p; hsa-miR-155-5p; hsa-miR-15b-5p; hsa-miR-16-5p; hsa-miR-181a-5p; hsa-miR-181b-5p; hsa-miR-186-5p; hsa-miR-193a-3p; hsa-miR-193b-3p; hsa-miR-218-5p; hsa-miR-23b-3p; hsa-miR-26a-5p; hsa-miR-26b-5p; hsa-miR-27a-3p; hsa-miR-27b-3p; hsa-miR-29c-3p; hsa-miR-30a-5p; hsa-miR-30b-5p; hsa-miR-30c-5p; hsa-miR-30d-5p; hsa-miR-340-5p; hsa-miR-374b…
Pathways (miRWalk)	P00030 Hypoxia response via HIF activation	over-represented	0.0213046	0.0383802	0.0383802	12.3029	19	hsa-miR-122-5p; hsa-miR-124-3p; hsa-miR-15b-5p; hsa-miR-16-5p; hsa-miR-181b-5p; hsa-miR-186-5p; hsa-miR-193b-3p; hsa-miR-23b-3p; hsa-miR-26a-5p; hsa-miR-26b-5p; hsa-miR-29c-3p; hsa-miR-302a-3p; hsa-miR-302b-3p; hsa-miR-302c-3p; hsa-miR-302d-3p; hsa-miR-30a-5p; hsa-miR-30c-5p; hsa-miR-519a-3p; hsa-miR-519c-3p
Pathways (miRWalk)	P04377 Beta1 adrenergic receptor signaling pathway	over-represented	0.0224461	0.0399873	0.0399873	6.66408	12	hsa-miR-1-3p; hsa-miR-124-3p; hsa-miR-155-5p; hsa-miR-16-5p; hsa-miR-186-5p; hsa-miR-193b-3p; hsa-miR-26b-5p; hsa-miR-27a-3p; hsa-miR-27b-3p; hsa-miR-29c-3p; hsa-miR-30a-5p; hsa-miR-590-3p
Pathways (miRWalk)	P04378 Beta2 adrenergic receptor signaling pathway	over-represented	0.0224461	0.0399873	0.0399873	6.66408	12	hsa-miR-1-3p; hsa-miR-124-3p; hsa-miR-155-5p; hsa-miR-16-5p; hsa-miR-186-5p; hsa-miR-193b-3p; hsa-miR-26b-5p; hsa-miR-27a-3p; hsa-miR-27b-3p; hsa-miR-29c-3p; hsa-miR-30a-5p; hsa-miR-590-3p
Pathways (miRWalk)	hsa03022 Basal transcription factors	over-represented	0.0224461	0.0399873	0.0399873	6.66408	12	hsa-miR-1-3p; hsa-miR-122-5p; hsa-miR-132-3p; hsa-miR-155-5p; hsa-miR-16-5p; hsa-miR-181a-5p; hsa-miR-181b-5p; hsa-miR-193b-3p; hsa-miR-23b-3p; hsa-miR-26b-5p; hsa-miR-30a-5p; hsa-miR-374b-5p
Pathways (miRWalk)	WP107 Translation Factors	over-represented	0.0227117	0.0403112	0.0403112	14.0971	21	hsa-miR-1-3p; hsa-miR-1226-3p; hsa-miR-124-3p; hsa-miR-155-5p; hsa-miR-15b-5p; hsa-miR-16-5p; hsa-miR-181a-5p; hsa-miR-181b-5p; hsa-miR-186-5p; hsa-miR-193b-3p; hsa-miR-23b-3p; hsa-miR-26a-5p; hsa-miR-26b-5p; hsa-miR-27a-3p; hsa-miR-30a-5p; hsa-miR-30b-5p; hsa-miR-30c-5p; hsa-miR-30e-5p; hsa-miR-378a-3p; hsa-miR-421; hsa-miR-92a-1-5p
Pathways (miRWalk)	WP524 G13 Signaling Pathway	over-represented	0.0228045	0.0403271	0.0403271	11.534	18	hsa-miR-1-3p; hsa-miR-122-5p; hsa-miR-124-3p; hsa-miR-155-5p; hsa-miR-15b-5p; hsa-miR-16-5p; hsa-miR-193b-3p; hsa-miR-23b-3p; hsa-miR-26a-5p; hsa-miR-26b-5p; hsa-miR-27b-3p; hsa-miR-29c-3p; hsa-miR-30a-5p; hsa-miR-30b-5p; hsa-miR-30c-5p; hsa-miR-31-3p; hsa-miR-31-5p; hsa-miR-373-3p
Pathways (miRWalk)	hsa04912 GnRH signaling pathway	over-represented	0.0235455	0.0414849	0.0414849	16.7883	24	hsa-miR-1-3p; hsa-miR-122-5p; hsa-miR-1226-3p; hsa-miR-124-3p; hsa-miR-132-3p; hsa-miR-155-5p; hsa-miR-15b-5p; hsa-miR-16-5p; hsa-miR-181a-5p; hsa-miR-181c-5p; hsa-miR-181d-5p; hsa-miR-186-5p; hsa-miR-193b-3p; hsa-miR-23b-3p; hsa-miR-26a-5p; hsa-miR-26b-5p; hsa-miR-27a-3p; hsa-miR-27b-3p; hsa-miR-29c-3p; hsa-miR-30a-5p; hsa-miR-30c-5p; hsa-miR-340-5p; hsa-miR-378a-3p; hsa-miR-421
Pathways (miRWalk)	WP241 One Carbon Metabolism	over-represented	0.0248343	0.0431238	0.0431238	8.3301	14	hsa-miR-1-3p; hsa-miR-124-3p; hsa-miR-155-5p; hsa-miR-15b-5p; hsa-miR-16-5p; hsa-miR-186-5p; hsa-miR-193b-3p; hsa-miR-26a-5p; hsa-miR-26b-5p; hsa-miR-29c-3p; hsa-miR-30b-5p; hsa-miR-30d-5p; hsa-miR-30e-5p; hsa-miR-421
Pathways (miRWalk)	P00028 Heterotrimeric G protein signaling pathway rod outer segment phototransduction	over-represented	0.0256216	0.0438576	0.0438576	5.25437	10	hsa-miR-1-3p; hsa-miR-124-3p; hsa-miR-155-5p; hsa-miR-16-5p; hsa-miR-186-5p; hsa-miR-26b-5p; hsa-miR-27a-3p; hsa-miR-27b-3p; hsa-miR-29c-3p; hsa-miR-30a-5p
Pathways (miRWalk)	WP127 IL 5 signaling pathway	over-represented	0.0255947	0.0438576	0.0438576	15.1223	22	hsa-miR-124-3p; hsa-miR-132-3p; hsa-miR-155-5p; hsa-miR-15b-5p; hsa-miR-16-5p; hsa-miR-181a-5p; hsa-miR-181c-5p; hsa-miR-186-5p; hsa-miR-193b-3p; hsa-miR-218-5p; hsa-miR-23b-3p; hsa-miR-26a-5p; hsa-miR-26b-5p; hsa-miR-29c-3p; hsa-miR-302a-3p; hsa-miR-302b-3p; hsa-miR-302c-3p; hsa-miR-302d-3p; hsa-miR-30a-5p; hsa-miR-30b-5p; hsa-miR-30c-5p; hsa-miR-378a-3p
Pathways (miRWalk)	WP1559 TFs Regulate miRNAs related to cardiac hypertrophy	over-represented	0.0256216	0.0438576	0.0438576	5.25437	10	hsa-miR-124-3p; hsa-miR-155-5p; hsa-miR-16-5p; hsa-miR-193b-3p; hsa-miR-26b-5p; hsa-miR-302a-3p; hsa-miR-302b-3p; hsa-miR-302c-3p; hsa-miR-302d-3p; hsa-miR-30a-5p
Pathways (miRWalk)	hsa00600 Sphingolipid metabolism	over-represented	0.0256216	0.0438576	0.0438576	5.25437	10	hsa-miR-1-3p; hsa-miR-122-5p; hsa-miR-1226-3p; hsa-miR-124-3p; hsa-miR-155-5p; hsa-miR-16-5p; hsa-miR-186-5p; hsa-miR-26b-5p; hsa-miR-30b-5p; hsa-miR-374b-5p
Pathways (miRWalk)	hsa04020 Calcium signaling pathway	over-represented	0.0258304	0.0440582	0.0440582	16.0194	23	hsa-miR-1-3p; hsa-miR-122-5p; hsa-miR-1226-3p; hsa-miR-124-3p; hsa-miR-132-3p; hsa-miR-155-5p; hsa-miR-15b-5p; hsa-miR-16-5p; hsa-miR-186-5p; hsa-miR-193b-3p; hsa-miR-23b-3p; hsa-miR-26a-5p; hsa-miR-26b-5p; hsa-miR-27a-3p; hsa-miR-27b-3p; hsa-miR-302d-3p; hsa-miR-30a-5p; hsa-miR-30c-5p; hsa-miR-31-5p; hsa-miR-340-5p; hsa-miR-372-3p; hsa-miR-421; hsa-miR-548d-3p
Pathways (miRWalk)	WP299 Nuclear receptors in lipid metabolism and toxicity	over-represented	0.0260991	0.0442031	0.0442031	6.0233	11	hsa-miR-1-3p; hsa-miR-122-5p; hsa-miR-124-3p; hsa-miR-132-3p; hsa-miR-16-5p; hsa-miR-218-5p; hsa-miR-26a-5p; hsa-miR-26b-5p; hsa-miR-27a-3p; hsa-miR-27b-3p; hsa-miR-31-5p
Pathways (miRWalk)	hsa00910 Nitrogen metabolism	over-represented	0.0260991	0.0442031	0.0442031	6.0233	11	hsa-miR-1-3p; hsa-miR-1226-3p; hsa-miR-124-3p; hsa-miR-132-3p; hsa-miR-155-5p; hsa-miR-16-5p; hsa-miR-186-5p; hsa-miR-193b-3p; hsa-miR-26a-5p; hsa-miR-26b-5p; hsa-miR-374b-5p
Pathways (miRWalk)	P00034 Integrin signalling pathway	over-represented	0.0265096	0.0447408	0.0447408	24.3495	32	hsa-miR-1-3p; hsa-miR-122-5p; hsa-miR-1226-3p; hsa-miR-124-3p; hsa-miR-132-3p; hsa-miR-155-5p; hsa-miR-15b-5p; hsa-miR-16-5p; hsa-miR-181a-5p; hsa-miR-181c-5p; hsa-miR-181d-5p; hsa-miR-186-5p; hsa-miR-193a-3p; hsa-miR-193b-3p; hsa-miR-218-5p; hsa-miR-23b-3p; hsa-miR-26a-5p; hsa-miR-26b-5p; hsa-miR-27a-3p; hsa-miR-27b-3p; hsa-miR-29c-3p; hsa-miR-302b-3p; hsa-miR-30a-5p; hsa-miR-30b-5p; hsa-miR-30c…
Pathways (miRWalk)	P00035 Interferon gamma signaling pathway	over-represented	0.0270721	0.0455304	0.0455304	9.22718	15	hsa-miR-122-5p; hsa-miR-124-3p; hsa-miR-155-5p; hsa-miR-15b-5p; hsa-miR-16-5p; hsa-miR-181a-5p; hsa-miR-181b-5p; hsa-miR-193b-3p; hsa-miR-218-5p; hsa-miR-23b-3p; hsa-miR-26b-5p; hsa-miR-27b-3p; hsa-miR-30a-5p; hsa-miR-30c-5p; hsa-miR-421
Pathways (miRWalk)	P00044 Nicotinic acetylcholine receptor signaling pathway	over-represented	0.0285161	0.0472974	0.0472974	11.7903	18	hsa-miR-1-3p; hsa-miR-1226-3p; hsa-miR-124-3p; hsa-miR-132-3p; hsa-miR-155-5p; hsa-miR-16-5p; hsa-miR-181a-5p; hsa-miR-181b-5p; hsa-miR-186-5p; hsa-miR-193b-3p; hsa-miR-26a-5p; hsa-miR-26b-5p; hsa-miR-27a-3p; hsa-miR-30a-5p; hsa-miR-30b-5p; hsa-miR-31-5p; hsa-miR-373-3p; hsa-miR-378a-3p
Pathways (miRWalk)	P00023 General transcription regulation	over-represented	0.030387	0.0492126	0.0492126	6.15146	11	hsa-miR-1-3p; hsa-miR-122-5p; hsa-miR-132-3p; hsa-miR-155-5p; hsa-miR-16-5p; hsa-miR-181a-5p; hsa-miR-193b-3p; hsa-miR-26b-5p; hsa-miR-30a-5p; hsa-miR-30d-5p; hsa-miR-374b-5p
Pathways (miRWalk)	P05731 GABA B receptor II signaling	over-represented	0.0300438	0.0492126	0.0492126	6.92039	12	hsa-miR-1-3p; hsa-miR-124-3p; hsa-miR-155-5p; hsa-miR-16-5p; hsa-miR-181a-5p; hsa-miR-186-5p; hsa-miR-193b-3p; hsa-miR-26b-5p; hsa-miR-27b-3p; hsa-miR-29c-3p; hsa-miR-30a-5p; hsa-miR-590-3p
Pathways (miRWalk)	hsa00983 Drug metabolism other enzymes	over-represented	0.0301872	0.0492126	0.0492126	5.38252	10	hsa-miR-1-3p; hsa-miR-124-3p; hsa-miR-155-5p; hsa-miR-16-5p; hsa-miR-193b-3p; hsa-miR-23b-3p; hsa-miR-26b-5p; hsa-miR-27b-3p; hsa-miR-30b-5p; hsa-miR-30c-5p
Pathways (miRWalk)	hsa01040 Biosynthesis of unsaturated fatty acids	over-represented	0.0300438	0.0492126	0.0492126	6.92039	12	hsa-miR-1-3p; hsa-miR-124-3p; hsa-miR-155-5p; hsa-miR-16-5p; hsa-miR-181a-5p; hsa-miR-193b-3p; hsa-miR-26a-5p; hsa-miR-26b-5p; hsa-miR-30a-5p; hsa-miR-30b-5p; hsa-miR-30c-5p; hsa-miR-421
