# Supplementary material for: SARS-COV-2 as potential microRNA sponge in COVID-19 patients
Source: BMC Med Genomics. 2022 Apr 23;15(Suppl 2):94. doi: 10.1186/s12920-022-01243-7 (PMC9034446; doi:10.1186/s12920-022-01243-7)
Supplement: Supplementary file 5 — Additional file 5: VTM-gene pairs by cell type identified from single-cell RNA-seq based analyses. [file 12920_2022_1243_MOESM5_ESM.xlsx]

## Sheet: B
Differentially_expressed_genes	Virus_targeting_microRNAs
VCAN	hsa-miR-545-3p
EMP1	hsa-miR-29a-3p
EMP1	hsa-miR-29b-3p
EMP1	hsa-miR-29c-3p
HSPA6	hsa-miR-219a-1-3p
HSPA6	hsa-miR-548as-3p
CXCL11	hsa-miR-30e-5p
CXCL11	hsa-miR-30d-5p
CXCL11	hsa-miR-30c-5p
CXCL11	hsa-miR-30b-5p
CXCL11	hsa-miR-30a-5p
CXCL11	hsa-miR-6835-3p
VCAN	hsa-miR-302c-5p

## Sheet: Macrophage
Differentially_expressed_genes	Virus_targeting_microRNAs
HMOX1	hsa-miR-16-5p
P2RX7	hsa-miR-186-5p
ZFP36	hsa-miR-29a-3p
TNFAIP2	hsa-miR-30a-5p
HBEGF	hsa-miR-194-5p
HIF1A	hsa-miR-424-5p
DUSP2	hsa-miR-29b-3p
SOCS3	hsa-miR-30c-5p
FOS	hsa-miR-29b-3p
B3GNT5	hsa-miR-30b-5p
SOD2	hsa-miR-30a-5p
PHLDA2	hsa-miR-30a-5p
DNAJA4	hsa-miR-30a-5p
RHOB	hsa-miR-30a-5p
THBS1	hsa-miR-30a-5p
CD55	hsa-miR-16-5p
DNAJA4	hsa-miR-16-5p
PHLDA2	hsa-miR-16-5p
NAMPT	hsa-miR-16-5p
PLAUR	hsa-miR-16-5p
TNFAIP2	hsa-miR-16-5p
HSPD1	hsa-miR-16-5p
HSPH1	hsa-miR-16-5p
ACTG1	hsa-miR-16-5p
HSP90AA1	hsa-miR-16-5p
HSP90AA1	hsa-miR-1226-3p
JUNB	hsa-miR-1226-3p
ACTG1	hsa-miR-1226-3p
HSP90AA1	hsa-miR-30e-5p
EZR	hsa-miR-186-5p
HSP90AA1	hsa-miR-186-5p
MARCKS	hsa-miR-15b-5p
HSP90AA1	hsa-miR-30c-5p
B3GNT5	hsa-miR-30c-5p
HSPH1	hsa-miR-30c-5p
BHLHE40	hsa-miR-15a-5p
BHLHE40	hsa-miR-16-5p
BHLHE40	hsa-miR-15b-5p
BHLHE40	hsa-miR-195-5p
INSIG1	hsa-miR-29a-3p
INSIG1	hsa-miR-29b-3p
INSIG1	hsa-miR-29c-3p
IER5	hsa-miR-30a-5p
IER5	hsa-miR-30c-5p
IER5	hsa-miR-30d-5p
IER5	hsa-miR-30b-5p
IER5	hsa-miR-30e-5p
IER5	hsa-miR-6830-3p
IER2	hsa-miR-15a-5p
IER2	hsa-miR-16-5p
IER2	hsa-miR-15b-5p
IER2	hsa-miR-195-5p
BHLHE40	hsa-miR-374a-5p
LMNB1	hsa-miR-3065-3p
TPM4	hsa-miR-4684-3p
CEBPB	hsa-miR-374a-5p
MARCKS	hsa-miR-518a-5p
MARCKS	hsa-miR-527
EMP1	hsa-miR-29a-3p
EMP1	hsa-miR-29b-3p
EMP1	hsa-miR-29c-3p
IL32	hsa-miR-29b-3p
AREG	hsa-miR-200a-3p
KLF6	hsa-miR-15a-5p
RIPOR2	hsa-miR-374a-5p
STXBP2	hsa-miR-374b-5p
STXBP2	hsa-miR-374a-5p
STXBP2	hsa-miR-200a-3p
STXBP2	hsa-miR-141-3p
HES4	hsa-miR-3065-3p
CD55	hsa-miR-4760-3p
SOCS3	hsa-miR-30e-5p
SOCS3	hsa-miR-30d-5p
SOCS3	hsa-miR-30a-5p
SOCS3	hsa-miR-30b-5p
SGK1	hsa-miR-21-3p
SGK1	hsa-miR-29c-3p
SGK1	hsa-miR-29b-3p
SGK1	hsa-miR-29a-3p
RHOB	hsa-miR-548z
RHOB	hsa-miR-548h-3p
RHOB	hsa-miR-548d-3p
RHOB	hsa-miR-548bb-3p
RHOB	hsa-miR-548ac
RHOB	hsa-miR-527
RHOB	hsa-miR-518a-5p
RHOB	hsa-miR-186-5p
KLF6	hsa-miR-653-5p
FOS	hsa-miR-3065-3p
FOS	hsa-miR-29a-3p
FOS	hsa-miR-29c-3p
DUSP2	hsa-miR-29c-3p
DUSP2	hsa-miR-29a-3p
ADM	hsa-miR-633
DUSP2	hsa-miR-3686
DUSP2	hsa-miR-302e
SAT1	hsa-miR-186-5p
CD55	hsa-miR-548m
HSP90AA1	hsa-miR-3133
HSP90AA1	hsa-miR-495-3p
HSP90AA1	hsa-miR-5688
DDIT3	hsa-miR-633
SOD2	hsa-miR-633
CCL5	hsa-miR-4775
SOD2	hsa-miR-527
SOD2	hsa-miR-518a-5p
SOD2	hsa-miR-4684-3p
HPSE	hsa-miR-186-5p
HPSE	hsa-miR-3133
KLF2	hsa-miR-548as-3p
KLF6	hsa-miR-4422
KLF6	hsa-miR-6835-3p
NAMPT	hsa-miR-4422
NAMPT	hsa-miR-6835-3p
HSP90AA1	hsa-miR-559
HSP90AA1	hsa-miR-548y
HSP90AA1	hsa-miR-548w
HSP90AA1	hsa-miR-548o-5p
HSP90AA1	hsa-miR-548j-5p
HSP90AA1	hsa-miR-548i
HSP90AA1	hsa-miR-548h-5p
HSP90AA1	hsa-miR-548d-5p
HSP90AA1	hsa-miR-548c-5p
HSP90AA1	hsa-miR-548bb-5p
HSP90AA1	hsa-miR-548b-5p
HSP90AA1	hsa-miR-548ay-5p
HSP90AA1	hsa-miR-548au-5p
HSP90AA1	hsa-miR-548as-5p
HSP90AA1	hsa-miR-548ar-5p
HSP90AA1	hsa-miR-548aq-5p
HSP90AA1	hsa-miR-548ap-5p
HSP90AA1	hsa-miR-548am-5p
HSP90AA1	hsa-miR-548ak
HSP90AA1	hsa-miR-548ae-5p
HSP90AA1	hsa-miR-548ad-5p
HSP90AA1	hsa-miR-548ab
HSP90AA1	hsa-miR-548a-5p
PTPRE	hsa-miR-4490
KLF6	hsa-miR-6830-3p
STAT1	hsa-miR-653-5p
IER5	hsa-miR-1305
KLF2	hsa-miR-1305
HBEGF	hsa-miR-4778-3p
STXBP2	hsa-miR-4778-3p
CCL5	hsa-miR-302e
MARCKS	hsa-miR-5688
MARCKS	hsa-miR-495-3p
SOD2	hsa-miR-548as-3p
SOD2	hsa-miR-505-3p
SOD2	hsa-miR-7159-5p
SOD2	hsa-miR-1283
SOD2	hsa-miR-545-3p
CCL2	hsa-miR-495-3p
CCL2	hsa-miR-518a-5p
HIF1A	hsa-miR-186-5p
SOCS3	hsa-miR-15b-5p
SOCS3	hsa-miR-16-5p
IER2	hsa-miR-30c-5p
CLU	hsa-miR-15a-5p
CLU	hsa-miR-15b-5p
CLU	hsa-miR-16-5p
CLU	hsa-miR-195-5p
EREG	hsa-miR-219a-1-3p
EREG	hsa-miR-29a-3p
EREG	hsa-miR-29b-3p
EREG	hsa-miR-29c-3p
EREG	hsa-miR-302c-5p
CLU	hsa-miR-424-5p
IER2	hsa-miR-424-5p
EREG	hsa-miR-4524a-5p
EREG	hsa-miR-4524b-5p
CLU	hsa-miR-497-5p
IER2	hsa-miR-497-5p
PHLDA1	hsa-miR-518a-5p
PHLDA1	hsa-miR-527
CLU	hsa-miR-6838-5p
IER2	hsa-miR-6838-5p
GSTO1	hsa-miR-4310
RGS2	hsa-miR-1305
RGS2	hsa-miR-21-3p
RGS2	hsa-miR-505-3p
RGS2	hsa-miR-7159-5p

## Sheet: Myeloid dendritic cells
Differentially_expressed_genes	Virus_targeting_microRNAs
RIN2	hsa-miR-200a-3p
RIN2	hsa-miR-141-3p
VCAN	hsa-miR-545-3p
VCAN	hsa-miR-302c-5p

## Sheet: T
Differentially_expressed_genes	Virus_targeting_microRNAs
CCL4	hsa-miR-195-5p
SOCS3	hsa-miR-30c-5p
SDCBP	hsa-miR-30a-5p
UBE2C	hsa-miR-16-5p
TUBB	hsa-miR-16-5p
YBX1	hsa-miR-16-5p
TUBA1C	hsa-miR-16-5p
WARS	hsa-miR-16-5p
ACTG1	hsa-miR-16-5p
HSP90AA1	hsa-miR-16-5p
HSP90AA1	hsa-miR-1226-3p
TOP2A	hsa-miR-1226-3p
ACTG1	hsa-miR-1226-3p
TUBB	hsa-miR-505-3p
HMGB2	hsa-miR-374a-5p
HSP90AA1	hsa-miR-30e-5p
TYMS	hsa-miR-194-5p
PTTG1	hsa-miR-186-5p
HIST1H1E	hsa-miR-186-5p
TUBB	hsa-miR-186-5p
HSP90AA1	hsa-miR-186-5p
TOP2A	hsa-miR-186-5p
HMGN2	hsa-miR-30b-5p
HSP90AA1	hsa-miR-30c-5p
HMGN2	hsa-miR-30c-5p
TUBA1B	hsa-miR-30a-5p
CDKN1A	hsa-miR-15a-5p
CDKN1A	hsa-miR-16-5p
CDKN1A	hsa-miR-15b-5p
CDKN1A	hsa-miR-195-5p
CDKN1A	hsa-miR-548m
HMGN2	hsa-miR-559
HMGN2	hsa-miR-548b-5p
HMGN2	hsa-miR-548a-5p
HMGN2	hsa-miR-548c-5p
HMGN2	hsa-miR-548d-5p
HMGN2	hsa-miR-548j-5p
HMGN2	hsa-miR-548h-5p
HMGN2	hsa-miR-548i
HMGN2	hsa-miR-548w
HMGN2	hsa-miR-548y
HMGN2	hsa-miR-548o-5p
HMGN2	hsa-miR-548ab
HMGN2	hsa-miR-548ad-5p
HMGN2	hsa-miR-548ae-5p
HMGN2	hsa-miR-548ak
HMGN2	hsa-miR-548am-5p
HMGN2	hsa-miR-548ap-5p
HMGN2	hsa-miR-548aq-5p
HMGN2	hsa-miR-548ar-5p
HMGN2	hsa-miR-548as-5p
HMGN2	hsa-miR-548au-5p
HMGN2	hsa-miR-548ay-5p
HMGN2	hsa-miR-548bb-5p
CDKN1A	hsa-miR-4778-3p
TMPO	hsa-miR-409-3p
SOCS3	hsa-miR-30e-5p
SOCS3	hsa-miR-30d-5p
SOCS3	hsa-miR-30a-5p
SOCS3	hsa-miR-30b-5p
SGK1	hsa-miR-21-3p
SGK1	hsa-miR-29c-3p
SGK1	hsa-miR-29b-3p
SGK1	hsa-miR-29a-3p
MT1E	hsa-miR-545-3p
CCNA2	hsa-miR-6835-3p
CCNA2	hsa-miR-29c-3p
CCNA2	hsa-miR-29a-3p
CCNA2	hsa-miR-29b-3p
HMGN2	hsa-miR-548as-3p
HSP90AA1	hsa-miR-3133
HSP90AA1	hsa-miR-495-3p
HSP90AA1	hsa-miR-5688
HMGN2	hsa-miR-548z
HMGN2	hsa-miR-548h-3p
HMGN2	hsa-miR-548d-3p
HMGN2	hsa-miR-548bb-3p
HMGN2	hsa-miR-548ac
ATF3	hsa-miR-4310
CXCL11	hsa-miR-30e-5p
CXCL11	hsa-miR-30d-5p
CXCL11	hsa-miR-30c-5p
CXCL11	hsa-miR-30b-5p
CXCL11	hsa-miR-30a-5p
CXCL11	hsa-miR-6835-3p
CLSPN	hsa-miR-545-3p
CLSPN	hsa-miR-6838-5p
CLSPN	hsa-miR-497-5p
CLSPN	hsa-miR-424-5p
CLSPN	hsa-miR-195-5p
CLSPN	hsa-miR-16-5p
CLSPN	hsa-miR-15b-5p
CLSPN	hsa-miR-15a-5p
CLSPN	hsa-miR-4760-3p
H2AFZ	hsa-miR-141-3p
H2AFZ	hsa-miR-200a-3p
HSP90AA1	hsa-miR-559
HSP90AA1	hsa-miR-548y
HSP90AA1	hsa-miR-548w
HSP90AA1	hsa-miR-548o-5p
HSP90AA1	hsa-miR-548j-5p
HSP90AA1	hsa-miR-548i
HSP90AA1	hsa-miR-548h-5p
HSP90AA1	hsa-miR-548d-5p
HSP90AA1	hsa-miR-548c-5p
HSP90AA1	hsa-miR-548bb-5p
HSP90AA1	hsa-miR-548b-5p
HSP90AA1	hsa-miR-548ay-5p
HSP90AA1	hsa-miR-548au-5p
HSP90AA1	hsa-miR-548as-5p
HSP90AA1	hsa-miR-548ar-5p
HSP90AA1	hsa-miR-548aq-5p
HSP90AA1	hsa-miR-548ap-5p
HSP90AA1	hsa-miR-548am-5p
HSP90AA1	hsa-miR-548ak
HSP90AA1	hsa-miR-548ae-5p
HSP90AA1	hsa-miR-548ad-5p
HSP90AA1	hsa-miR-548ab
HSP90AA1	hsa-miR-548a-5p
H2AFZ	hsa-miR-513b-3p
HMGB2	hsa-miR-6869-5p
CXCL10	hsa-miR-632
CXCL10	hsa-miR-4288
CXCL10	hsa-miR-1226-3p
TOP2A	hsa-miR-5688
TOP2A	hsa-miR-495-3p
TK1	hsa-miR-4775
TUBB	hsa-miR-195-5p
TUBB	hsa-miR-15b-5p
TUBB	hsa-miR-15a-5p
CXCL10	hsa-miR-15a-5p
SOCS3	hsa-miR-15b-5p
SOCS3	hsa-miR-16-5p
HPGD	hsa-miR-21-3p
CDKN1A	hsa-miR-4310
TUBB	hsa-miR-545-3p
TUBB	hsa-miR-6869-5p
RGS2	hsa-miR-1305
RGS2	hsa-miR-21-3p
RGS2	hsa-miR-505-3p
RGS2	hsa-miR-7159-5p
